# Supplementary material for: Crystal structure of 2-methyl-1H-imidazol-3-ium hydrogen oxalate dihydrate
Source: Acta Crystallogr E Crystallogr Commun. 2016 Jul 12;72(Pt 8):1113–5. doi: 10.1107/S2056989016011038 (PMC4971852; doi:10.1107/S2056989016011038)
Supplement: Supplementary file 1 [file e-72-01113-sup1.cif]

##############################################################################
#                                                                            #
# This CIF contains the data in a paper accepted for publication in          #
# Acta Crystallographica Section E. It conforms to the requirements of       #
# Notes for Authors for Acta Crystallographica Section E, and has been       #
# peer reviewed under the auspices of the IUCr Commission on Journals.       #
#                                                                            #
# Full details of the Crystallographic Information File format               #
# are given in the paper "The Crystallographic Information File (CIF):       #
# a New Standard Archive File for Crystallography" by S. R. Hall, F. H.      #
# Allen and I. D. Brown [Acta Cryst. (1991), A47, 655-685].                  #
#                                                                            #
# The current version of the core CIF dictionary is obtainable from          #
# ftp://ftp.iucr.org/pub/cif_core.dic.                                       #
#                                                                            #
# Software is freely available for graphical display of the structure(s)     #
# in this CIF. For information consult the CIF software page                 #
# http://www.iucr.org/resources/cif/software.                                #
#                                                                            #
# This file may be used for bona fide research purposes within the           #
# scientific community so long as proper attribution is given to the journal # 
# article from which it was obtained.                                        #
#                                                                            #
##############################################################################
data_global
_audit_creation_method     'wingx routine cif_update'
_audit_conform_dict_name     cif_core.dic
_audit_conform_dict_version     2.2
_journal_date_recd_electronic     2016-07-01
_journal_date_accepted     2016-07-07
_journal_name_full     'Acta Crystallographica, Section E'
_journal_year     2016
_journal_volume     72
_journal_issue      8
_journal_page_first     1113
_journal_page_last     1115
_journal_paper_category     GO
_journal_paper_doi     10.1107/S2056989016011038
_journal_coeditor_code     HB7595
_publ_contact_author_name     'Diop, Mouhamadou Birame'
_publ_contact_author_address
;
Laboratoire de Chimie Min\'erale et Analytique (LACHIMIA)
D\'epartement de Chimie
Facult\'e des Sciences et Techniques
Universit\'e Cheikh Anta Diop
Dakar
Senegal
;
_publ_contact_author_email
                             'mouhamadoubdiop@gmail.com, hcattey@u-bourgogne.fr'
_publ_contact_author_fax     '+33-8246318'
_publ_contact_author_phone     '+33-8250202'
_publ_section_title
;
Crystal structure of 2-methyl-1<i>H</i>-imidazol-3-ium hydrogen oxalate
dihydrate
;
_publ_section_title_footnote     .
loop_
    _publ_author_name
    _publ_author_address
    'Diop, Mouhamadou Birame'
;
Laboratoire de Chimie Min\'erale et Analytique (LACHIMIA)
D\'epartement de Chimie
Facult\'e des Sciences et Techniques
Universit\'e Cheikh Anta Diop
Dakar
Senegal
;
    'Diop, Libasse'
;
Laboratoire de Chimie Min\'erale et Analytique (LACHIMIA)
D\'epartement de Chimie
Facult\'e des Sciences et Techniques
Universit\'e Cheikh Anta Diop
Dakar
Senegal
;
    'Plasseraud, Laurent'
;
ICMUB UMR 6302
Universit\'e de Bourgogne
Facult\'e des Sciences
9 avenue Alain Savary
21000 Dijon
France
;
    'Cattey*, H\'el\`ene'
;
ICMUB UMR 6302
Universit\'e de Bourgogne
Facult\'e des Sciences
9 avenue Alain Savary
21000 Dijon
France
;
_publ_section_synopsis
;
In the title molecular salt 2-methyl-1<i>H</i>-imidazol-3-ium hydrogen oxalate
dihydrate, N---H...(O,<i>O</i>) and O---H...O hydrogen bonds link the
components into a bilayer-like assembly.
;
data_I
_database_code_depnum_ccdc_archive 'CCDC 1491387'
_audit_creation_method
;
Olex2 1.2
(compiled 2015.01.26 svn.r3150 for OlexSys, GUI svn.r4998)
;
_publ_contact_author_name     ' '
_publ_contact_author_address     ?
_publ_contact_author_email     ?
_publ_contact_author_phone     ?
_chemical_name_systematic
;
2-Methyl-1<i>H</i>-imidazol-3-ium hydrogen oxalate dihydrate
;
_chemical_name_common     ?
_chemical_formula_moiety     'C4 H7 N2 +, C2 H O4 -, 2(H2 O)'
_chemical_formula_sum     'C6 H12 N2 O6'
_chemical_formula_iupac     'C4 H7 N2 +, C2 H O4 -, 2H2 O'
_chemical_formula_weight     208.18
_chemical_melting_point     ?
_shelx_space_group_comment
;
The symmetry employed for this shelxl refinement is uniquely defined
by the following loop, which should always be used as a source of
symmetry information in preference to the above space-group names.
They are only intended as comments.
;
_space_group_crystal_system     monoclinic
_space_group_name_H-M_alt     'P 21/n'
_space_group_name_Hall     '-P 2yn'
loop_
    _space_group_symop_operation_xyz
    'x, y, z'
    '-x+1/2, y+1/2, -z+1/2'
    '-x, -y, -z'
    'x-1/2, -y-1/2, z-1/2'
_cell_length_a     6.7139(7)
_cell_length_b     9.5116(7)
_cell_length_c     15.2115(13)
_cell_angle_alpha     90
_cell_angle_beta     101.151(6)
_cell_angle_gamma     90
_cell_volume     953.07(15)
_cell_formula_units_Z     4
_cell_measurement_reflns_used     2578
_cell_measurement_theta_min     3.47
_cell_measurement_theta_max     26.39
_cell_measurement_temperature     115(2)
_exptl_crystal_description     'needle'
_exptl_crystal_colour     colourless
_exptl_crystal_size_max     0.30
_exptl_crystal_size_mid     0.10
_exptl_crystal_size_min     0.08
_exptl_crystal_density_diffrn     1.451
_exptl_crystal_density_meas     ?
_exptl_crystal_density_method     ?
_exptl_crystal_F_000     440
_exptl_absorpt_coefficient_mu     0.130
_exptl_absorpt_correction_type     multi-scan
_exptl_absorpt_process_details
;
SADABS (Bruker, 2014) was used for absorption correction.
wR2(int) was 0.0622 before and 0.0548 after correction.
The Ratio of minimum to maximum transmission is 0.9269.
The \l/2 correction factor is 0.00150.
;
_shelx_estimated_absorpt_T_min     0.962
_shelx_estimated_absorpt_T_max     0.990
_exptl_absorpt_correction_T_min     0.6911
_exptl_absorpt_correction_T_max     0.7456
_diffrn_ambient_temperature     115
_diffrn_radiation_type     MoK\a
_diffrn_radiation_wavelength     0.71073
_diffrn_radiation_monochromator     'TRIUMPH curved crystal'
_diffrn_measurement_device_type     'Bruker APEXII CCD'
_diffrn_measurement_device     '\k-geometry diffractometer'
_diffrn_measurement_method     '\f and \w scans'
_diffrn_detector_area_resol_mean     '1024 x 1024'
_diffrn_reflns_number     15445
_diffrn_reflns_av_R_equivalents     0.0633
_diffrn_reflns_theta_min     2.539
_diffrn_reflns_theta_max     27.507
_diffrn_reflns_theta_full     26.000
_diffrn_measured_fraction_theta_max     0.999
_diffrn_measured_fraction_theta_full     0.999
_diffrn_reflns_limit_h_min     -8
_diffrn_reflns_limit_h_max     8
_diffrn_reflns_limit_k_min     -12
_diffrn_reflns_limit_k_max     12
_diffrn_reflns_limit_l_min     -19
_diffrn_reflns_limit_l_max     19
_diffrn_standards_number     0
_refine_special_details     ?
_reflns_number_total     2187
_reflns_number_gt     1258
_reflns_threshold_expression     'I > 2\s(I)'
_refine_ls_structure_factor_coef     Fsqd
_refine_ls_matrix_type     full
_refine_ls_R_factor_all     0.1013
_refine_ls_R_factor_gt     0.0428
_refine_ls_wR_factor_gt     0.0904
_refine_ls_wR_factor_ref     0.1151
_refine_ls_goodness_of_fit_ref     1.013
_refine_ls_restrained_S_all     1.013
_refine_ls_number_reflns     2187
_refine_ls_number_parameters     135
_refine_ls_number_restraints     0
_refine_ls_hydrogen_treatment     constr
_refine_ls_weighting_scheme     calc
_refine_ls_weighting_details
              'w=1/[\s^2^(Fo^2^)+(0.0448P)^2^+0.3824P] where P=(Fo^2^+2Fc^2^)/3'
_atom_sites_solution_hydrogens     mixed
_atom_sites_solution_primary     ?
_atom_sites_solution_secondary     ?
_refine_ls_shift/su_max     0.000
_refine_ls_shift/su_mean     0.000
_refine_diff_density_max     0.399
_refine_diff_density_min     -0.229
_refine_ls_extinction_method     none
_refine_ls_extinction_coef     .
loop_
    _atom_type_symbol
    _atom_type_description
    _atom_type_scat_dispersion_real
    _atom_type_scat_dispersion_imag
    _atom_type_scat_source
    'C' 'C' 0.0033 0.0016
                         'International Tables Vol C Tables 4.2.6.8 and 6.1.1.4'
    'H' 'H' 0.0000 0.0000
                         'International Tables Vol C Tables 4.2.6.8 and 6.1.1.4'
    'N' 'N' 0.0061 0.0033
                         'International Tables Vol C Tables 4.2.6.8 and 6.1.1.4'
    'O' 'O' 0.0106 0.0060
                         'International Tables Vol C Tables 4.2.6.8 and 6.1.1.4'
_computing_data_collection
;
APEX2 (Bruker, 2014)
;
_computing_cell_refinement
;
SAINT (Bruker, 2013)
;
_computing_data_reduction
;
SAINT (Bruker, 2013)
;
_computing_structure_solution
;
SHELXS2013 (Sheldrick, 2008)
;
_computing_structure_refinement
;
SHELXL2014 (Sheldrick, 2015)
;
_computing_molecular_graphics
;
OLEX2 (Dolomanov <i>et al.</i>,  2009)
;
_computing_publication_material
;
OLEX2 (Dolomanov <i>et al.</i>,  2009)
;
loop_
    _atom_site_type_symbol
    _atom_site_label
    _atom_site_fract_x
    _atom_site_fract_y
    _atom_site_fract_z
    _atom_site_U_iso_or_equiv
    _atom_site_adp_type
    _atom_site_calc_flag
    _atom_site_occupancy
    _atom_site_disorder_assembly
    _atom_site_disorder_group
    O O4 0.3344(2) 0.84241(13) 0.62704(8) 0.0224(3) Uani d 1 . .
    O O3 0.3377(2) 0.60714(13) 0.62300(9) 0.0247(3) Uani d 1 . .
    O O1 0.1928(2) 0.60978(13) 0.44891(9) 0.0254(4) Uani d 1 . .
    H H1A 0.1572 0.6196 0.3932 0.038 Uiso calc 1 . .
    O O6 0.3979(2) 0.45757(14) 0.22494(10) 0.0314(4) Uani d 1 . .
    H H6A 0.3724 0.3954 0.1842 0.047 Uiso d 1 . .
    H H6B 0.4883 0.4270 0.2677 0.047 Uiso d 1 . .
    O O2 0.2253(2) 0.84212(14) 0.44546(9) 0.0311(4) Uani d 1 . .
    O O5 0.1121(3) 0.61142(17) 0.27986(9) 0.0357(4) Uani d 1 . .
    H H5A 0.1986 0.5615 0.2599 0.054 Uiso d 1 . .
    H H5B 0.0183 0.6360 0.2367 0.054 Uiso d 1 . .
    N N2 0.2719(2) 0.11229(16) 0.54620(11) 0.0231(4) Uani d 1 . .
    H H2 0.2824 0.0244 0.5647 0.028 Uiso calc 1 . .
    N N1 0.2803(2) 0.33729(17) 0.54697(11) 0.0245(4) Uani d 1 . .
    H H1 0.2970 0.4248 0.5657 0.029 Uiso calc 1 . .
    C C5 0.3089(3) 0.7264(2) 0.58854(12) 0.0186(4) Uani d 1 . .
    C C6 0.2361(3) 0.7327(2) 0.48607(12) 0.0187(4) Uani d 1 . .
    C C1 0.3139(3) 0.2239(2) 0.59833(14) 0.0244(5) Uani d 1 . .
    C C2 0.2138(3) 0.2951(2) 0.45809(14) 0.0287(5) Uani d 1 . .
    H H2A 0.1789 0.3549 0.4074 0.034 Uiso calc 1 . .
    C C4 0.3880(3) 0.2233(2) 0.69571(13) 0.0291(5) Uani d 1 . .
    H H4A 0.3300 0.1428 0.7222 0.044 Uiso calc 1 . .
    H H4B 0.3472 0.3106 0.7215 0.044 Uiso calc 1 . .
    H H4C 0.5364 0.2160 0.7085 0.044 Uiso calc 1 . .
    C C3 0.2088(3) 0.1547(2) 0.45810(14) 0.0296(5) Uani d 1 . .
    H H3 0.1696 0.0954 0.4075 0.036 Uiso calc 1 . .
loop_
    _atom_site_aniso_label
    _atom_site_aniso_U_11
    _atom_site_aniso_U_22
    _atom_site_aniso_U_33
    _atom_site_aniso_U_12
    _atom_site_aniso_U_13
    _atom_site_aniso_U_23
    O4 0.0311(8) 0.0146(7) 0.0198(7) -0.0010(6) 0.0005(6) -0.0023(6)
    O3 0.0375(9) 0.0141(7) 0.0196(7) 0.0018(6) -0.0018(6) 0.0018(6)
    O1 0.0417(10) 0.0159(7) 0.0160(7) -0.0014(6) -0.0010(7) -0.0013(5)
    O6 0.0439(11) 0.0223(8) 0.0224(8) 0.0083(7) -0.0075(7) -0.0045(6)
    O2 0.0568(11) 0.0135(7) 0.0203(8) -0.0004(7) 0.0009(7) 0.0024(6)
    O5 0.0412(11) 0.0421(10) 0.0201(8) 0.0125(8) -0.0030(7) -0.0046(7)
    N2 0.0282(10) 0.0116(8) 0.0285(10) -0.0004(7) 0.0026(8) 0.0012(7)
    N1 0.0280(10) 0.0128(8) 0.0322(10) 0.0004(7) 0.0043(8) -0.0006(7)
    C5 0.0192(11) 0.0153(9) 0.0200(10) 0.0020(8) 0.0010(8) 0.0006(8)
    C6 0.0198(10) 0.0145(9) 0.0209(10) 0.0008(8) 0.0016(8) -0.0011(8)
    C1 0.0218(11) 0.0178(9) 0.0332(12) 0.0000(9) 0.0047(9) -0.0005(9)
    C2 0.0363(13) 0.0221(11) 0.0265(11) 0.0009(10) 0.0029(10) 0.0007(9)
    C4 0.0348(13) 0.0238(10) 0.0282(11) -0.0002(10) 0.0053(10) -0.0016(9)
    C3 0.0395(14) 0.0205(11) 0.0276(12) -0.0001(10) 0.0033(10) -0.0028(9)
_geom_special_details
;
 All esds (except the esd in the dihedral angle between two l.s. planes)
 are estimated using the full covariance matrix.  The cell esds are taken
 into account individually in the estimation of esds in distances, angles
 and torsion angles; correlations between esds in cell parameters are only
 used when they are defined by crystal symmetry.  An approximate (isotropic)
 treatment of cell esds is used for estimating esds involving l.s. planes.
;
loop_
    _geom_bond_atom_site_label_1
    _geom_bond_atom_site_label_2
    _geom_bond_site_symmetry_2
    _geom_bond_distance
    _geom_bond_publ_flag
    O4 C5 . 1.245(2) ?
    O3 C5 . 1.249(2) ?
    O1 H1A . 0.8400 ?
    O1 C6 . 1.306(2) ?
    O6 H6A . 0.8499 ?
    O6 H6B . 0.8501 ?
    O2 C6 . 1.206(2) ?
    O5 H5A . 0.8500 ?
    O5 H5B . 0.8500 ?
    N2 H2 . 0.8800 ?
    N2 C1 . 1.323(2) ?
    N2 C3 . 1.385(2) ?
    N1 H1 . 0.8800 ?
    N1 C1 . 1.325(3) ?
    N1 C2 . 1.398(2) ?
    C5 C6 . 1.542(3) ?
    C1 C4 . 1.469(3) ?
    C2 H2A . 0.9500 ?
    C2 C3 . 1.336(3) ?
    C4 H4A . 0.9800 ?
    C4 H4B . 0.9800 ?
    C4 H4C . 0.9800 ?
    C3 H3 . 0.9500 ?
loop_
    _geom_angle_atom_site_label_1
    _geom_angle_atom_site_label_2
    _geom_angle_atom_site_label_3
    _geom_angle_site_symmetry_1
    _geom_angle_site_symmetry_3
    _geom_angle
    _geom_angle_publ_flag
    C6 O1 H1A . . 109.5 ?
    H6A O6 H6B . . 109.5 ?
    H5A O5 H5B . . 109.5 ?
    C1 N2 H2 . . 125.2 ?
    C1 N2 C3 . . 109.64(16) ?
    C3 N2 H2 . . 125.2 ?
    C1 N1 H1 . . 125.6 ?
    C1 N1 C2 . . 108.83(16) ?
    C2 N1 H1 . . 125.6 ?
    O4 C5 O3 . . 127.68(17) ?
    O4 C5 C6 . . 115.41(16) ?
    O3 C5 C6 . . 116.90(17) ?
    O1 C6 C5 . . 113.79(16) ?
    O2 C6 O1 . . 124.38(17) ?
    O2 C6 C5 . . 121.81(18) ?
    N2 C1 N1 . . 107.91(17) ?
    N2 C1 C4 . . 126.36(18) ?
    N1 C1 C4 . . 125.72(18) ?
    N1 C2 H2A . . 126.6 ?
    C3 C2 N1 . . 106.85(18) ?
    C3 C2 H2A . . 126.6 ?
    C1 C4 H4A . . 109.5 ?
    C1 C4 H4B . . 109.5 ?
    C1 C4 H4C . . 109.5 ?
    H4A C4 H4B . . 109.5 ?
    H4A C4 H4C . . 109.5 ?
    H4B C4 H4C . . 109.5 ?
    N2 C3 H3 . . 126.6 ?
    C2 C3 N2 . . 106.76(18) ?
    C2 C3 H3 . . 126.6 ?
loop_
    _geom_torsion_atom_site_label_1
    _geom_torsion_atom_site_label_2
    _geom_torsion_atom_site_label_3
    _geom_torsion_atom_site_label_4
    _geom_torsion_site_symmetry_1
    _geom_torsion_site_symmetry_2
    _geom_torsion_site_symmetry_3
    _geom_torsion_site_symmetry_4
    _geom_torsion
    _geom_torsion_publ_flag
    O4 C5 C6 O1 . . . . -173.95(17) ?
    O4 C5 C6 O2 . . . . 7.3(3) ?
    O3 C5 C6 O1 . . . . 6.9(3) ?
    O3 C5 C6 O2 . . . . -171.78(19) ?
    N1 C2 C3 N2 . . . . 0.0(2) ?
    C1 N2 C3 C2 . . . . 0.0(2) ?
    C1 N1 C2 C3 . . . . 0.0(2) ?
    C2 N1 C1 N2 . . . . 0.0(2) ?
    C2 N1 C1 C4 . . . . 179.0(2) ?
    C3 N2 C1 N1 . . . . 0.0(2) ?
    C3 N2 C1 C4 . . . . -179.1(2) ?
loop_
    _geom_hbond_atom_site_label_D
    _geom_hbond_atom_site_label_H
    _geom_hbond_atom_site_label_A
    _geom_hbond_site_symmetry_A
    _geom_hbond_distance_DH
    _geom_hbond_distance_HA
    _geom_hbond_distance_DA
    _geom_hbond_angle_DHA
    N1 H1 O3 . 0.88 1.94 2.811(2) 172
    N1 H1 O1 . 0.88 2.50 2.991(2) 116
    N2 H2 O4 1_545 0.88 1.97 2.842(2) 169
    N2 H2 O2 1_545 0.88 2.49 2.977(2) 116
    O1 H1A O5 . 0.84 1.69 2.5234(19) 169
    O6 H6A O2 2_545 0.85 2.02 2.7893(19) 150
    O6 H6B O3 3_666 0.85 1.87 2.700(2) 166
    O5 H5A O6 . 0.85 1.82 2.672(2) 176
    O5 H5B O4 4_575 0.85 1.88 2.720(2) 167
_shelx_hkl_file
;
   1   0   0   -4.90    0.40
   1   0   0   -4.70    0.90
   1   0   0   -4.80    0.60
  -1   0   0   -4.20    0.60
   1   0   0   -4.30    0.90
  -1   0   0   -5.50    0.80
  -1   0   0   -4.30    0.40
   2   0   0 3724.33   86.09
   2   0   0 4028.30   90.99
   2   0   0 3706.03   86.09
  -2   0   0 3581.44   85.29
  -2   0   0 3858.91   89.09
  -2   0   0 3680.83   86.59
   3   0   0   -0.50    1.60
  -3   0   0    0.20    0.80
   3   0   0    0.00    1.90
  -3   0   0    0.70    1.30
   3   0   0    1.30    1.10
  -3   0   0   -0.10    1.40
  -4   0   0    2.20    1.60
   4   0   0    1.10    1.30
  -4   0   0    1.00    0.90
  -4   0   0    0.20    1.30
   4   0   0   -0.50    1.80
   4   0   0    1.10    2.40
   5   0   0    0.00    2.60
  -5   0   0   -0.10    1.50
  -5   0   0   -0.10    0.90
   5   0   0   -1.90    1.40
   6   0   0   -2.50    3.20
  -6   0   0    0.50    0.80
  -6   0   0   -1.10    1.60
  -7   0   0   -2.60    1.80
   7   0   0    0.50    3.80
   8   0   0    0.20    5.10
   0  -1   0   -1.80    0.50
   0  -1   0   -1.00    0.40
   0  -1   0   -1.50    0.40
   0   1   0   -1.30    0.40
   0   1   0   -1.30    0.30
   0   1   0   -1.60    0.40
   0   1   0   -1.30    0.40
   0   1   0   -1.10    0.30
   1  -1   0    0.30    0.90
   1  -1   0    0.50    0.80
   1  -1   0    0.30    1.10
  -1  -1   0    0.70    0.70
  -1  -1   0   -0.40    1.10
   1  -1   0    0.90    1.00
  -1   1   0    0.90    0.70
   1   1   0   -0.90    1.10
  -1   1   0    2.60    1.20
  -1   1   0    1.90    0.90
   1   1   0    0.90    0.30
   1   1   0    0.40    0.60
  -2  -1   0   93.09    3.00
   2  -1   0   86.69    3.70
   2  -1   0   92.09    3.20
   2  -1   0  101.39    4.10
  -2  -1   0   92.29    3.80
   2  -1   0   93.69    3.10
   2   1   0   92.89    2.90
  -2   1   0   88.39    3.10
  -2   1   0   92.39    3.10
  -2   1   0   99.89    4.20
   2   1   0   88.19    4.00
   3  -1   0    4.20    2.00
  -3  -1   0    3.00    1.70
   3  -1   0    5.00    1.80
   3  -1   0    2.80    1.30
  -3  -1   0    5.80    1.30
   3   1   0    6.00    2.20
  -3   1   0    4.90    1.30
  -3   1   0    3.90    1.90
  -3   1   0    1.00    1.20
   3   1   0    4.10    1.20
   4  -1   0    1.90    1.30
  -4  -1   0    3.70    0.40
  -4  -1   0    4.70    1.80
   4  -1   0    4.60    2.00
   4  -1   0    4.70    2.30
  -4  -1   0    3.80    1.40
   4   1   0    4.80    2.10
  -4   1   0    2.60    1.40
   4   1   0    3.20    1.20
  -4   1   0    5.10    1.30
   4   1   0    7.50    2.60
   5  -1   0    1.70    1.60
   5  -1   0    2.20    2.70
  -5  -1   0    2.40    1.60
  -5   1   0    3.40    1.30
  -5   1   0    2.70    1.60
   5   1   0    4.30    1.70
   5   1   0    4.00    3.00
   6  -1   0   -0.40    3.10
  -6  -1   0    0.30    1.70
  -6   1   0   -0.90    1.10
   6   1   0   -1.30    3.20
  -6   1   0    0.00    1.90
   6   1   0   -1.70    1.50
   7  -1   0   -2.30    3.60
  -7  -1   0   -2.20    1.90
   7   1   0   -1.10    4.00
  -7   1   0    1.00    2.00
   8  -1   0   12.40    5.30
   8   1   0    7.50    5.20
   0  -2   0 1005.30   23.50
   0  -2   0 1018.30   23.40
   0  -2   0 1034.10   23.60
   0   2   0 1055.49   23.50
   0   2   0 1015.80   23.20
   0   2   0 1015.60   23.70
   0   2   0  974.20   23.30
   1  -2   0  201.88    5.60
   1  -2   0  200.28    5.20
  -1  -2   0  208.88    5.70
  -1  -2   0  200.78    5.10
  -1  -2   0  191.28    5.80
   1  -2   0  203.28    5.80
   1  -2   0  191.38    5.60
  -1  -2   0  199.98    5.10
  -1   2   0  204.48    5.90
   1   2   0  194.78    5.70
   1   2   0  189.48    5.80
   1   2   0  195.68    5.10
  -1   2   0  203.48    5.70
  -1   2   0  193.08    5.20
  -1   2   0  206.08    5.70
   1   2   0  196.08    5.10
  -2  -2   0  533.85   14.10
   2  -2   0  555.44   13.70
   2  -2   0  542.95   13.90
   2  -2   0  524.65   13.50
  -2  -2   0  543.25   13.00
   2  -2   0  541.75   13.20
  -2   2   0  538.35   13.50
   2   2   0  575.34   13.90
   2   2   0  550.14   14.30
  -2   2   0  552.64   13.20
   2   2   0  534.45   12.40
   2   2   0  552.34   13.00
  -2   2   0  558.94   14.10
   3  -2   0    3.40    1.60
  -3  -2   0    3.90    1.70
   3  -2   0    3.80    1.10
   3  -2   0    4.60    1.40
  -3  -2   0    3.80    1.30
   3  -2   0    1.90    1.70
  -3   2   0    4.20    1.40
   3   2   0    3.50    1.10
  -3   2   0    4.00    2.00
   3   2   0    2.20    2.20
  -3   2   0    3.80    1.40
   4  -2   0   45.60    3.80
   4  -2   0   46.80    2.70
  -4  -2   0   45.80    2.70
   4  -2   0   55.19    3.90
  -4   2   0   52.59    2.90
   4   2   0   56.29    4.50
  -4   2   0   52.09    4.10
   4   2   0   46.70    2.50
  -4   2   0   49.50    2.90
   5  -2   0    5.10    2.70
   5  -2   0    4.30    1.70
  -5  -2   0    5.70    1.80
  -5   2   0   10.20    2.10
   5   2   0    8.20    1.60
   5   2   0    4.00    3.00
  -5   2   0    8.10    1.80
  -6  -2   0   -0.90    1.60
   6  -2   0   -0.60    3.20
  -6   2   0    0.40    1.50
   6   2   0   -1.30    3.80
  -6   2   0    1.60    1.90
   6   2   0    0.20    1.70
   7  -2   0    0.50    1.90
  -7  -2   0    1.90    1.80
   7  -2   0    1.90    3.60
  -7   2   0   -1.60    2.00
   7   2   0   -0.20    4.30
   8  -2   0    2.70    4.60
   8  -2   0    3.40    2.60
  -8   2   0    1.30    3.10
   8   2   0   -0.60    5.10
   0  -3   0   -0.10    1.20
   0  -3   0   -0.60    1.30
   0  -3   0    0.80    1.30
   0   3   0    0.40    1.20
   0   3   0    1.10    1.40
   0   3   0    0.20    1.00
   0   3   0    0.50    1.10
   0   3   0   -0.40    1.20
   0   3   0    0.30    1.30
   1  -3   0  162.88    5.30
   1  -3   0  163.08    4.70
  -1  -3   0  165.38    4.60
  -1  -3   0  171.98    5.30
   1  -3   0  164.48    5.20
   1  -3   0  156.88    5.30
  -1  -3   0  163.68    4.80
  -1  -3   0  159.38    5.30
  -1   3   0  165.18    5.50
  -1   3   0  171.58    5.30
   1   3   0  170.08    5.50
   1   3   0  164.58    4.70
  -1   3   0  164.58    5.40
   1   3   0  164.38    4.60
   1   3   0  164.88    5.30
  -1   3   0  166.88    4.80
   2  -3   0   52.79    3.10
   2  -3   0   52.69    3.10
  -2  -3   0   56.59    3.30
   2  -3   0   45.80    2.90
  -2  -3   0   56.79    2.40
   2  -3   0   57.09    2.60
   2  -3   0   54.09    2.30
   2   3   0   53.09    3.20
  -2   3   0   53.69    2.60
   2   3   0   53.59    2.30
   2   3   0   55.79    3.60
  -2   3   0   53.39    3.00
  -2   3   0   57.89    3.50
   2   3   0   51.59    2.00
  -2   3   0   56.59    3.30
  -3  -3   0   26.30    2.20
   3  -3   0   24.60    1.90
   3  -3   0   21.90    2.50
   3  -3   0   19.00    2.30
   3  -3   0   20.80    2.40
   3  -3   0   25.20    2.60
  -3  -3   0   22.80    2.80
   3  -3   0   23.20    2.10
   3   3   0   26.10    3.40
   3   3   0   24.30    2.80
  -3   3   0   18.50    2.70
  -3   3   0   23.60    2.40
   3   3   0   24.80    1.90
  -3   3   0   24.90    2.20
   4  -3   0   -1.30    1.90
   4  -3   0    1.30    1.40
   4  -3   0   -0.30    1.50
  -4  -3   0    1.10    1.40
   4  -3   0    1.20    1.20
  -4   3   0    0.60    1.60
  -4   3   0    1.10    1.50
  -4   3   0    1.40    2.00
   4   3   0    2.00    2.60
   4   3   0    1.20    1.30
   4   3   0   -0.30    1.80
  -5  -3   0   22.60    2.40
   5  -3   0   22.00    3.60
   5  -3   0   17.70    2.10
   5   3   0   23.50    4.20
  -5   3   0   14.80    2.40
  -5   3   0   16.20    3.30
   5   3   0   18.10    2.10
  -5   3   0   17.90    2.40
   6  -3   0    4.50    1.90
   6  -3   0    6.30    3.40
  -6  -3   0    3.50    1.90
   6   3   0    5.20    1.80
   6   3   0    3.60    4.00
  -6   3   0    2.80    2.10
   7  -3   0    2.60    2.30
   7  -3   0    4.60    3.70
  -7  -3   0    4.40    2.40
  -7   3   0    4.70    2.60
   7   3   0    3.60    4.70
   8  -3   0    5.90    4.60
   8  -3   0    5.70    2.80
   8   3   0    5.90    3.80
   8   3   0    5.30    6.00
  -8   3   0    5.60    2.80
   0  -4   0  791.92   18.60
   0  -4   0  754.12   18.40
   0  -4   0  739.23   17.70
   0  -4   0  758.72   18.20
   0   4   0  750.72   17.80
   0   4   0  724.93   18.50
   0   4   0  751.72   17.70
   0   4   0  730.23   18.10
   0   4   0  740.13   18.70
   0   4   0  742.03   18.30
  -1  -4   0  184.68    6.00
   1  -4   0  171.88    5.10
   1  -4   0  176.38    6.00
  -1  -4   0  163.58    5.10
   1  -4   0  187.48    6.10
   1  -4   0  179.58    5.90
   1  -4   0  177.78    5.20
  -1  -4   0  183.18    5.60
  -1  -4   0  179.88    5.20
   1  -4   0  171.28    5.30
  -1  -4   0  174.48    5.90
   1   4   0  180.38    5.40
   1   4   0  180.98    5.10
  -1   4   0  183.18    6.10
  -1   4   0  166.78    5.20
  -1   4   0  180.78    6.20
  -1   4   0  190.08    5.90
   1   4   0  183.68    6.10
   1   4   0  183.88    6.00
   2  -4   0  199.28    5.90
   2  -4   0  195.98    6.70
   2  -4   0  196.78    6.60
   2  -4   0  201.58    6.80
  -2  -4   0  206.58    7.00
   2  -4   0  201.28    5.80
  -2  -4   0  196.18    5.70
  -2  -4   0  204.28    6.60
  -2   4   0  209.78    6.10
  -2   4   0  209.18    6.70
   2   4   0  199.38    5.70
   2   4   0  207.38    6.80
  -2   4   0  198.68    6.80
   2   4   0  212.08    7.30
  -2   4   0  206.18    7.10
   2   4   0  200.68    5.60
  -3  -4   0   86.19    3.50
  -3  -4   0   87.29    4.70
   3  -4   0   79.59    4.40
   3  -4   0   87.09    3.30
   3  -4   0   85.59    3.60
   3  -4   0   80.99    4.20
   3  -4   0   81.19    4.00
   3   4   0   87.49    2.70
  -3   4   0   83.89    4.90
  -3   4   0   85.09    3.70
   3   4   0   82.79    3.30
   3   4   0   82.29    4.40
   3   4   0   82.89    4.90
  -3   4   0   88.79    4.30
   4  -4   0   -0.70    1.90
  -4  -4   0    0.20    1.30
   4  -4   0    1.00    1.30
  -4   4   0   -2.00    2.00
   4   4   0    0.90    1.20
   4   4   0    1.70    2.20
   4   4   0    0.90    2.70
  -4   4   0    3.30    1.70
   5  -4   0   -0.60    1.50
   5  -4   0   -2.80    2.20
  -5  -4   0    1.50    1.60
   5   4   0   -0.10    3.30
   5   4   0    0.50    1.30
  -5   4   0    1.80    2.60
  -5   4   0   -2.40    1.70
   5   4   0    1.90    2.40
  -6  -4   0    6.00    2.00
   6  -4   0    5.00    3.20
   6  -4   0    6.40    2.20
  -6   4   0    0.20    3.00
  -6   4   0    7.00    2.50
   6   4   0    2.70    3.00
   6   4   0    7.90    4.30
   7  -4   0    0.30    2.30
   7  -4   0   -0.20    3.40
   7   4   0    2.20    4.80
  -7   4   0    2.20    2.50
   7   4   0   -1.90    3.10
   8  -4   0    0.20    4.00
   8  -4   0    0.30    2.70
   8   4   0    0.30    3.20
  -8   4   0   -2.20    2.50
   8   4   0   -8.70    5.20
   0  -5   0    2.20    1.50
   0  -5   0    0.70    1.20
   0  -5   0   -0.70    1.40
   0  -5   0   -0.10    1.70
   0   5   0   -0.20    1.20
   0   5   0    1.50    1.50
   0   5   0    1.80    1.70
   0   5   0   -0.20    1.40
   0   5   0    0.30    1.10
   0   5   0   -0.80    1.60
  -1  -5   0    2.00    1.50
  -1  -5   0    1.40    1.20
  -1  -5   0    1.20    1.50
  -1  -5   0    0.20    1.50
   1  -5   0    0.40    1.80
   1  -5   0    1.80    1.10
   1  -5   0    1.10    1.40
   1  -5   0    2.20    1.20
   1  -5   0    1.50    1.30
   1  -5   0    0.30    1.20
  -1   5   0    0.60    1.30
  -1   5   0    3.50    1.60
   1   5   0    0.40    1.80
  -1   5   0    1.40    1.80
   1   5   0    5.90    2.00
   1   5   0    2.70    1.30
   1   5   0    1.80    1.10
  -1   5   0    1.30    1.60
   2  -5   0   60.79    3.80
   2  -5   0   64.59    3.90
  -2  -5   0   57.09    3.50
   2  -5   0   63.49    2.90
  -2  -5   0   53.19    2.70
  -2  -5   0   56.79    3.80
  -2  -5   0   56.49    2.80
   2  -5   0   59.49    2.90
   2  -5   0   56.29    3.50
   2   5   0   62.99    2.70
   2   5   0   62.09    2.80
  -2   5   0   52.59    3.00
  -2   5   0   53.19    3.70
  -2   5   0   56.79    3.60
   2   5   0   58.79    4.00
   2   5   0   58.99    3.80
  -2   5   0   54.49    4.00
   3  -5   0    0.00    1.20
   3  -5   0   -0.20    1.40
  -3  -5   0    1.60    1.30
   3   5   0   -1.70    1.90
  -3   5   0   -2.30    1.30
   3   5   0   -1.00    2.20
   3   5   0   -0.50    0.80
  -3   5   0    1.20    2.10
   3   5   0    0.00    1.20
   4  -5   0    1.50    1.50
   4  -5   0    2.40    1.90
  -4  -5   0    3.00    1.60
   4   5   0    2.30    1.30
   4   5   0    3.00    2.30
  -4   5   0    3.70    1.90
   4   5   0    2.90    0.50
  -4   5   0   -0.30    2.50
   4   5   0    3.60    3.10
  -5  -5   0   -1.80    1.50
   5  -5   0    1.90    1.80
   5  -5   0   -0.20    2.30
   5   5   0   -2.00    2.30
   5   5   0    1.30    1.60
  -5   5   0   -1.50    2.60
   5   5   0    1.20    3.50
  -5   5   0   -2.20    1.80
   6  -5   0    7.50    2.20
   6  -5   0    8.40    3.20
  -6  -5   0    8.90    2.20
   6   5   0    7.90    3.20
  -6   5   0    6.50    2.50
   6   5   0    7.90    4.60
  -6   5   0    4.20    3.20
   7  -5   0    9.20    3.90
   7  -5   0    3.60    2.30
  -7   5   0    4.90    2.90
   7   5   0    1.00    5.00
   7   5   0    4.50    3.60
   0  -6   0    1.90    1.30
   0  -6   0    2.40    1.90
   0  -6   0    4.10    2.00
   0  -6   0    3.50    1.70
   0   6   0    1.80    1.20
   0   6   0    1.40    1.60
   0   6   0   -0.90    1.30
   0   6   0    3.70    2.00
   0   6   0    2.40    1.80
  -1  -6   0   78.09    4.10
   1  -6   0   71.89    3.50
  -1  -6   0   72.19    3.20
   1  -6   0   73.29    4.30
   1  -6   0   75.49    3.30
   1   6   0   69.99    4.30
  -1   6   0   75.79    4.40
  -1   6   0   76.69    4.30
   1   6   0   71.59    3.60
  -1   6   0   73.39    3.40
   1   6   0   82.89    4.30
   1   6   0   71.69    3.20
   1   6   0   72.99    3.30
   2  -6   0    6.60    2.00
  -2  -6   0    8.00    1.70
  -2  -6   0    7.00    1.60
   2  -6   0   10.90    1.70
   2  -6   0    8.80    1.60
   2  -6   0    6.60    2.30
  -2  -6   0    7.10    2.10
  -2   6   0    6.50    2.30
   2   6   0    7.30    1.50
   2   6   0    9.70    2.50
  -2   6   0    5.20    2.00
   2   6   0    7.00    1.50
  -2   6   0    7.80    1.90
   2   6   0   11.10    2.60
  -3  -6   0    4.80    1.50
   3  -6   0    5.70    1.70
   3   6   0    8.40    3.20
   3   6   0    6.80    2.40
  -3   6   0    8.40    2.60
   3   6   0    5.60    1.60
   3   6   0    7.60    1.40
  -3   6   0    3.30    2.20
  -3   6   0    8.40    2.00
   4  -6   0   13.60    2.40
  -4  -6   0    7.40    1.80
   4  -6   0    9.50    2.10
   4   6   0   11.40    3.80
  -4   6   0   11.70    2.40
   4   6   0   10.30    1.20
   4   6   0   10.00    2.80
   4   6   0    8.90    1.90
  -4   6   0    9.90    3.10
   5  -6   0    0.70    2.20
   5  -6   0    0.00    1.70
  -5  -6   0    0.20    1.70
   5   6   0   -1.90    3.60
  -5   6   0    1.50    3.10
  -5   6   0    1.70    2.20
   5   6   0   -2.30    2.50
   6  -6   0   -2.10    2.00
   6  -6   0   -1.30    2.40
   6   6   0   -2.80    4.70
   6   6   0    2.70    3.20
  -6   6   0   -2.40    3.30
  -6   6   0   -4.50    2.40
   7  -6   0    3.30    3.30
   7  -6   0   -0.80    2.30
  -7   6   0   -1.40    3.30
  -7   6   0   -1.00    2.60
   7   6   0   -3.60    5.00
   7   6   0   -1.00    3.50
   0  -7   0   -0.60    1.30
   0  -7   0    1.70    1.60
   0   7   0    0.10    2.00
   0   7   0    0.50    1.20
   0   7   0    0.00    1.40
   0   7   0    1.60    1.80
  -1  -7   0    1.10    1.70
  -1  -7   0   -0.50    1.40
   1  -7   0    0.60    1.30
   1  -7   0   -0.40    1.40
   1   7   0    1.70    1.90
   1   7   0    2.60    2.20
   1   7   0   -0.90    1.50
   1   7   0    0.20    1.90
  -1   7   0   -1.60    2.00
   1   7   0    0.90    1.40
  -1   7   0   -1.90    1.60
   1   7   0    0.20    1.20
  -1   7   0   -1.40    1.40
  -2  -7   0    2.70    1.70
   2  -7   0    3.80    1.40
   2  -7   0    3.30    1.60
  -2   7   0    1.80    2.10
   2   7   0    1.40    1.30
   2   7   0    1.60    1.50
  -2   7   0    5.20    1.90
  -2   7   0    4.30    2.50
   2   7   0    4.30    2.40
   2   7   0    6.10    2.40
  -3  -7   0    1.50    1.70
   3  -7   0    1.70    1.60
   3   7   0    0.70    2.40
   3   7   0    1.80    2.80
  -3   7   0    1.00    1.80
  -3   7   0    2.00    2.30
   3   7   0   -0.80    1.20
  -3   7   0    2.50    2.50
   3   7   0    1.10    1.30
   4  -7   0    9.90    2.20
  -4  -7   0    5.00    1.90
  -4   7   0    3.00    2.90
   4   7   0    9.00    3.20
   4   7   0    4.90    1.70
  -4   7   0    8.10    2.40
   4   7   0    7.00    3.70
   5  -7   0    5.30    2.20
   5  -7   0    6.90    2.30
  -5  -7   0    6.30    2.00
  -5   7   0    1.00    2.20
   5   7   0    0.30    4.10
  -5   7   0    2.00    3.10
   5   7   0   10.50    3.40
   6  -7   0   -0.40    2.30
   6  -7   0    6.70    2.80
  -6   7   0   -0.30    2.50
   6   7   0   -3.40    4.90
  -6   7   0   -3.70    3.30
   6   7   0    2.70    3.60
   7  -7   0   13.30    3.30
   7   7   0    8.90    4.00
  -7   7   0   14.60    3.70
   7   7   0    4.10    6.30
  -7   7   0    8.80    4.40
   0  -8   0   63.19    3.60
   0  -8   0   61.89    4.00
   0   8   0   63.99    4.90
   0   8   0   67.19    5.20
   0   8   0   65.29    3.90
   1  -8   0  429.56   11.90
   1  -8   0  420.46   12.10
  -1  -8   0  438.86   12.00
   1   8   0  432.16   13.90
   1   8   0  449.76   11.90
  -1   8   0  426.96   13.60
  -1   8   0  433.56   13.50
   1   8   0  419.36   11.70
   1   8   0  430.66   13.00
   1   8   0  415.16   13.30
  -1   8   0  430.46   12.00
   2  -8   0   25.20    2.80
   2  -8   0   22.30    2.60
  -2  -8   0   20.20    2.70
   2   8   0   24.60    2.70
   2   8   0   22.30    2.50
  -2   8   0   20.50    3.20
   2   8   0   27.20    3.90
  -2   8   0   25.10    3.00
   2   8   0   33.90    4.20
  -2   8   0   22.60    3.50
   3  -8   0    6.20    2.10
  -3   8   0    4.80    2.90
   3   8   0    5.30    2.90
  -3   8   0    5.50    2.30
   3   8   0   12.90    3.60
   3   8   0    5.20    1.80
   3   8   0    3.80    1.70
  -3   8   0    2.50    2.40
  -4  -8   0    2.70    1.80
   4  -8   0    2.40    2.20
  -4   8   0   -3.00    2.80
   4   8   0    1.70    3.90
  -4   8   0    0.60    2.20
   4   8   0   -0.60    2.90
   5  -8   0    0.90    2.60
   5   8   0   -0.10    4.10
  -5   8   0   -6.40    2.80
   5   8   0    5.30    3.50
  -5   8   0    0.90    2.50
   6  -8   0    0.70    2.70
  -6   8   0    0.10    2.70
  -6   8   0   -4.70    3.50
   6   8   0    0.90    3.40
   6   8   0    0.30    4.90
   0  -9   0   -1.80    2.00
   0  -9   0   -1.10    1.80
   0   9   0   -0.50    2.20
   0   9   0    1.30    2.60
   0   9   0   -1.60    1.70
  -1  -9   0   18.70    2.80
   1  -9   0   19.30    3.20
   1  -9   0   17.40    2.70
  -1   9   0   21.80    2.80
  -1   9   0   19.80    3.70
   1   9   0   18.80    3.60
   1   9   0   21.80    3.70
   1   9   0   26.70    3.00
  -1   9   0   19.90    3.40
   2  -9   0    0.60    2.00
  -2  -9   0    3.90    2.20
   2   9   0    1.90    2.00
   2   9   0    0.40    2.40
  -2   9   0    1.60    2.30
  -2   9   0    1.00    2.90
   2   9   0    5.70    3.20
  -2   9   0    3.10    2.30
   2   9   0    2.80    2.40
   3  -9   0   17.90    2.90
  -3   9   0   13.10    2.90
  -3   9   0   15.70    3.70
   3   9   0   22.00    4.30
  -3   9   0   13.70    3.70
   3   9   0   15.20    3.90
   4  -9   0    0.90    2.20
   4   9   0    0.00    3.10
  -4   9   0   -2.80    3.10
  -4   9   0   -2.00    2.20
   4   9   0    3.60    3.80
   5  -9   0   -2.10    2.40
   5   9   0    1.60    3.50
   5   9   0    2.80    4.80
  -5   9   0    7.60    3.00
  -5   9   0    0.90    3.90
   0 -10   0    4.40    2.30
   0  10   0    2.30    2.20
   0  10   0    5.40    2.50
   0  10   0   -2.00    2.80
   1 -10   0  160.08    6.60
  -1 -10   0  158.38    6.60
  -1  10   0  166.58    6.90
   1  10   0  164.58    6.50
   1  10   0  154.28    8.30
   1  10   0  169.98    8.40
  -1  10   0  170.78    8.30
  -2 -10   0    3.90    2.40
   2 -10   0    0.00    2.10
   2  10   0    7.10    2.90
  -2  10   0    3.90    3.10
  -2  10   0   -2.60    2.40
   2  10   0   -1.90    3.00
  -2  10   0   -0.70    2.20
   2  10   0    1.50    2.00
   2  10   0    2.00    2.60
   3 -10   0   16.90    3.20
  -3  10   0   18.40    4.10
   3  10   0   23.10    3.20
   3  10   0   14.60    4.10
  -3  10   0   17.70    4.30
   3  10   0   18.30    3.80
  -3  10   0   20.80    3.40
   3  10   0   22.90    4.20
   4 -10   0   -0.30    2.60
   4  10   0   -0.90    3.70
   4  10   0    4.20    3.70
  -4  10   0   -4.40    3.40
  -4  10   0   -1.00    2.80
   5 -10   0    0.00    2.60
   5  10   0   -3.50    3.80
   5  10   0    0.90    4.30
  -5  10   0  -10.50    3.40
  -5  10   0    2.30    3.00
   0 -11   0    0.10    2.30
   0  11   0   -1.30    3.10
   0  11   0    2.50    2.30
   0  11   0    1.00    2.70
   1 -11   0    3.10    2.50
  -1 -11   0    2.10    2.50
  -1  11   0    0.20    2.50
   1  11   0   -1.50    2.40
  -1  11   0   -4.30    3.20
   1  11   0   -1.30    2.00
   1  11   0   -2.00    3.40
  -1  11   0    1.20    2.60
  -2 -11   0    4.10    2.90
   2 -11   0    3.80    2.60
   2  11   0    3.90    2.30
  -2  11   0    5.10    3.00
   2  11   0    5.30    3.40
  -2  11   0    6.60    2.80
   2  11   0    4.80    3.00
  -2  11   0    1.70    3.30
   3 -11   0   -1.70    2.50
   3  11   0   -2.30    2.00
  -3  11   0    1.50    2.70
   3  11   0    1.60    2.80
  -3  11   0   -0.30    3.10
   3  11   0   -4.70    3.20
  -3  11   0   -0.10    3.40
   3  11   0    8.80    3.50
   0 -12   0    2.90    2.70
   0  12   0    0.70    3.60
   0  12   0    0.30    2.60
   0  12   0    2.00    2.70
  -1 -12   0    1.30    2.70
   1 -12   0    0.60    2.80
  -1  12   0    3.50    2.90
   1  12   0    0.20    2.70
   1  12   0    2.20    3.80
   1  12   0    2.20    2.70
  -1  12   0   -0.20    3.30
  -1  12   0    1.40    2.80
   2 -12   0    0.10    2.70
   2  12   0   -1.80    3.50
   2  12   0    3.90    3.20
   2  12   0    1.60    2.60
  -2  12   0    2.00    3.20
  -2  12   0   -0.30    3.00
  -2  12   0   -0.10    3.50
   8   0  -1   -3.80    4.50
  -8   0   1    0.60    2.30
   7   0  -1    2.30    4.00
  -7   0   1    4.70    2.30
  -6   0   1    1.20    1.00
   6   0  -1    1.80    3.20
  -6   0   1    1.80    1.90
  -5   0   1   36.10    2.10
  -5   0   1   39.20    3.10
   5   0  -1   39.30    4.50
   5   0  -1   38.60    2.70
   4   0  -1    8.80    2.20
  -4   0   1    8.70    1.90
   4   0  -1   11.00    2.70
   3   0  -1    6.00    1.30
  -3   0   1    5.70    1.30
  -3   0   1   11.00    2.00
   3   0  -1    8.70    2.00
  -3   0   1    7.00    1.10
   3   0  -1    8.40    2.30
  -2   0   1   -0.60    1.50
   2   0  -1   -0.30    1.70
   1   0  -1  -10.00    0.70
   1   0  -1   -9.20    1.10
  -1   0   1  -10.30    0.90
   1   0  -1  -10.70    0.90
  -1   0   1  -11.30    0.60
   0   0   1    0.10    0.10
   0   0  -1    0.10    0.10
   0   0   1    0.00    0.10
   1   0   1  105.39    2.70
  -1   0  -1  108.89    2.70
   1   0   1  100.69    3.40
  -1   0  -1  103.19    2.70
   1   0   1   93.79    2.70
   2   0   1    0.40    1.70
   2   0   1   -1.00    1.40
  -2   0  -1   -0.60    0.70
   2   0   1    0.30    1.00
  -2   0  -1    1.30    0.90
   3   0   1  203.98    5.70
   3   0   1  194.98    5.40
   3   0   1  203.88    7.30
   3   0   1  216.68    7.10
  -3   0  -1  196.68    5.40
  -3   0  -1  214.18    5.80
  -4   0  -1   -0.40    0.80
   4   0   1   -2.50    2.10
   4   0   1   -0.10    1.30
   4   0   1   -1.30    1.70
  -4   0  -1    0.80    1.30
  -5   0  -1   10.20    1.20
   5   0   1   11.00    1.80
   5   0   1   16.10    3.60
  -5   0  -1   13.00    2.00
  -6   0  -1    1.00    0.90
  -6   0  -1   -2.60    1.60
   6   0   1    0.90    3.50
   6   0   1    0.50    1.60
   7   0   1   38.90    6.00
  -7   0  -1   32.60    3.20
   8   0   1   -0.10    4.60
   8  -1  -1    1.30    4.40
  -8   1   1    1.40    2.40
   8   1  -1   -5.20    4.80
  -7  -1   1    4.80    2.40
   7  -1  -1    7.10    4.10
  -7   1   1    5.80    2.30
   7   1  -1    2.20    4.10
  -6  -1   1    4.20    1.90
   6  -1  -1    0.90    3.10
  -6   1   1    4.00    2.00
   6   1  -1    6.50    4.10
  -6   1   1    1.90    1.40
   5  -1  -1    6.20    1.70
  -5  -1   1   11.10    0.70
   5  -1  -1    9.30    3.20
  -5  -1   1   11.30    2.10
  -5   1   1   12.60    1.70
   5   1  -1   12.80    1.90
  -5   1   1   11.40    2.20
   5   1  -1   10.20    3.40
  -4  -1   1    1.20    1.50
  -4  -1   1   -1.30    1.40
  -4  -1   1    0.10    0.50
   4  -1  -1   -1.60    1.20
   4  -1  -1   -1.70    2.20
   4  -1  -1   -0.30    1.80
  -4   1   1   -0.40    1.90
   4   1  -1   -0.30    1.20
  -4   1   1   -0.60    1.30
   4   1  -1   -0.10    2.20
   4   1  -1   -0.80    1.70
  -4   1   1    0.60    1.10
  -3  -1   1   17.90    2.40
   3  -1  -1   17.90    2.40
   3  -1  -1   19.30    1.80
   3  -1  -1   15.30    2.30
  -3  -1   1   17.60    1.00
  -3  -1   1   18.30    1.80
   3   1  -1   15.50    2.40
  -3   1   1   18.20    2.70
  -3   1   1   16.60    1.60
  -3   1   1   17.00    2.20
   3   1  -1   16.50    2.60
   3   1  -1   18.00    1.80
  -3   1   1   14.00    1.70
   2  -1  -1    0.90    1.10
  -2  -1   1    3.70    1.50
   2  -1  -1    2.30    1.50
  -2  -1   1    1.80    0.50
  -2  -1   1    2.50    1.10
   2  -1  -1    1.80    1.40
  -2   1   1    0.90    1.20
   2   1  -1    2.20    1.10
  -2   1   1    1.90    1.20
  -2   1   1    5.00    1.10
   2   1  -1    1.80    1.90
  -2   1   1    4.00    1.70
   1  -1  -1  129.69    3.60
  -1  -1   1  126.59    3.30
  -1  -1   1  134.39    3.50
   1  -1  -1  132.49    4.00
   1  -1  -1  124.69    3.50
  -1  -1   1  125.29    4.00
   1  -1  -1  128.79    3.50
   1   1  -1  127.09    3.70
   1   1  -1  129.19    3.30
  -1   1   1  132.79    3.50
   1   1  -1  130.29    3.50
  -1   1   1  119.79    3.60
   1   1  -1  132.89    4.10
  -1   1   1  132.39    4.20
   0  -1  -1   -0.50    0.40
   0  -1   1   -1.10    0.50
   0  -1   1   -1.10    0.50
   0  -1   1   -0.60    0.40
   0  -1  -1   -1.00    0.50
   0  -1  -1   -1.40    0.40
   0   1   1   -0.90    0.50
   0   1  -1   -0.80    0.60
   0   1  -1   -0.90    0.50
   0   1   1   -0.70    0.40
   0   1  -1   -0.60    0.50
   0   1   1   -1.00    0.30
   0   1   1   -0.60    0.30
   1  -1   1    6.50    1.00
  -1  -1  -1    5.90    0.70
   1  -1   1    8.60    1.20
   1  -1   1    7.00    1.10
  -1  -1  -1    4.70    1.30
  -1   1  -1    9.60    1.20
  -1   1  -1    6.30    0.90
  -1   1  -1    6.10    1.10
   1   1   1    7.30    0.70
   1   1   1    4.70    1.40
   2  -1   1    2.90    1.50
  -2  -1  -1    0.40    0.90
  -2  -1  -1   -0.20    1.40
   2  -1   1    1.20    1.00
   2  -1   1   -1.50    1.50
   2  -1   1    2.50    1.10
   2   1   1   -0.20    0.90
  -2   1  -1    0.60    1.00
   2   1   1   -2.10    1.80
  -2   1  -1    1.60    1.10
  -2   1  -1    0.70    1.50
   3  -1   1   69.39    2.90
  -3  -1  -1   61.49    3.70
  -3  -1  -1   69.29    2.80
   3  -1   1   62.29    3.90
   3  -1   1   61.49    2.70
   3  -1   1   67.79    3.90
   3   1   1   67.59    2.70
  -3   1  -1   60.59    2.90
  -3   1  -1   68.59    2.90
   3   1   1   60.79    4.10
   4  -1   1   25.40    2.20
   4  -1   1   16.30    2.70
   4  -1   1   23.50    3.30
  -4  -1  -1   23.60    3.00
  -4  -1  -1   26.40    2.20
   4   1   1   17.30    2.60
  -4   1  -1   28.30    2.20
  -4   1  -1   20.90    2.00
   4   1   1   22.00    3.40
   4   1   1   25.20    2.10
   5  -1   1    9.60    1.70
   5  -1   1   12.30    3.30
  -5  -1  -1   10.00    1.90
   5   1   1    9.30    3.40
   5   1   1    8.80    1.70
  -5   1  -1   11.20    2.00
  -5   1  -1   11.90    1.70
  -6  -1  -1    3.90    1.70
   6  -1   1    0.70    3.60
   6   1   1    4.80    1.90
  -6   1  -1    4.40    1.90
  -6   1  -1    3.70    1.30
   6   1   1    6.50    4.00
   7  -1   1    0.00    3.80
  -7  -1  -1   -1.10    2.00
   7   1   1   -2.20    3.90
  -7   1  -1   -0.10    2.10
   8  -1   1    1.80    4.50
   8   1   1    3.30    5.50
   8  -2  -1    3.40    2.70
   8  -2  -1    0.40    4.10
   8   2  -1    0.40    5.00
  -8   2   1    3.30    2.90
  -7  -2   1    5.20    2.10
   7  -2  -1    2.40    3.50
   7   2  -1    3.90    4.50
  -7   2   1    2.60    2.30
  -6  -2   1    2.00    1.80
   6  -2  -1    4.80    3.40
   6   2  -1    3.10    3.80
  -6   2   1    0.80    1.60
  -6   2   1    3.20    2.20
   5  -2  -1   10.40    3.10
  -5  -2   1    9.80    1.90
  -5   2   1    7.70    1.90
   5   2  -1    9.90    3.30
   5   2  -1    6.50    1.80
  -5   2   1    6.80    1.80
  -5   2   1    2.80    2.50
   4  -2  -1   18.10    2.70
  -4  -2   1   21.30    3.10
   4  -2  -1   19.50    2.70
  -4  -2   1   15.20    1.90
   4  -2  -1   16.00    1.90
  -4   2   1   19.20    2.10
   4   2  -1   15.50    2.90
  -4   2   1   17.00    2.10
  -4   2   1   16.40    2.80
   4   2  -1   20.70    3.30
   4   2  -1   16.60    1.90
   3  -2  -1  169.28    6.20
  -3  -2   1  166.48    5.00
  -3  -2   1  158.58    6.00
   3  -2  -1  167.28    5.50
   3  -2  -1  163.38    5.70
   3  -2  -1  166.78    5.10
   3   2  -1  167.08    6.50
  -3   2   1  165.58    5.10
   3   2  -1  160.68    5.00
  -3   2   1  163.48    5.30
  -3   2   1  159.78    6.50
  -2  -2   1   13.40    1.40
   2  -2  -1   16.10    1.80
   2  -2  -1   15.90    1.70
  -2  -2   1   16.40    2.20
  -2  -2   1   15.80    1.10
   2  -2  -1   14.60    1.60
   2  -2  -1   12.30    1.80
  -2   2   1   16.10    1.60
   2   2  -1   14.50    1.40
  -2   2   1   13.60    2.10
   2   2  -1   14.40    1.80
   2   2  -1   14.30    2.40
  -2   2   1   14.30    1.70
   2   2  -1   13.90    1.00
  -1  -2   1  103.39    3.40
   1  -2  -1   98.99    3.30
   1  -2  -1   99.79    3.00
   1  -2  -1   96.29    3.70
  -1  -2   1   98.29    3.10
  -1  -2   1   95.69    3.00
  -1  -2   1   96.99    3.70
  -1   2   1   98.89    3.40
   1   2  -1   97.09    3.80
   1   2  -1  100.29    3.40
  -1   2   1   94.89    3.10
  -1   2   1   94.49    3.70
   1   2  -1   96.89    3.00
   1   2  -1   94.49    3.00
  -1   2   1  100.19    3.50
   0  -2   1   -0.50    1.10
   0  -2  -1    0.80    0.70
   0  -2  -1    1.10    0.80
   0  -2   1    1.60    1.10
   0  -2   1    1.30    1.20
   0  -2  -1   -0.10    1.00
   0   2   1   -2.80    1.10
   0   2  -1    1.00    1.10
   0   2   1   -0.80    0.80
   0   2  -1   -0.80    0.90
   0   2  -1   -0.20    0.90
   0   2   1    1.20    1.10
   0   2   1    0.60    1.10
   0   2  -1    2.10    1.20
   0   2   1    1.60    0.80
   0   2  -1    0.80    0.90
  -1  -2  -1  452.05   11.10
   1  -2   1  428.46   11.00
   1  -2   1  448.96   11.00
  -1  -2  -1  437.86   11.20
  -1  -2  -1  438.36   10.40
   1  -2   1  443.26   10.60
   1  -2   1  436.36   11.10
   1   2   1  451.95   10.40
  -1   2  -1  433.36   11.00
   1   2   1  466.15   11.20
   1   2   1  442.06   11.20
  -1   2  -1  453.05   11.20
  -1   2  -1  434.86   10.60
  -1   2  -1  451.35   11.00
   2  -2   1    4.80    1.60
   2  -2   1    3.60    1.40
  -2  -2  -1    2.30    1.60
  -2  -2  -1    4.90    1.10
   2  -2   1    5.30    1.30
   2  -2   1    6.50    1.60
  -2   2  -1    3.40    1.50
  -2   2  -1    4.40    1.40
   2   2   1    5.50    1.10
  -2   2  -1    6.70    1.30
   2   2   1    3.80    2.00
  -3  -2  -1   13.20    1.50
   3  -2   1   14.60    2.20
   3  -2   1   12.90    2.40
   3  -2   1   16.80    1.90
  -3  -2  -1   13.70    2.30
   3  -2   1   16.70    1.50
   3  -2   1   16.10    1.70
   3   2   1   18.10    2.90
   3   2   1   16.10    1.60
  -3   2  -1   13.70    2.40
  -3   2  -1   14.10    1.70
  -3   2  -1   17.00    2.00
   4  -2   1    0.10    1.00
   4  -2   1   -0.90    2.20
   4  -2   1    1.40    1.30
  -4  -2  -1   -1.60    1.10
   4  -2   1   -1.50    1.60
   4  -2   1    1.30    1.30
   4   2   1    0.50    2.40
   4   2   1    2.70    1.30
  -4   2  -1    0.40    1.30
  -4   2  -1   -0.90    1.30
   5  -2   1    7.40    1.80
   5  -2   1    8.00    3.00
  -5  -2  -1    7.30    1.80
  -5   2  -1   10.40    2.10
  -5   2  -1    7.70    1.70
   5   2   1    7.00    1.70
   5   2   1   14.50    3.60
  -6  -2  -1    0.60    1.70
   6  -2   1   -5.60    2.80
   6  -2   1    1.10    1.60
  -6   2  -1   -0.90    1.70
  -6   2  -1   -1.10    1.40
   6   2   1    4.20    3.90
   6   2   1   -1.50    1.70
   7  -2   1    1.70    4.20
   7  -2   1    0.50    1.90
  -7   2  -1    1.30    2.20
   7   2   1    0.30    4.20
   8  -2   1   -4.50    4.00
   8  -2   1    3.10    2.50
   8   2   1   -6.80    4.70
   8  -3  -1    0.30    2.70
   8  -3  -1   -3.50    3.80
   8   3  -1    3.80    3.20
  -8   3   1    1.80    2.80
   8   3  -1    1.50    5.30
   7  -3  -1   14.30    4.30
  -7  -3   1   16.10    2.70
   7  -3  -1   11.00    2.70
   7   3  -1   14.30    3.50
   7   3  -1   14.60    5.10
  -7   3   1   10.40    2.80
   6  -3  -1   -1.70    1.70
  -6  -3   1    1.30    1.70
   6  -3  -1    3.80    3.20
  -6   3   1    0.50    1.90
   6   3  -1    2.30    2.50
   6   3  -1   -3.50    3.50
   5  -3  -1  101.59    5.60
   5  -3  -1   97.49    4.10
  -5  -3   1  100.99    4.50
   5   3  -1   98.69    4.10
   5   3  -1  111.19    6.70
  -5   3   1   98.39    6.20
   5   3  -1   94.09    5.20
  -5   3   1  102.49    4.60
  -5   3   1  101.29    4.80
  -4  -3   1   14.10    2.00
   4  -3  -1   11.50    2.40
   4  -3  -1    9.00    2.00
   4  -3  -1   10.70    1.80
   4  -3  -1    8.60    1.70
   4   3  -1   12.50    2.40
  -4   3   1   14.30    2.20
  -4   3   1    8.10    2.40
   4   3  -1    8.50    3.00
  -4   3   1    8.10    1.80
   4   3  -1   10.50    1.70
   3  -3  -1   14.30    1.70
   3  -3  -1   10.80    1.70
  -3  -3   1   13.60    1.70
   3  -3  -1   15.70    2.10
  -3  -3   1   13.80    2.30
   3  -3  -1   14.80    2.30
   3  -3  -1   12.70    2.00
   3   3  -1   15.30    1.70
  -3   3   1   11.50    2.50
  -3   3   1   14.40    1.80
   3   3  -1   12.50    2.10
   3   3  -1   13.60    2.70
  -3   3   1   11.90    1.90
  -2  -3   1    7.00    1.90
   2  -3  -1    5.30    1.40
   2  -3  -1    6.30    1.20
  -2  -3   1    7.30    1.20
  -2  -3   1    6.90    1.30
   2  -3  -1    7.00    1.60
   2  -3  -1    6.90    1.80
   2   3  -1    4.90    0.90
   2   3  -1    5.60    1.20
  -2   3   1    6.20    1.60
   2   3  -1    4.40    1.60
  -2   3   1    6.90    1.90
   2   3  -1    6.10    2.20
  -2   3   1    8.20    1.50
  -2   3   1    4.30    1.80
  -1  -3   1  721.13   17.30
   1  -3  -1  704.13   17.20
  -1  -3   1  700.13   16.70
  -1  -3   1  718.43   16.90
  -1  -3   1  710.43   17.50
   1  -3  -1  712.33   17.60
   1  -3  -1  698.73   16.70
  -1  -3   1  706.23   16.70
   1  -3  -1  733.63   17.00
  -1   3   1  737.03   17.40
  -1   3   1  708.13   17.30
   1   3  -1  711.63   17.60
   1   3  -1  704.83   17.30
  -1   3   1  704.93   17.60
  -1   3   1  706.73   16.70
   1   3  -1  707.43   16.80
   1   3  -1  694.83   16.70
   0  -3  -1    4.40    1.20
   0  -3   1    4.50    1.60
   0  -3   1    3.50    1.40
   0  -3   1    5.30    1.50
   0  -3  -1    6.40    1.50
   0   3   1    3.40    1.50
   0   3   1    5.10    1.40
   0   3   1    8.00    1.20
   0   3  -1    4.80    1.40
   0   3  -1    3.50    1.20
   0   3  -1    3.40    1.40
   0   3   1    4.40    1.20
   0   3  -1    4.80    1.50
   0   3   1    6.80    1.60
   0   3  -1    6.30    1.30
   1  -3   1  196.38    5.50
  -1  -3  -1  201.38    5.30
   1  -3   1  199.08    6.20
  -1  -3  -1  211.68    6.20
  -1  -3  -1  193.78    6.00
   1  -3   1  204.18    6.00
   1  -3   1  196.38    6.00
  -1   3  -1  190.78    6.10
  -1   3  -1  203.78    6.10
   1   3   1  202.38    5.50
  -1   3  -1  197.88    5.60
  -1   3  -1  203.68    6.10
   1   3   1  200.08    6.10
   1   3   1  197.68    6.10
   1   3   1  204.28    5.30
  -2  -3  -1   28.30    2.60
  -2  -3  -1   31.10    1.90
   2  -3   1   27.10    2.60
   2  -3   1   32.10    2.60
   2  -3   1   30.00    2.50
   2  -3   1   29.10    1.90
   2  -3   1   28.00    2.10
   2   3   1   32.60    3.10
  -2   3  -1   33.20    2.80
   2   3   1   30.60    2.80
   2   3   1   30.80    1.80
   2   3   1   29.40    1.50
  -2   3  -1   31.30    2.60
  -2   3  -1   32.10    2.20
   3  -3   1  250.67    7.70
  -3  -3  -1  250.07    6.70
   3  -3   1  243.68    7.90
   3  -3   1  251.97    7.00
   3  -3   1  258.37    8.00
  -3  -3  -1  244.58    8.20
   3  -3   1  245.98    6.70
   3   3   1  246.98    8.50
  -3   3  -1  245.38    7.00
  -3   3  -1  251.97    7.50
   3   3   1  240.08    6.70
   3   3   1  242.28    7.90
  -3   3  -1  237.88    8.10
  -4  -3  -1    8.00    1.50
   4  -3   1    6.50    2.40
   4  -3   1    8.70    1.40
   4  -3   1    9.60    1.80
   4  -3   1   10.40    2.00
   4  -3   1    5.90    1.90
  -4   3  -1    5.60    2.40
  -4   3  -1    5.30    1.70
  -4   3  -1    9.20    1.90
   4   3   1    6.80    2.70
   4   3   1    7.60    1.40
   5  -3   1    7.60    3.00
  -5  -3  -1    4.10    1.60
   5  -3   1    3.70    1.50
  -5   3  -1    2.20    1.90
   5   3   1    4.60    1.60
   5   3   1    1.90    3.30
  -5   3  -1    3.20    1.90
  -6  -3  -1    1.30    1.70
   6  -3   1    1.80    1.70
   6  -3   1    4.20    3.30
  -6   3  -1    2.40    1.90
   6   3   1    1.00    3.90
   7  -3   1    0.00    3.90
   7  -3   1    2.20    2.10
  -7   3  -1    1.70    2.30
   7   3   1    4.00    4.80
   8  -3   1    6.10    4.40
   8  -3   1   -1.00    2.50
   8   3   1    2.70    3.50
   8   3   1    2.70    5.30
   8  -4  -1   -2.80    3.80
   8  -4  -1    0.00    2.70
   8   4  -1   -0.40    3.20
  -8   4   1    3.40    3.10
   8   4  -1   -8.30    5.10
   7  -4  -1    3.70    3.20
   7  -4  -1    2.50    2.40
  -7  -4   1    0.90    2.00
  -7   4   1   -0.30    2.70
   7   4  -1   -2.40    4.90
   7   4  -1   -2.70    2.80
   6  -4  -1    0.30    2.80
   6  -4  -1    1.50    2.10
  -6  -4   1   -1.10    1.60
   6   4  -1    1.90    4.10
  -6   4   1    1.90    2.40
   6   4  -1    5.60    3.00
  -6   4   1    2.30    3.30
   5  -4  -1    3.00    1.70
   5  -4  -1    1.60    2.40
  -5  -4   1    1.60    1.60
   5   4  -1    6.90    2.60
   5   4  -1    4.80    3.50
  -5   4   1    2.10    2.90
  -5   4   1   -1.20    1.80
   5   4  -1    3.40    1.50
   4  -4  -1    4.70    1.60
   4  -4  -1    5.20    2.00
  -4  -4   1    4.80    1.70
   4   4  -1   -0.70    1.20
   4   4  -1    0.40    1.90
   4   4  -1    4.50    2.80
  -4   4   1    3.00    1.70
  -4   4   1    1.00    2.30
  -4   4   1    3.70    2.10
   3  -4  -1   17.20    2.50
   3  -4  -1   17.40    2.10
  -3  -4   1   18.00    2.70
  -3  -4   1   20.10    1.90
   3  -4  -1   17.00    2.30
   3  -4  -1   17.10    1.90
   3  -4  -1   16.00    1.70
  -3   4   1   15.90    2.30
  -3   4   1   17.50    2.80
   3   4  -1   15.60    2.40
   3   4  -1   14.30    1.70
   3   4  -1   16.20    3.00
  -3   4   1   15.80    1.90
   3   4  -1   17.40    1.40
  -2  -4   1    1.40    1.30
   2  -4  -1    3.00    1.50
  -2  -4   1    2.90    1.60
   2  -4  -1    4.30    1.60
   2  -4  -1    3.90    1.30
  -2  -4   1    2.60    1.20
  -2  -4   1    1.90    1.80
   2  -4  -1    4.00    1.20
   2   4  -1    4.90    1.30
   2   4  -1    2.30    1.00
  -2   4   1    5.60    2.00
  -2   4   1    2.40    1.40
   2   4  -1    2.80    1.70
   2   4  -1    3.00    2.20
  -2   4   1    2.20    1.60
  -2   4   1    1.60    1.80
   1  -4  -1    0.70    1.40
  -1  -4   1    1.20    1.10
   1  -4  -1    1.80    1.00
  -1  -4   1    1.70    1.70
   1  -4  -1    1.00    1.10
  -1  -4   1    0.10    1.20
   1  -4  -1    1.60    1.40
  -1  -4   1    1.20    1.40
  -1  -4   1    2.20    1.40
   1  -4  -1    0.40    1.10
   1   4  -1    2.40    1.90
  -1   4   1    1.50    1.60
  -1   4   1    1.70    1.60
  -1   4   1    0.80    1.50
   1   4  -1    1.30    1.10
  -1   4   1    0.60    1.10
   1   4  -1    0.40    1.10
   1   4  -1    0.60    1.60
   0  -4   1   17.50    1.60
   0  -4  -1   16.80    1.80
   0  -4  -1   14.00    1.50
   0  -4  -1   18.60    2.10
   0  -4   1   19.50    2.20
   0  -4   1   15.70    2.00
   0  -4   1   16.60    2.10
   0   4  -1   16.40    1.80
   0   4  -1   20.30    1.70
   0   4   1   14.50    2.10
   0   4  -1   16.90    2.00
   0   4   1   17.60    2.00
   0   4   1   19.70    1.70
   0   4   1   22.00    2.00
   0   4  -1   18.50    2.30
   0   4  -1   17.70    2.00
   0   4   1   16.50    2.10
  -1  -4  -1   18.80    1.60
   1  -4   1   17.80    1.60
  -1  -4  -1   19.50    2.20
  -1  -4  -1   15.40    2.00
   1  -4   1   21.30    1.80
   1  -4   1   15.90    2.10
   1  -4   1   16.90    2.00
   1  -4   1   20.00    2.40
   1   4   1   28.30    2.70
  -1   4  -1   21.30    2.30
   1   4   1   16.20    2.20
   1   4   1   20.50    1.60
   1   4   1   18.80    1.80
  -1   4  -1   18.10    2.30
  -1   4  -1   14.10    1.80
  -1   4  -1   19.50    1.90
   2  -4   1   -0.20    1.30
   2  -4   1    0.70    1.50
   2  -4   1    1.80    1.80
   2  -4   1   -1.80    1.10
  -2  -4  -1    0.50    1.10
  -2  -4  -1   -0.50    1.40
   2  -4   1   -1.10    1.00
  -2   4  -1    2.00    1.60
   2   4   1    4.10    1.90
  -2   4  -1    1.00    1.80
  -2   4  -1   -1.60    1.30
  -2   4  -1   -0.70    1.50
   2   4   1    0.50    0.90
   2   4   1    1.20    1.00
   2   4   1    0.30    1.70
  -3  -4  -1   -0.30    1.20
   3  -4   1   -1.70    1.10
   3  -4   1    1.20    1.50
   3  -4   1    1.00    1.30
   3  -4   1   -0.80    1.50
   3  -4   1   -0.30    1.60
  -3  -4  -1    1.00    1.60
  -3   4  -1   -0.90    1.40
   3   4   1   -0.80    2.20
  -3   4  -1   -1.00    1.50
   3   4   1    0.00    1.10
  -3   4  -1   -1.50    1.80
   3   4   1    0.00    0.60
   3   4   1   -1.00    1.70
   4  -4   1    8.30    2.40
   4  -4   1    7.60    1.50
   4  -4   1    5.60    1.90
  -4  -4  -1    6.50    1.60
   4  -4   1    8.50    2.20
  -4   4  -1    6.10    2.50
   4   4   1    7.90    3.10
   4   4   1    7.00    2.50
  -4   4  -1   13.10    2.00
   4   4   1    4.70    1.30
   5  -4   1    0.60    2.60
  -5  -4  -1    2.30    1.50
   5  -4   1    2.10    1.60
   5   4   1   -1.70    2.30
   5   4   1   -1.10    1.30
  -5   4  -1    0.90    1.90
  -5   4  -1    0.00    2.40
   5   4   1    1.80    3.30
   6  -4   1    1.80    3.20
  -6  -4  -1    2.10    1.60
   6  -4   1    3.90    2.00
   6   4   1   -1.80    2.70
   6   4   1    4.20    4.20
  -6   4  -1    4.10    2.40
   7  -4   1    2.10    3.80
   7  -4   1    0.30    2.00
   7   4   1   -5.50    4.30
   7   4   1    0.90    3.20
  -7   4  -1    1.80    2.30
   7  -5  -1   13.40    2.80
   7  -5  -1   15.00    3.90
  -7   5   1    8.70    3.00
   7   5  -1   14.80    5.70
   7   5  -1   14.80    3.70
  -7   5   1    7.80    3.80
  -6  -5   1   42.50    3.40
   6  -5  -1   46.90    3.50
   6  -5  -1   51.59    4.70
  -6   5   1   54.89    4.50
  -6   5   1   27.50    4.80
   6   5  -1   37.00    6.00
   6   5  -1   42.20    4.80
   5  -5  -1   13.60    2.70
  -5  -5   1    9.60    2.00
   5  -5  -1   12.40    2.30
   5   5  -1    8.40    3.00
   5   5  -1   14.10    4.30
  -5   5   1   11.30    2.50
   5   5  -1    9.50    2.00
  -5   5   1    8.20    3.40
   4  -5  -1   41.30    3.30
  -4  -5   1   31.30    2.70
   4  -5  -1   41.00    2.80
   4   5  -1   40.50    4.00
   4   5  -1   40.30    2.60
   4   5  -1   40.20    4.80
  -4   5   1   40.00    3.20
  -4   5   1   37.90    4.40
  -3  -5   1    2.50    1.50
   3  -5  -1   -0.10    1.20
   3  -5  -1    0.20    1.60
   3   5  -1   -1.10    1.10
   3   5  -1    0.40    0.90
  -3   5   1    2.70    2.00
  -3   5   1   -0.50    1.30
   3   5  -1    1.30    2.00
   3   5  -1    0.80    2.50
   2  -5  -1   70.99    4.00
  -2  -5   1   68.79    3.10
  -2  -5   1   66.59    3.70
   2  -5  -1   73.99    3.80
  -2  -5   1   71.09    4.10
   2  -5  -1   70.39    3.10
   2  -5  -1   73.79    3.20
  -2  -5   1   71.39    3.40
  -2   5   1   68.29    4.20
   2   5  -1   71.69    4.10
   2   5  -1   74.29    4.40
   2   5  -1   68.59    3.10
  -2   5   1   71.39    3.30
  -2   5   1   69.99    3.90
   2   5  -1   77.29    3.10
  -2   5   1   71.99    4.00
   1  -5  -1    0.40    1.30
   1  -5  -1    0.80    1.60
  -1  -5   1    0.00    1.50
  -1  -5   1    2.00    1.60
   1  -5  -1    0.90    1.10
   1  -5  -1    1.40    1.10
  -1  -5   1    2.50    1.20
   1  -5  -1    0.50    1.10
  -1  -5   1   -0.60    1.40
  -1   5   1    0.40    1.70
   1   5  -1    0.60    1.20
   1   5  -1    0.60    1.10
  -1   5   1    0.70    1.80
   1   5  -1    1.50    1.80
  -1   5   1    0.50    1.60
  -1   5   1    0.00    1.20
   1   5  -1    2.50    1.70
   0  -5   1   14.60    2.10
   0  -5   1   14.50    2.10
   0  -5   1   17.70    2.40
   0  -5  -1   18.70    2.30
   0  -5  -1   17.10    1.80
   0  -5   1   20.00    1.80
   0  -5  -1   14.90    1.80
   0   5   1   16.90    2.10
   0   5   1   12.80    2.20
   0   5   1   15.60    1.70
   0   5  -1   15.60    2.40
   0   5  -1   16.10    1.70
   0   5   1   15.40    1.60
   0   5   1   12.10    2.20
   0   5  -1   18.90    2.20
   0   5  -1   17.30    1.90
   0   5  -1   11.80    2.00
   0   5   1   17.40    2.00
   1  -5   1    2.40    1.40
   1  -5   1    1.40    1.30
   1  -5   1    3.30    1.60
   1  -5   1    0.30    1.10
  -1  -5  -1    0.10    1.40
  -1  -5  -1   -0.60    1.10
   1  -5   1    0.60    1.80
   1  -5   1    2.00    1.20
  -1  -5  -1    1.20    1.50
   1   5   1    2.10    1.20
   1   5   1    6.40    1.90
  -1   5  -1    1.40    1.80
  -1   5  -1   -0.20    1.50
   1   5   1   -0.50    1.70
  -1   5  -1    2.90    1.70
   1   5   1   -0.80    1.30
  -1   5  -1    1.80    1.40
   2  -5   1  182.98    6.70
   2  -5   1  183.58    6.60
  -2  -5  -1  178.58    6.50
  -2  -5  -1  173.98    6.60
   2  -5   1  185.58    5.80
  -2  -5  -1  182.68    5.60
   2  -5   1  191.68    5.60
  -2  -5  -1  189.08    5.50
   2  -5   1  180.38    6.50
   2   5   1  189.48    5.40
  -2   5  -1  184.68    6.60
   2   5   1  192.38    6.90
   2   5   1  175.88    6.60
  -2   5  -1  184.98    6.80
  -2   5  -1  186.88    5.90
  -2   5  -1  178.98    6.80
   2   5   1  188.08    5.60
   3  -5   1   60.79    2.90
   3  -5   1   56.09    4.00
  -3  -5  -1   54.09    2.80
   3  -5   1   53.39    3.80
   3   5   1   54.39    4.00
   3   5   1   51.99    2.60
   3   5   1   60.29    4.50
  -3   5  -1   58.09    3.30
  -3   5  -1   56.19    4.40
   3   5   1   57.29    2.40
   4  -5   1   55.19    3.20
   4  -5   1   51.19    4.00
  -4  -5  -1   45.30    2.90
   4   5   1   48.90    2.80
   4   5   1   48.00    4.20
   4   5   1   51.89    5.10
  -4   5  -1   48.00    4.80
  -4   5  -1   50.59    3.70
  -5  -5  -1   30.20    2.70
   5  -5   1   26.00    2.60
   5  -5   1   33.20    4.00
   5   5   1   26.50    4.80
   5   5   1   28.50    3.90
   5   5   1   24.20    2.40
  -5   5  -1   30.50    3.30
  -5   5  -1   26.80    4.00
   6  -5   1    0.40    1.90
   6  -5   1    3.70    3.30
  -6   5  -1    3.90    3.40
  -6   5  -1    4.30    2.60
   6   5   1    4.70    4.50
   6   5   1    1.90    3.00
   7  -5   1    0.10    2.10
   7  -5   1   -2.00    3.40
   7   5   1   -5.60    4.40
   7   5   1    2.90    3.40
  -7   5  -1    0.30    2.50
   7  -6  -1   -2.00    2.30
  -7   6   1    5.10    2.90
   7   6  -1    0.20    3.20
  -7   6   1   -1.10    3.90
   7   6  -1   -6.30    5.20
   6  -6  -1    1.70    2.40
   6  -6  -1    1.40    2.20
  -6  -6   1   -0.30    1.90
  -6   6   1    4.30    2.60
  -6   6   1   -0.60    3.10
   6   6  -1   -3.60    4.30
   6   6  -1    0.00    3.10
  -5  -6   1   -0.70    1.50
   5  -6  -1   -0.10    1.80
   5  -6  -1    1.00    2.00
  -5   6   1   -1.80    2.80
   5   6  -1   -1.00    2.50
  -5   6   1    0.00    2.00
   5   6  -1   -2.70    3.60
   4  -6  -1   81.79    3.90
  -4  -6   1   78.39    3.80
   4  -6  -1   78.39    4.10
   4   6  -1   68.19    3.60
   4   6  -1   81.49    6.70
   4   6  -1   76.19    2.90
   4   6  -1   72.69    4.90
  -4   6   1   77.29    5.70
  -4   6   1   81.99    4.30
  -3  -6   1    0.80    1.50
   3  -6  -1    1.20    1.40
   3   6  -1    1.50    1.30
   3   6  -1    0.30    2.50
  -3   6   1    2.10    2.20
  -3   6   1   -1.90    1.50
   3   6  -1    0.40    1.10
   3   6  -1   -0.30    2.00
  -3   6   1    1.30    2.30
  -2  -6   1   45.20    3.10
  -2  -6   1   39.60    2.90
   2  -6  -1   39.90    2.40
   2  -6  -1   39.40    2.70
  -2  -6   1   44.90    2.70
   2  -6  -1   46.50    3.70
  -2  -6   1   45.30    3.60
   2   6  -1   47.60    4.20
   2   6  -1   42.00    2.70
   2   6  -1   41.30    2.70
  -2   6   1   42.10    3.60
  -2   6   1   41.70    2.90
  -2   6   1   42.20    3.70
   2   6  -1   39.60    3.70
  -1  -6   1   -0.70    1.20
  -1  -6   1    0.30    1.70
   1  -6  -1    0.40    1.20
   1  -6  -1    1.10    1.20
  -1  -6   1   -0.20    1.70
   1   6  -1   -1.20    1.20
  -1   6   1    0.50    1.60
  -1   6   1    1.10    1.40
   1   6  -1   -0.30    1.80
   1   6  -1    1.30    1.30
  -1   6   1    1.70    1.90
   1   6  -1   -0.20    1.70
   1   6  -1   -0.50    1.10
   0  -6  -1  164.48    5.60
   0  -6   1  161.28    6.20
   0  -6   1  165.08    5.20
   0  -6  -1  164.58    7.00
   0  -6   1  158.28    6.80
   0  -6  -1  158.28    5.20
   0   6   1  164.78    6.40
   0   6  -1  159.58    6.30
   0   6  -1  152.78    5.20
   0   6   1  145.49    5.00
   0   6  -1  163.28    5.40
   0   6   1  160.58    5.60
   0   6  -1  157.78    6.30
   0   6   1  158.18    5.90
   0   6   1  162.48    6.70
   0   6  -1  165.98    6.00
   0   6   1  150.98    5.10
   1  -6   1    0.40    1.30
  -1  -6  -1    0.80    1.50
   1  -6   1   -1.60    1.90
  -1  -6  -1    1.70    1.10
   1  -6   1    1.80    1.30
   1   6   1    2.60    1.70
   1   6   1   -1.10    1.40
  -1   6  -1    0.30    1.40
   1   6   1    0.40    1.80
  -1   6  -1   -0.20    1.50
   1   6   1   -1.50    1.10
  -1   6  -1   -1.40    1.80
   1   6   1    1.50    1.30
   2  -6   1   24.70    3.10
   2  -6   1   23.90    2.20
  -2  -6  -1   22.50    2.20
  -2  -6  -1   20.30    2.90
   2  -6   1   21.80    2.60
  -2   6  -1   25.60    2.50
   2   6   1   20.10    2.90
   2   6   1   18.40    2.00
  -2   6  -1   21.00    2.80
  -2   6  -1   24.30    3.20
   2   6   1   21.60    2.10
   2   6   1   29.60    3.50
   3  -6   1    8.10    2.60
  -3  -6  -1    7.10    1.60
   3  -6   1   10.60    1.80
  -3   6  -1    5.80    2.50
   3   6   1    7.60    1.60
   3   6   1    6.70    3.10
   3   6   1    7.70    2.50
  -3   6  -1    8.20    2.00
   3   6   1    7.60    1.40
   4  -6   1    0.10    1.50
  -4  -6  -1   -1.60    1.30
  -4   6  -1   -0.20    2.50
   4   6   1    0.00    0.80
   4   6   1   -0.30    2.30
   4   6   1    2.50    1.50
   4   6   1   -0.30    3.10
  -4   6  -1    1.80    2.00
  -5  -6  -1    1.40    1.60
   5  -6   1    2.20    1.90
   5  -6   1    3.90    2.60
  -5   6  -1    1.20    2.80
   5   6   1    1.10    2.90
  -5   6  -1   -0.10    2.20
   5   6   1    2.30    3.90
   6  -6   1    6.20    2.40
   6  -6   1   11.60    3.30
  -6   6  -1    7.10    2.80
  -6   6  -1    5.30    3.40
   6   6   1    3.30    4.60
   6   6   1    4.40    3.30
   7  -6   1    1.90    3.40
   7  -6   1    0.90    2.30
   7   6   1   -1.90    3.20
   7   6   1   -3.20    5.50
  -7   6  -1   -2.10    2.80
   7  -7  -1   -3.80    2.80
   7   7  -1   -2.90    5.30
  -7   7   1   -3.30    3.80
  -7   7   1    2.20    3.00
   7   7  -1    1.00    3.30
   6  -7  -1    7.30    2.60
  -6   7   1    0.80    3.40
  -6   7   1    6.50    2.80
   6   7  -1    1.20    4.80
   6   7  -1    6.10    3.60
  -5  -7   1    3.80    2.00
   5  -7  -1    0.70    2.10
   5  -7  -1    1.60    1.80
   5   7  -1   -0.20    2.70
   5   7  -1   -1.40    4.30
  -5   7   1   -4.70    3.00
  -5   7   1   -0.20    2.20
   4  -7  -1   35.60    3.10
   4  -7  -1   45.90    3.40
  -4  -7   1   38.90    3.20
   4   7  -1   44.40    5.50
  -4   7   1   41.70    3.80
   4   7  -1   35.60    3.10
   4   7  -1   37.00    4.20
   4   7  -1   41.60    3.30
  -4   7   1   33.50    4.40
   3  -7  -1   18.10    2.00
   3  -7  -1   15.80    2.30
  -3  -7   1   14.60    2.30
   3   7  -1   11.20    3.20
   3   7  -1   14.60    2.10
  -3   7   1   15.10    3.30
  -3   7   1   16.10    3.20
   3   7  -1   18.90    2.10
   3   7  -1   21.80    3.90
  -3   7   1   16.90    2.60
  -2  -7   1   39.60    2.90
   2  -7  -1   39.20    2.60
   2  -7  -1   36.50    2.80
  -2   7   1   39.40    4.20
   2   7  -1   38.60    4.00
  -2   7   1   38.70    3.00
   2   7  -1   40.00    3.10
   2   7  -1   45.90    4.10
   2   7  -1   40.50    2.70
  -2   7   1   45.60    4.00
  -1  -7   1   33.10    2.60
  -1  -7   1   35.90    3.40
   1  -7  -1   32.20    2.60
  -1  -7   1   34.20    3.40
   1  -7  -1   39.40    2.70
   1   7  -1   34.30    3.80
  -1   7   1   36.30    3.70
   1   7  -1   36.60    3.40
  -1   7   1   37.50    2.80
   1   7  -1   35.20    2.70
  -1   7   1   32.40    3.70
   1   7  -1   36.60    3.70
   1   7  -1   46.40    3.80
   1   7  -1   35.50    2.50
   0  -7  -1   85.89    4.00
   0  -7  -1   81.29    3.70
   0  -7   1   73.09    3.50
   0  -7   1   73.99    4.20
   0  -7   1   82.99    4.70
   0   7   1   79.59    3.60
   0   7   1   84.69    3.70
   0   7   1   76.19    4.80
   0   7  -1   80.29    3.80
   0   7  -1   80.09    4.80
   0   7   1   72.19    4.60
   0   7  -1   78.49    4.80
   0   7  -1   75.59    3.50
  -1  -7  -1   32.70    3.10
  -1  -7  -1   32.20    2.60
   1  -7   1   36.00    3.80
   1  -7   1   30.80    2.60
   1  -7   1   28.40    2.80
   1   7   1   36.60    3.20
   1   7   1   31.10    3.70
   1   7   1   31.10    2.50
   1   7   1   32.70    3.70
  -1   7  -1   30.00    3.40
  -1   7  -1   35.20    3.70
   1   7   1   31.10    2.30
  -1   7  -1   35.20    2.90
   1   7   1   25.40    2.80
   2  -7   1   67.19    3.50
   2  -7   1   72.89    4.90
  -2  -7  -1   65.99    3.50
   2  -7   1   65.99    3.60
  -2   7  -1   63.29    3.80
   2   7   1   81.49    5.10
  -2   7  -1   74.09    4.80
   2   7   1   67.49    4.80
   2   7   1   70.49    3.40
  -2   7  -1   63.59    4.70
   2   7   1   71.79    3.80
   3  -7   1   -2.30    1.50
  -3  -7  -1   -0.70    1.40
   3  -7   1   -2.10    2.30
   3   7   1   -1.30    1.20
   3   7   1    1.80    3.00
   3   7   1    2.90    2.60
  -3   7  -1    1.10    2.60
  -3   7  -1    2.10    1.90
  -3   7  -1    1.10    2.30
   3   7   1    0.20    1.40
  -4  -7  -1    2.40    1.60
   4  -7   1    3.70    1.90
  -4   7  -1    1.40    2.80
   4   7   1    2.70    2.70
   4   7   1    2.40    3.80
  -4   7  -1   -0.40    2.10
   4   7   1    2.60    2.60
   5  -7   1    6.80    2.60
   5  -7   1    6.00    2.20
   5   7   1    6.20    3.30
   5   7   1    3.60    4.40
  -5   7  -1   -1.80    3.00
  -5   7  -1    2.20    2.40
   6  -7   1    5.80    2.90
   6  -7   1    2.50    2.30
   6   7   1   -1.40    4.70
   6   7   1    6.30    3.50
  -6   7  -1   -3.20    3.30
  -6   7  -1    1.60    2.60
   6  -8  -1   41.70    4.30
   6   8  -1   27.00    4.70
   6   8  -1   33.90    6.60
  -6   8   1   31.50    4.10
  -6   8   1   15.10    4.50
   5  -8  -1    2.00    2.50
   5   8  -1    0.40    4.10
   5   8  -1   -1.80    2.90
  -5   8   1    2.50    2.50
  -5   8   1   -4.20    3.30
   4  -8  -1   30.20    3.30
   4  -8  -1   39.40    3.00
  -4  -8   1   33.60    3.10
   4   8  -1   41.60    4.70
   4   8  -1   38.60    5.50
  -4   8   1   25.70    4.20
  -4   8   1   38.20    3.80
   3  -8  -1    0.00    1.90
  -3   8   1    1.60    2.00
  -3   8   1   -1.40    2.40
  -3   8   1    2.10    2.60
   3   8  -1    0.20    1.50
   3   8  -1    3.90    3.30
   3   8  -1    4.40    2.90
  -2  -8   1    4.00    1.90
   2  -8  -1    1.40    1.50
   2  -8  -1    2.60    1.80
   2   8  -1    5.40    2.70
  -2   8   1    4.10    2.60
  -2   8   1    4.90    1.90
   2   8  -1    1.80    1.70
   2   8  -1    3.20    2.70
  -2   8   1    2.90    2.30
   1  -8  -1    0.60    1.60
  -1  -8   1    2.80    1.80
   1  -8  -1    0.00    1.50
   1   8  -1   -1.00    2.00
   1   8  -1    1.80    2.30
   1   8  -1    0.30    1.60
  -1   8   1    3.00    2.10
  -1   8   1    2.70    1.80
  -1   8   1    1.50    2.40
   1   8  -1    1.70    2.50
   0  -8   1   17.60    2.80
   0  -8  -1   19.70    2.50
   0  -8  -1   20.30    2.60
   0  -8   1   22.10    2.60
   0  -8   1   21.80    3.40
   0   8  -1   20.20    3.00
   0   8  -1   23.60    2.70
   0   8   1   21.20    2.60
   0   8   1   19.30    3.20
   0   8  -1   19.40    3.40
   0   8   1   15.20    3.00
   0   8   1   19.70    2.30
   1  -8   1    7.20    1.90
   1  -8   1    5.20    2.70
   1  -8   1    4.20    2.00
  -1  -8  -1    5.90    1.90
  -1  -8  -1    3.80    2.00
   1   8   1    5.80    2.30
   1   8   1    5.70    1.90
  -1   8  -1    3.20    2.50
  -1   8  -1    5.60    2.00
   1   8   1    5.60    2.60
   1   8   1    5.10    1.70
   1   8   1    7.70    2.60
  -1   8  -1    4.70    2.20
   2  -8   1   80.89    4.20
  -2  -8  -1   98.69    4.50
   2  -8   1   94.69    4.40
   2  -8   1   94.99    5.80
  -2   8  -1   87.79    5.50
   2   8   1  102.59    5.90
  -2   8  -1   96.19    4.80
   2   8   1   91.19    4.20
  -2   8  -1   97.29    6.10
   2   8   1   88.79    4.10
   2   8   1   94.89    5.90
   3  -8   1    0.90    1.80
   3  -8   1    2.80    1.60
  -3   8  -1    2.20    2.20
   3   8   1    1.10    2.70
   3   8   1    3.30    1.70
  -3   8  -1   -1.60    2.60
   3   8   1    0.20    3.10
  -3   8  -1    1.00    2.50
   3   8   1   -2.00    1.40
  -4  -8  -1   27.90    2.70
   4  -8   1   27.80    3.10
   4   8   1   34.30    4.60
   4   8   1   36.90    5.30
  -4   8  -1   34.50    3.90
  -4   8  -1   20.60    4.10
   5  -8   1   -1.60    2.30
   5  -8   1    2.40    2.10
  -5   8  -1   -4.50    3.30
   5   8   1   -5.60    4.10
   5   8   1   -2.10    3.30
  -5   8  -1   -0.70    2.40
   6  -8   1    0.00    2.70
  -6   8  -1    1.80    2.90
   6   8   1  -11.60    4.90
   6   8   1    2.80    3.90
  -6   8  -1   -5.70    3.50
   5  -9  -1    0.40    2.50
  -5   9   1    0.70    2.60
  -5   9   1   -4.90    3.40
   5   9  -1    1.70    3.40
   5   9  -1   -1.30    4.40
   4  -9  -1    6.40    2.50
  -4   9   1    0.50    2.40
  -4   9   1   -0.30    3.30
   4   9  -1   -0.20    3.40
   4   9  -1    2.40    3.90
   3  -9  -1    7.20    2.40
   3   9  -1    9.60    3.40
  -3   9   1    6.20    3.20
  -3   9   1    4.40    3.10
  -3   9   1    5.00    2.40
   3   9  -1    5.50    3.30
   2  -9  -1  103.39    5.00
  -2  -9   1   96.59    5.00
  -2   9   1   94.29    6.40
  -2   9   1  101.99    5.10
   2   9  -1   97.09    4.80
   2   9  -1   97.69    6.30
   2   9  -1  106.19    6.40
  -2   9   1  103.29    6.60
   2   9  -1   97.99    6.20
   1  -9  -1   19.70    2.80
  -1  -9   1   16.30    2.70
   1   9  -1   16.70    3.20
   1   9  -1   18.10    3.70
  -1   9   1   16.90    3.50
   1   9  -1   18.50    2.70
  -1   9   1   15.80    3.30
  -1   9   1   15.90    2.60
   0  -9  -1   62.39    4.00
   0  -9   1   64.69    4.00
   0  -9  -1   65.49    4.00
   0   9   1   65.89    5.50
   0   9   1   65.19    4.10
   0   9  -1   61.89    4.00
   0   9  -1   67.69    5.10
   0   9  -1   65.39    5.40
   0   9   1   72.89    5.80
  -1  -9  -1    2.70    1.90
   1  -9   1    2.20    2.10
   1  -9   1   -1.90    2.20
   1   9   1    1.40    2.40
  -1   9  -1    1.30    2.00
   1   9   1    2.30    2.10
   1   9   1   -0.80    1.90
  -1   9  -1   -0.10    2.00
  -1   9  -1    0.90    2.70
   1   9   1    1.40    2.80
  -2  -9  -1   -0.40    1.90
   2  -9   1    0.40    2.00
   2   9   1    4.80    2.80
  -2   9  -1   -7.20    2.40
  -2   9  -1    0.10    2.30
   2   9   1   -2.10    1.80
   2   9   1   -1.30    2.30
   2   9   1    2.00    3.00
  -2   9  -1    0.60    2.10
   3  -9   1   -1.20    2.00
  -3   9  -1    1.60    2.30
  -3   9  -1   -3.10    2.60
   3   9   1    3.10    3.00
   3   9   1   -0.60    1.70
  -3   9  -1   -1.30    2.50
   3   9   1   -0.40    3.10
   4  -9   1    6.50    2.60
   4   9   1    6.90    3.60
  -4   9  -1    3.10    3.30
   4   9   1    9.20    4.10
  -4   9  -1    3.60    2.70
   5  -9   1    3.30    2.60
  -5   9  -1   -5.80    3.40
   5   9   1    1.30    3.60
  -5   9  -1    0.80    2.60
   5   9   1   -1.00    4.80
   5 -10  -1   -0.90    2.50
   5  10  -1    1.90    4.30
  -5  10   1   -9.10    3.60
  -5  10   1    1.70    3.10
   5  10  -1   -0.50    3.70
   4 -10  -1   19.60    3.30
  -4  10   1   11.90    3.20
  -4  10   1    9.70    4.10
   4  10  -1   14.40    4.40
   4  10  -1   16.70    4.40
   3 -10  -1    0.30    2.20
  -3  10   1   -2.50    2.90
  -3  10   1    0.40    3.20
   3  10  -1    3.70    3.40
  -3  10   1   -3.10    2.20
   3  10  -1   -1.10    3.10
   3  10  -1   -2.30    1.90
  -2 -10   1    5.50    2.60
   2 -10  -1    3.70    2.40
  -2  10   1    2.90    3.00
  -2  10   1    3.50    2.80
   2  10  -1    4.40    2.70
   2  10  -1    4.40    3.30
   2  10  -1    6.20    2.30
  -2  10   1    5.00    2.50
   2  10  -1    7.30    3.00
   1 -10  -1    2.20    2.10
  -1 -10   1   -1.40    2.10
   1  10  -1    1.30    3.10
   1  10  -1    1.50    2.50
  -1  10   1    0.60    2.50
  -1  10   1    1.20    2.90
  -1  10   1   -0.10    2.20
   1  10  -1    0.00    2.20
   0 -10  -1   28.20    3.40
   0 -10   1   31.30    3.50
   0  10   1   28.00    4.20
   0  10  -1   26.30    4.00
   0  10   1   27.80    4.40
   0  10  -1   21.10    3.10
   0  10   1   34.90    3.50
   0  10  -1   25.60    4.30
   1 -10   1    1.50    2.20
  -1 -10  -1   -0.80    2.00
   1  10   1    0.90    3.10
  -1  10  -1    0.40    2.80
  -1  10  -1    0.20    2.20
  -1  10  -1    2.20    2.30
   1  10   1    3.00    2.70
   1  10   1    1.40    2.00
   2 -10   1   29.20    3.50
  -2 -10  -1   26.10    3.50
   2  10   1   29.70    4.20
   2  10   1   27.90    4.60
  -2  10  -1   27.80    4.50
  -2  10  -1   27.10    4.10
  -2  10  -1   38.40    4.00
   2  10   1   21.70    4.00
   2  10   1   34.40    3.50
   3 -10   1    0.10    2.20
  -3  10  -1   -3.10    2.60
   3  10   1    3.40    2.30
  -3  10  -1   -0.40    3.00
  -3  10  -1   -2.20    2.70
   3  10   1    1.40    2.60
   3  10   1   -1.10    3.30
   3  10   1    6.20    3.30
   4 -10   1    3.70    2.80
   4  10   1    5.00    4.10
   4  10   1    3.50    3.80
  -4  10  -1   -1.70    3.50
  -4  10  -1    3.00    2.80
   3 -11  -1    5.70    2.80
   3  11  -1    5.30    3.40
  -3  11   1    1.50    3.20
  -3  11   1    2.60    2.70
   3  11  -1    1.20    3.50
   3  11  -1    1.00    2.60
   3  11  -1    2.00    2.70
  -3  11   1    3.50    3.50
   2 -11  -1    8.70    3.10
  -2  11   1   14.20    4.20
   2  11  -1   10.60    4.10
   2  11  -1    7.90    2.60
   2  11  -1   10.50    3.40
  -2  11   1   17.10    3.50
  -2  11   1   11.60    3.60
   1 -11  -1    0.40    2.50
  -1 -11   1    1.10    2.40
   1  11  -1   -1.70    3.30
  -1  11   1   -0.20    3.00
   1  11  -1   -2.80    2.40
  -1  11   1   -2.10    2.60
   1  11  -1    0.80    2.10
  -1  11   1   -2.10    2.20
   0 -11  -1    3.50    2.60
   0 -11   1    3.30    2.50
   0  11   1    3.60    3.40
   0  11  -1    0.00    2.30
   0  11  -1    3.50    2.60
   0  11  -1   -4.70    3.00
   0  11   1    3.50    2.20
   0  11   1    0.40    2.50
   1 -11   1   -0.60    2.30
  -1 -11  -1    0.50    2.50
   1  11   1    3.60    2.50
  -1  11  -1    0.40    2.40
   1  11   1    0.90    3.10
  -1  11  -1    4.80    3.60
   1  11   1   -0.50    2.50
  -1  11  -1    3.40    2.60
  -2 -11  -1   13.60    3.40
   2 -11   1   12.90    3.10
   2  11   1   12.10    3.60
   2  11   1   14.40    2.90
  -2  11  -1   12.30    3.40
  -2  11  -1   12.30    4.10
  -2  11  -1   13.30    3.20
   2  11   1   17.80    3.50
   2  11   1   15.50    4.20
   3 -11   1    3.40    2.80
   3  11   1    3.30    3.80
   3  11   1    3.90    2.40
   3  11   1    2.20    3.10
   3  11   1    6.20    3.60
  -3  11  -1    2.70    3.60
  -3  11  -1   -1.70    3.00
  -3  11  -1    2.60    2.80
   2 -12  -1    1.80    2.80
   2  12  -1    3.30    3.10
  -2  12   1   -3.80    3.30
  -2  12   1    1.20    2.60
   2  12  -1    0.80    2.50
   2  12  -1    0.90    3.70
  -2  12   1   -0.70    2.80
  -1 -12   1    1.70    2.90
   1 -12  -1    2.60    2.90
   1  12  -1   -2.20    3.60
  -1  12   1    0.40    2.50
   1  12  -1    2.20    2.40
   1  12  -1    0.00    2.60
  -1  12   1   -1.80    3.50
  -1  12   1   -1.00    2.80
   0 -12   1   -1.80    2.50
   0 -12  -1    5.30    3.00
   0  12  -1   -0.40    2.40
   0  12   1    1.10    3.00
   0  12  -1   -2.20    2.60
   0  12  -1   -0.10    3.60
   0  12   1    1.20    2.50
   0  12   1    1.00    3.40
   1 -12   1    5.20    3.00
  -1 -12  -1   -2.30    2.70
  -1  12  -1    3.80    2.80
  -1  12  -1   -0.40    2.50
   1  12   1    1.60    2.30
  -1  12  -1   -0.50    3.50
   1  12   1    2.80    3.00
   1  12   1   -5.00    3.30
  -8   0   2    1.50    2.50
   8   0  -2   -6.40    4.70
  -7   0   2   -1.30    2.00
   7   0  -2   -2.10    3.80
   6   0  -2   40.60    5.00
  -6   0   2   40.60    3.50
  -6   0   2   34.40    2.30
  -5   0   2    0.50    1.60
   5   0  -2   -1.50    1.40
  -5   0   2   -0.50    0.90
   5   0  -2    0.00    2.50
  -4   0   2 2303.67   53.59
   4   0  -2 2384.76   55.19
  -4   0   2 2389.56   53.19
   4   0  -2 2347.27   55.49
   4   0  -2 2325.47   53.59
  -4   0   2 2315.67   54.89
  -3   0   2   -1.20    1.20
   3   0  -2    1.00    1.70
   3   0  -2   -0.20    1.10
   3   0  -2    0.10    1.90
  -3   0   2   -1.20    1.40
  -3   0   2    0.20    1.80
   2   0  -2 9999.00  218.48
  -2   0   2 9958.50  215.38
   2   0  -2 9389.36  214.58
   2   0  -2 8871.71  216.88
  -2   0   2 9535.25  219.58
  -2   0   2 8966.60  216.98
  -1   0   2    0.70    0.80
   1   0  -2    1.10    0.70
   1   0  -2    2.00    1.00
   1   0  -2    2.10    1.10
  -1   0   2    2.90    1.00
  -1   0   2    0.80    0.90
  -1   0  -2    1.40    0.60
  -1   0  -2    0.00    0.80
   1   0   2    0.30    0.60
   1   0   2   -1.70    0.60
   2   0   2   -1.20    0.90
   2   0   2    0.20    1.70
  -2   0  -2   -0.20    0.80
  -2   0  -2    0.20    0.80
   2   0   2   -2.00    0.70
   3   0   2   -0.90    1.00
   3   0   2    1.00    1.60
   3   0   2    1.50    2.10
  -3   0  -2    0.30    1.10
  -3   0  -2    0.00    0.90
  -4   0  -2    0.50    0.90
   4   0   2    0.50    1.20
   4   0   2   -1.00    1.70
   4   0   2    1.30    0.90
  -4   0  -2    0.20    1.20
   4   0   2   -0.30    2.20
  -5   0  -2   -0.60    0.80
  -5   0  -2    0.90    1.50
   5   0   2   -1.60    2.70
   5   0   2   -0.50    1.30
   6   0   2   32.50    5.00
   6   0   2   24.40    2.60
  -6   0  -2   29.40    2.90
   7   0   2    0.80    4.10
  -7   0  -2   -1.30    1.70
   8   0   2   12.70    5.40
   8  -1  -2   -5.60    4.40
  -8  -1   2    1.00    2.30
   8   1  -2    0.50    5.20
  -8   1   2    0.80    2.80
   7  -1  -2    5.00    3.70
  -7  -1   2    2.50    2.30
   7   1  -2   -0.90    3.90
  -7   1   2   -0.50    2.20
   6  -1  -2    1.20    3.30
  -6  -1   2   -0.20    0.30
  -6  -1   2   -1.90    1.70
  -6   1   2    3.30    2.10
   6   1  -2   -3.10    3.50
  -6   1   2   -1.50    1.30
   5  -1  -2   -0.30    2.30
  -5  -1   2    2.10    1.80
  -5  -1   2   -0.40    0.70
   5  -1  -2    0.60    1.60
  -5   1   2   -1.50    1.10
   5   1  -2    0.80    2.80
   5   1  -2    0.20    1.40
  -5   1   2    0.20    1.60
   4  -1  -2    2.70    2.10
   4  -1  -2    0.20    1.70
  -4  -1   2    2.10    0.80
   4  -1  -2    3.70    1.40
  -4  -1   2    1.70    1.60
  -4  -1   2    0.50    1.50
   4   1  -2    4.00    2.50
   4   1  -2   -0.10    1.90
   4   1  -2    0.50    1.30
  -4   1   2   -0.50    1.90
  -4   1   2    2.30    1.50
  -4   1   2    3.10    1.30
  -4   1   2    1.10    1.40
   3  -1  -2   -0.20    1.20
  -3  -1   2   -0.40    1.20
   3  -1  -2    1.30    1.60
  -3  -1   2    0.90    1.50
   3  -1  -2    1.00    1.80
  -3   1   2   -1.00    1.30
   3   1  -2   -0.90    1.10
  -3   1   2    1.60    1.90
   3   1  -2    2.80    2.10
  -3   1   2    0.50    1.30
   3   1  -2    1.30    1.70
  -3   1   2    1.00    1.10
  -2  -1   2  119.59    4.50
   2  -1  -2  129.49    4.70
  -2  -1   2  124.09    3.50
  -2  -1   2  120.19    3.80
   2  -1  -2  123.39    4.20
   2  -1  -2  123.59    3.80
   2   1  -2  125.69    3.80
   2   1  -2  124.09    4.80
   2   1  -2  128.49    4.60
  -2   1   2  124.19    3.80
  -2   1   2  130.09    5.00
  -2   1   2  120.89    4.00
   1  -1  -2    5.00    1.00
  -1  -1   2    3.90    1.00
  -1  -1   2    2.80    0.90
  -1  -1   2    4.70    0.90
   1  -1  -2    5.30    0.90
   1  -1  -2    4.10    1.20
  -1  -1   2    8.10    1.60
   1   1  -2    3.60    0.90
  -1   1   2    4.80    0.70
  -1   1   2    4.30    0.80
  -1   1   2    3.30    1.30
   1   1  -2    3.00    0.90
   1   1  -2    2.80    0.90
   1   1  -2    4.90    1.50
  -1   1   2    4.80    0.80
   0  -1  -2   33.70    1.00
   0  -1  -2   34.40    1.50
   0  -1   2   34.90    1.50
   0   1  -2   36.70    1.60
   0   1  -2   33.00    1.40
   0   1  -2   35.90    1.80
   1  -1   2    7.50    1.30
   1  -1   2    6.60    1.00
  -1   1  -2    5.60    1.30
  -1   1  -2    7.10    1.00
   1   1   2    3.40    1.50
   1   1   2    6.60    0.60
   2  -1   2   46.00    2.10
   2  -1   2   49.40    2.40
  -2  -1  -2   46.70    1.90
   2  -1   2   46.80    2.80
  -2  -1  -2   45.60    3.00
   2   1   2   47.20    1.90
  -2   1  -2   45.50    2.20
   2   1   2   44.40    3.30
  -2   1  -2   45.70    2.40
   2   1   2   46.10    1.70
   3  -1   2    2.20    1.80
  -3  -1  -2    0.80    1.10
   3  -1   2   -0.70    1.90
   3  -1   2    4.20    1.20
   3  -1   2    2.00    1.10
  -3   1  -2    2.40    1.20
   3   1   2    0.00    2.00
  -3   1  -2    1.60    1.20
   3   1   2    1.80    1.00
   4  -1   2   64.49    4.60
   4  -1   2   73.49    3.30
  -4  -1  -2   82.69    3.30
   4  -1   2   68.39    4.40
   4  -1   2   74.89    3.20
   4   1   2   79.89    5.00
   4   1   2   67.79    3.10
   4   1   2   71.49    4.90
  -4   1  -2   69.99    3.30
  -4   1  -2   71.19    3.10
   5  -1   2    1.30    1.60
   5  -1   2   -1.40    2.70
  -5  -1  -2   -0.50    1.40
   5   1   2   -0.40    1.30
   5   1   2    2.20    2.90
  -5   1  -2   -0.50    1.40
  -5   1  -2   -0.40    1.10
  -6  -1  -2   79.29    3.90
   6  -1   2   96.79    6.80
   6  -1   2   75.09    4.30
   6   1   2   96.39    7.60
  -6   1  -2   76.49    4.00
   6   1   2   84.29    4.00
   7  -1   2    5.70    4.40
  -7   1  -2    0.20    2.10
   7   1   2    1.20    4.40
   8  -1   2    8.70    4.90
   8  -1   2    5.30    2.50
   8   1   2   -0.50    4.90
   8  -2  -2   -1.70    4.40
   8   2  -2   -7.20    4.50
  -8   2   2    0.90    2.60
   7  -2  -2    4.60    3.80
  -7  -2   2    0.30    1.90
   7   2  -2    4.60    4.30
  -7   2   2    1.10    2.50
  -6  -2   2   33.10    3.10
   6  -2  -2   42.90    4.70
  -6   2   2   31.70    2.90
   6   2  -2   43.80    5.50
  -6   2   2   36.20    3.40
  -5  -2   2    0.00    1.60
   5  -2  -2    0.20    2.30
  -5   2   2   -1.70    2.10
   5   2  -2    0.80    2.90
  -5   2   2   -0.20    1.80
  -5   2   2    0.40    1.40
   5   2  -2    0.30    1.50
  -4  -2   2  180.58    5.70
  -4  -2   2  170.98    6.80
   4  -2  -2  165.38    5.60
  -4  -2   2  162.88    4.10
   4  -2  -2  178.68    6.50
   4  -2  -2  177.98    7.10
   4   2  -2  169.88    7.10
  -4   2   2  172.48    5.70
   4   2  -2  178.58    7.10
   4   2  -2  171.08    5.40
  -4   2   2  178.38    5.70
  -4   2   2  178.88    7.50
  -3  -2   2   80.29    3.30
  -3  -2   2   79.49    2.40
   3  -2  -2   81.29    3.20
   3  -2  -2   82.59    3.70
  -3  -2   2   83.19    4.20
   3  -2  -2   77.19    3.40
   3  -2  -2   83.39    4.20
  -3   2   2   77.09    4.50
   3   2  -2   77.49    3.70
   3   2  -2   79.69    4.50
  -3   2   2   80.99    3.30
   3   2  -2   86.89    3.20
  -3   2   2   80.49    3.40
   2  -2  -2  568.94   13.10
  -2  -2   2  550.84   13.10
   2  -2  -2  540.75   13.10
  -2  -2   2  543.75   12.80
   2  -2  -2  559.24   14.10
   2  -2  -2  532.55   13.30
  -2  -2   2  524.35   14.10
   2  -2  -2  535.55   13.10
  -2   2   2  551.64   14.40
   2   2  -2  542.45   12.80
   2   2  -2  557.94   13.10
   2   2  -2  536.25   14.20
  -2   2   2  544.35   13.10
   2   2  -2  531.35   13.40
  -1  -2   2   58.09    2.30
  -1  -2   2   60.49    2.50
   1  -2  -2   55.99    2.50
   1  -2  -2   55.19    2.20
  -1  -2   2   57.59    2.40
   1  -2  -2   57.29    3.00
  -1  -2   2   57.59    3.00
  -1   2   2   56.49    2.20
   1   2  -2   59.09    2.40
   1   2  -2   58.99    2.30
   1   2  -2   53.09    2.50
   1   2  -2   58.69    3.20
  -1   2   2   60.49    3.10
  -1   2   2   58.29    2.40
   0  -2   2  655.33   15.70
   0  -2  -2  675.43   15.30
   0  -2   2  653.63   16.00
   0  -2   2  649.83   15.40
   0  -2   2  650.53   15.70
   0  -2  -2  659.73   15.10
   0  -2  -2  674.13   15.70
   0   2  -2  657.83   15.70
   0   2   2  658.23   15.30
   0   2   2  666.03   15.70
   0   2   2  672.43   16.20
   0   2  -2  661.13   15.30
   0   2  -2  684.83   15.80
   0   2  -2  646.34   15.40
   0   2   2  641.84   15.10
   1  -2   2   17.20    1.80
   1  -2   2   16.30    1.40
  -1  -2  -2   14.30    1.70
   1  -2   2   15.50    1.70
   1  -2   2   20.70    1.90
  -1  -2  -2   12.30    1.00
  -1   2  -2   18.10    1.80
   1   2   2   15.50    1.80
   1   2   2   13.90    1.90
  -1   2  -2   16.90    1.80
   1   2   2   14.20    1.10
  -1   2  -2   15.00    1.40
  -2  -2  -2   10.50    1.10
  -2  -2  -2   12.50    2.00
   2  -2   2   14.10    1.90
   2  -2   2    9.10    1.60
   2  -2   2   12.60    1.50
   2  -2   2   10.30    1.90
   2   2   2   10.20    1.10
   2   2   2   12.10    2.40
  -2   2  -2   11.60    1.50
  -2   2  -2   12.30    1.80
  -2   2  -2   12.70    1.90
   3  -2   2    2.20    1.40
   3  -2   2    3.30    1.70
   3  -2   2    7.40    1.70
  -3  -2  -2    2.90    1.70
   3  -2   2    3.60    1.10
  -3  -2  -2    3.20    1.10
  -3   2  -2    3.20    1.30
   3   2   2    3.90    1.10
  -3   2  -2    2.90    1.90
   3   2   2    5.10    2.50
  -3   2  -2    6.60    1.60
   3   2   2    2.60    0.50
   4  -2   2   11.70    2.90
   4  -2   2   12.50    1.80
   4  -2   2   13.10    1.80
   4  -2   2   10.30    2.40
  -4  -2  -2   12.00    1.70
   4  -2   2   13.50    1.50
   4   2   2   14.10    3.20
   4   2   2   11.30    1.60
  -4   2  -2   11.90    1.80
  -4   2  -2   10.50    1.70
   5  -2   2    1.00    1.30
  -5  -2  -2    0.30    1.20
   5  -2   2   -2.20    1.40
   5  -2   2   -0.50    2.60
  -5   2  -2    3.40    1.60
   5   2   2    1.40    1.30
  -5   2  -2    0.60    1.40
   5   2   2   -0.10    3.20
   6  -2   2    2.20    3.50
  -6  -2  -2    0.00    1.60
   6  -2   2   -2.20    1.50
   6   2   2   -1.70    4.00
  -6   2  -2    4.10    2.10
   7  -2   2    2.00    2.00
   7  -2   2    7.10    4.20
   7   2   2   -2.30    4.30
  -7   2  -2    5.70    2.50
   8  -2   2    0.10    2.30
   8  -2   2    3.70    4.50
   8   2   2    0.80    5.00
   8  -3  -2   -1.90    3.90
   8  -3  -2    4.90    2.90
  -8   3   2   -1.00    2.60
   8   3  -2   -5.80    5.00
   8   3  -2    0.70    3.20
   7  -3  -2    1.70    2.40
   7  -3  -2    2.80    3.50
  -7  -3   2    0.30    2.10
   7   3  -2    3.50    2.80
   7   3  -2   -3.60    4.20
  -7   3   2    4.70    2.60
  -6  -3   2   -1.40    1.70
   6  -3  -2    0.90    2.80
   6  -3  -2    2.00    1.90
  -6   3   2    2.90    2.20
   6   3  -2    2.70    3.80
  -6   3   2    0.50    2.80
   6   3  -2    1.60    2.40
   5  -3  -2   25.10    2.50
  -5  -3   2   34.20    3.00
   5  -3  -2   32.50    3.60
   5   3  -2   30.30    3.40
  -5   3   2   26.50    4.00
  -5   3   2   24.80    2.80
   5   3  -2   25.50    4.30
   5   3  -2   23.20    2.30
  -5   3   2   34.50    3.10
   4  -3  -2    6.80    1.60
   4  -3  -2    7.70    2.10
   4  -3  -2    7.90    1.60
   4  -3  -2    2.30    1.60
  -4  -3   2    6.70    1.70
   4   3  -2    6.20    2.00
  -4   3   2    5.70    2.40
  -4   3   2    6.70    1.70
  -4   3   2    6.30    1.80
   4   3  -2    4.10    1.40
   4   3  -2    7.30    2.70
   3  -3  -2    2.90    1.40
   3  -3  -2    2.80    1.60
  -3  -3   2    2.10    1.40
   3  -3  -2    2.40    1.40
  -3  -3   2    0.40    1.60
   3  -3  -2    2.00    1.30
  -3  -3   2    2.00    0.90
   3  -3  -2    2.10    1.20
   3   3  -2    2.40    1.20
   3   3  -2    1.50    1.50
  -3   3   2    1.90    1.40
  -3   3   2    3.40    2.00
   3   3  -2    3.30    2.30
  -3   3   2    2.60    1.50
  -2  -3   2   42.20    2.20
   2  -3  -2   37.60    2.40
   2  -3  -2   40.20    2.20
   2  -3  -2   40.10    3.00
  -2  -3   2   36.10    3.10
   2  -3  -2   37.50    2.10
  -2  -3   2   37.90    2.60
  -2  -3   2   38.70    2.30
   2  -3  -2   36.80    2.00
  -2   3   2   34.70    3.20
   2   3  -2   42.20    3.40
   2   3  -2   41.70    2.70
  -2   3   2   39.70    2.30
  -2   3   2   41.30    2.70
   2   3  -2   36.70    2.00
   2   3  -2   35.70    2.10
  -2   3   2   42.50    2.70
  -1  -3   2  174.18    5.10
  -1  -3   2  171.58    5.00
   1  -3  -2  173.08    4.30
  -1  -3   2  173.38    5.80
   1  -3  -2  175.78    4.80
   1  -3  -2  174.78    5.30
   1  -3  -2  172.18    5.80
  -1  -3   2  171.48    4.80
  -1  -3   2  170.38    5.30
   1  -3  -2  182.08    4.90
   1   3  -2  174.48    4.90
   1   3  -2  177.78    5.10
   1   3  -2  168.18    5.80
   1   3  -2  173.18    5.50
  -1   3   2  173.78    5.90
  -1   3   2  172.58    5.50
  -1   3   2  172.98    4.90
  -1   3   2  169.88    5.30
   0  -3   2    1.70    1.40
   0  -3  -2    3.70    1.40
   0  -3   2    2.30    1.40
   0  -3  -2    3.20    1.00
   0  -3   2    4.80    1.50
   0   3   2    4.50    1.10
   0   3  -2    2.00    1.10
   0   3   2    4.10    1.50
   0   3  -2    5.00    1.40
   0   3  -2    2.20    1.20
   0   3  -2    3.20    1.20
   0   3  -2    3.00    1.60
   0   3   2    0.20    1.00
   0   3   2    1.20    1.50
   1  -3   2   57.79    2.70
   1  -3   2   53.69    3.00
   1  -3   2   54.69    3.20
   1  -3   2   58.39    2.50
  -1  -3  -2   55.59    2.90
  -1  -3  -2   58.49    3.00
   1   3   2   53.19    2.80
  -1   3  -2   59.79    2.80
   1   3   2   59.69    3.10
   1   3   2   57.09    2.10
  -1   3  -2   58.89    3.20
  -1   3  -2   59.99    3.00
  -1   3  -2   57.69    2.60
   2  -3   2    0.80    0.90
   2  -3   2    0.20    1.50
   2  -3   2    1.40    1.60
   2  -3   2   -0.10    1.20
  -2  -3  -2   -0.90    1.30
  -2  -3  -2   -0.50    0.90
   2  -3   2    0.10    1.20
  -2   3  -2   -0.10    1.40
   2   3   2   -0.10    0.80
  -2   3  -2    1.60    1.50
  -2   3  -2    1.40    1.30
   2   3   2    1.60    2.00
   2   3   2    0.00    1.50
  -3  -3  -2   83.59    4.40
   3  -3   2   88.09    4.30
   3  -3   2   90.39    3.50
  -3  -3  -2   93.89    3.20
   3  -3   2   82.39    4.00
   3  -3   2   93.09    3.10
   3  -3   2   80.89    4.30
   3   3   2   92.89    5.00
   3   3   2   90.09    3.10
  -3   3  -2   92.89    4.70
   3   3   2   78.49    2.40
   3   3   2   91.49    2.40
   3   3   2   84.39    4.40
  -3   3  -2   86.69    3.90
  -3   3  -2   87.29    3.60
   4  -3   2   92.59    4.10
   4  -3   2  110.19    4.70
   4  -3   2  101.69    3.60
   4  -3   2   99.49    5.40
   4  -3   2   96.89    5.00
   4   3   2  100.59    3.70
   4   3   2  105.59    6.30
  -4   3  -2   99.89    4.30
  -4   3  -2   98.29    5.30
  -4   3  -2  103.49    4.40
   5  -3   2    3.80    1.50
  -5  -3  -2    2.60    1.50
   5  -3   2   10.20    3.40
   5  -3   2    2.60    3.00
   5   3   2    3.10    3.30
  -5   3  -2    3.30    1.80
  -5   3  -2    2.40    1.70
   5   3   2    3.40    1.50
   6  -3   2   38.00    4.90
  -6  -3  -2   27.40    2.60
   6  -3   2   37.20    3.00
   6   3   2   36.10    5.90
  -6   3  -2   34.50    3.40
   7  -3   2    7.90    3.90
   7  -3   2    2.50    2.10
  -7   3  -2    1.80    2.10
   7   3   2    0.10    4.50
   8  -3   2   -2.10    4.00
   8  -3   2   -2.90    2.10
   8   3   2  -11.30    4.80
   8   3   2    3.10    3.30
   8  -4  -2   -0.90    2.80
   8  -4  -2    0.10    3.70
  -8   4   2    1.70    2.70
   8   4  -2   -1.40    5.70
   8   4  -2    3.40    3.50
   7  -4  -2   -0.40    2.20
  -7  -4   2    2.80    2.00
   7  -4  -2    3.50    3.20
  -7   4   2    6.60    2.80
   7   4  -2    2.40    4.90
   7   4  -2    1.50    2.70
   6  -4  -2    1.70    2.20
  -6  -4   2    3.40    1.90
   6  -4  -2   -1.30    2.50
   6   4  -2    2.70    2.80
  -6   4   2   -1.60    2.90
  -6   4   2    6.20    2.40
   6   4  -2    2.90    4.00
  -5  -4   2   17.00    2.40
   5  -4  -2   19.60    2.90
   5  -4  -2   14.30    2.20
   5   4  -2   14.10    2.80
   5   4  -2   20.40    4.30
  -5   4   2   16.60    3.50
  -5   4   2   15.80    2.50
   5   4  -2   13.00    2.00
   4  -4  -2   81.79    3.70
  -4  -4   2   85.19    3.80
   4  -4  -2   88.49    4.20
   4   4  -2   83.39    5.60
   4   4  -2   82.69    3.80
   4   4  -2   82.59    4.50
  -4   4   2   82.49    3.90
  -4   4   2   82.79    5.40
  -3  -4   2   42.60    3.50
   3  -4  -2   48.90    3.70
  -3  -4   2   48.50    2.40
   3  -4  -2   42.80    2.60
   3  -4  -2   46.10    2.60
   3  -4  -2   42.60    2.50
  -3  -4   2   41.00    2.60
   3  -4  -2   41.90    2.90
  -3   4   2   44.90    3.10
  -3   4   2   44.10    4.00
   3   4  -2   44.50    2.70
   3   4  -2   43.20    3.40
   3   4  -2   45.60    4.20
   3   4  -2   44.80    2.10
  -3   4   2   39.90    2.70
  -2  -4   2  320.67    9.10
   2  -4  -2  316.97    9.00
   2  -4  -2  323.67    8.50
  -2  -4   2  330.47    9.80
   2  -4  -2  305.07    8.40
  -2  -4   2  304.97    8.40
  -2  -4   2  330.17    8.50
   2  -4  -2  314.77    9.60
  -2   4   2  319.77    9.20
   2   4  -2  322.47    9.90
  -2   4   2  314.27    9.10
   2   4  -2  316.27    8.40
   2   4  -2  322.07    8.40
   2   4  -2  309.17    9.20
  -2   4   2  320.87   10.00
  -2   4   2  323.47    8.50
  -1  -4   2  221.58    6.70
  -1  -4   2  226.48    7.20
   1  -4  -2  218.28    6.60
   1  -4  -2  210.38    7.10
  -1  -4   2  213.58    6.00
   1  -4  -2  223.58    6.00
  -1  -4   2  203.98    6.00
  -1  -4   2  208.28    6.40
   1  -4  -2  215.68    5.50
   1  -4  -2  213.08    5.90
   1   4  -2  209.18    7.00
  -1   4   2  209.78    6.70
  -1   4   2  221.48    6.70
   1   4  -2  214.08    6.00
  -1   4   2  202.28    7.10
   1   4  -2  215.88    6.30
   1   4  -2  203.98    6.70
  -1   4   2  209.68    5.90
   0  -4   2  112.39    3.60
   0  -4   2  121.49    4.50
   0  -4  -2  112.19    3.70
   0  -4  -2  112.39    3.70
   0  -4   2  109.59    4.50
   0  -4   2  115.49    4.40
   0  -4  -2  110.99    4.30
   0   4  -2  109.89    4.20
   0   4  -2  109.69    3.80
   0   4  -2  110.49    4.30
   0   4   2  116.29    3.80
   0   4  -2  111.99    3.90
   0   4   2  110.39    4.50
   0   4   2  117.49    4.30
   0   4   2  109.89    4.90
   0   4   2  110.49    3.60
   0   4  -2  118.89    4.70
   1  -4   2   79.49    2.90
  -1  -4  -2   81.39    3.00
  -1  -4  -2   80.49    3.60
   1  -4   2   84.89    4.10
  -1  -4  -2   79.89    3.70
   1  -4   2   84.69    3.20
   1  -4   2   83.79    3.50
   1  -4   2   87.49    3.90
   1   4   2   80.09    2.80
  -1   4  -2   86.29    3.70
   1   4   2   75.49    3.80
  -1   4  -2   81.79    3.80
   1   4   2   78.49    3.50
  -1   4  -2   79.99    4.00
  -1   4  -2   80.59    3.30
   1   4   2   78.39    3.20
   2  -4   2    6.30    1.80
  -2  -4  -2    4.80    1.70
   2  -4   2    6.30    2.00
   2  -4   2    8.00    1.60
  -2  -4  -2    5.20    1.20
   2  -4   2    7.80    1.50
  -2  -4  -2    5.30    1.20
   2  -4   2    7.70    1.30
   2   4   2    5.10    1.10
   2   4   2    5.30    1.10
   2   4   2    4.00    1.80
  -2   4  -2    5.30    1.70
  -2   4  -2    5.90    1.80
  -2   4  -2    6.20    1.50
   2   4   2    8.70    2.10
  -3  -4  -2   12.00    2.30
   3  -4   2   16.00    2.60
  -3  -4  -2   16.10    1.60
   3  -4   2   14.80    2.10
   3  -4   2   17.00    1.70
   3  -4   2   14.90    1.90
   3   4   2   15.70    2.90
   3   4   2   14.80    2.60
  -3   4  -2   14.40    1.90
   3   4   2   18.20    1.70
   3   4   2   12.60    1.20
  -3   4  -2   18.00    2.40
  -3   4  -2   11.50    2.30
   4  -4   2   11.00    2.30
  -4  -4  -2    7.20    1.50
   4  -4   2    7.30    1.60
   4  -4   2    8.10    2.30
   4  -4   2    7.50    1.90
  -4   4  -2    5.40    2.40
   4   4   2   10.70    3.30
   4   4   2   10.20    2.60
   4   4   2    9.40    1.60
  -4   4  -2    8.60    1.90
   5  -4   2    1.90    2.70
  -5  -4  -2    2.10    1.50
   5  -4   2    0.70    1.40
   5   4   2    2.10    3.30
  -5   4  -2    2.60    2.60
  -5   4  -2    2.00    1.80
   5   4   2    1.90    1.50
   5   4   2   -1.00    2.40
   6  -4   2    1.20    3.10
  -6  -4  -2   -3.10    2.70
   6  -4   2    2.30    1.80
   6   4   2   -2.00    3.70
  -6   4  -2    1.20    2.00
   6   4   2   -0.50    3.00
   7  -4   2    7.90    2.40
   7  -4   2    5.20    3.80
   7   4   2    5.90    3.40
   7   4   2    3.70    4.70
  -7   4  -2    6.50    2.70
   7  -5  -2    3.30    2.50
   7  -5  -2    2.20    2.90
  -7   5   2   -1.50    2.50
  -7   5   2   -3.10    3.20
   7   5  -2   -7.80    4.80
   7   5  -2    3.50    3.00
  -6  -5   2    5.50    2.30
   6  -5  -2    2.90    2.20
   6  -5  -2    4.70    2.60
   6   5  -2    2.70    4.80
   6   5  -2    4.20    3.00
  -6   5   2    2.60    2.40
  -6   5   2    0.20    3.40
  -5  -5   2    0.00    1.80
   5  -5  -2   -1.60    1.80
   5  -5  -2    2.10    2.00
  -5   5   2   -1.30    1.80
  -5   5   2   -2.30    2.80
   5   5  -2   -0.70    3.50
   5   5  -2    0.30    2.40
   4  -5  -2   25.60    2.50
  -4  -5   2   29.30    2.80
   4  -5  -2   30.20    2.80
   4   5  -2   24.20    4.10
  -4   5   2   24.50    2.70
   4   5  -2   23.50    3.10
   4   5  -2   24.00    2.40
  -4   5   2   20.50    3.60
   3  -5  -2    2.10    1.70
  -3  -5   2    0.80    1.40
   3  -5  -2    0.10    1.10
  -3  -5   2    1.10    1.20
   3  -5  -2    0.10    1.30
   3   5  -2   -0.80    1.70
  -3   5   2    1.70    2.00
  -3   5   2    1.30    2.00
  -3   5   2   -0.40    1.40
   3   5  -2   -0.20    1.20
   3   5  -2   -0.10    2.70
   3   5  -2    0.70    1.00
  -2  -5   2   14.60    1.90
   2  -5  -2   13.10    1.70
  -2  -5   2   12.80    2.40
  -2  -5   2   13.30    2.10
   2  -5  -2   16.60    2.30
   2  -5  -2   10.10    2.10
   2  -5  -2   10.80    1.60
   2  -5  -2   11.90    1.30
  -2  -5   2   16.00    2.00
  -2   5   2   12.90    2.30
  -2   5   2   14.20    1.80
   2   5  -2   10.30    2.20
  -2   5   2   13.70    2.40
   2   5  -2   15.40    1.70
   2   5  -2   10.70    1.60
   2   5  -2   12.80    2.90
  -2   5   2   12.70    2.20
  -1  -5   2    1.00    1.20
   1  -5  -2    1.90    1.20
   1  -5  -2    0.60    1.00
   1  -5  -2    0.00    1.40
   1  -5  -2    0.50    1.50
  -1  -5   2    1.60    1.60
   1  -5  -2    1.80    1.10
  -1  -5   2   -0.30    1.60
  -1  -5   2    1.90    1.40
  -1  -5   2    0.20    1.80
   1   5  -2    1.20    1.70
   1   5  -2    0.80    1.30
   1   5  -2   -0.10    1.70
  -1   5   2    2.30    1.30
  -1   5   2    1.20    1.70
   1   5  -2    0.00    1.10
  -1   5   2    0.40    1.50
  -1   5   2   -1.40    1.50
   0  -5   2   17.60    2.40
   0  -5  -2   14.30    1.70
   0  -5   2   15.40    2.20
   0  -5  -2   13.80    1.70
   0  -5  -2   14.30    2.10
   0  -5   2   15.60    2.40
   0  -5   2   15.30    1.60
   0   5  -2   18.10    1.80
   0   5   2   13.20    1.60
   0   5  -2   16.90    2.40
   0   5   2   17.10    2.10
   0   5  -2   14.60    1.80
   0   5  -2   18.60    2.30
   0   5   2   18.90    2.00
   0   5   2   14.30    2.40
   0   5  -2   16.40    2.10
   0   5   2   16.00    2.30
   1  -5   2    2.50    1.60
   1  -5   2    1.90    1.90
   1  -5   2    2.10    1.50
   1  -5   2    2.20    1.30
  -1  -5  -2   -0.30    1.40
   1  -5   2    1.90    1.10
  -1  -5  -2    1.50    1.30
  -1  -5  -2    1.90    1.20
   1  -5   2    1.10    1.20
  -1   5  -2    0.40    1.20
   1   5   2    2.10    1.20
   1   5   2    1.30    1.70
  -1   5  -2    2.80    1.50
   1   5   2    1.00    1.40
   1   5   2    5.70    1.70
  -1   5  -2    0.30    1.80
   1   5   2    3.60    1.10
  -1   5  -2    2.10    1.40
  -2  -5  -2   74.19    3.20
   2  -5   2   72.89    3.80
   2  -5   2   83.59    4.40
  -2  -5  -2   77.19    3.10
   2  -5   2   72.59    3.10
   2  -5   2   76.39    3.40
   2  -5   2   74.49    4.60
  -2  -5  -2   74.29    4.10
   2   5   2   73.19    2.90
   2   5   2   78.39    4.30
   2   5   2   76.29    3.30
  -2   5  -2   79.69    3.60
  -2   5  -2   75.59    4.10
  -2   5  -2   75.79    4.40
  -2   5  -2   78.29    4.20
   2   5   2   87.29    4.60
   3  -5   2   19.20    2.50
   3  -5   2   22.30    3.00
   3  -5   2   19.80    2.60
   3  -5   2   20.30    2.00
  -3  -5  -2   21.00    1.80
   3   5   2   21.80    3.30
   3   5   2   21.40    1.70
   3   5   2   17.60    1.70
  -3   5  -2   20.10    2.40
  -3   5  -2   19.70    2.80
   3   5   2   18.90    2.90
   4  -5   2   31.70    3.50
  -4  -5  -2   29.50    2.30
   4  -5   2   30.10    2.40
   4   5   2   34.60    3.90
   4   5   2   28.90    1.10
   4   5   2   36.10    4.60
   4   5   2   27.50    2.30
  -4   5  -2   27.70    3.50
  -4   5  -2   27.50    2.90
   5  -5   2   44.60    4.70
   5  -5   2   40.00    3.10
  -5  -5  -2   42.00    2.80
   5   5   2   38.30    4.50
  -5   5  -2   47.70    3.70
  -5   5  -2   34.80    4.40
   5   5   2   52.49    5.90
   6  -5   2   10.20    3.50
   6  -5   2   -1.10    1.90
   6   5   2    3.50    3.50
   6   5   2    4.20    4.40
  -6   5  -2    3.80    2.40
   7  -5   2    0.60    2.40
   7  -5   2    6.60    4.10
   7   5   2    1.00    3.70
  -7   5  -2    1.40    2.40
   7   5   2   -2.20    5.30
   7  -6  -2    6.70    2.70
  -7   6   2   -6.50    3.50
  -7   6   2   -0.50    2.50
   7   6  -2   -3.10    5.20
   7   6  -2    1.10    3.20
   6  -6  -2    2.20    2.20
  -6  -6   2    2.30    1.90
   6  -6  -2    3.40    2.30
   6   6  -2   -0.60    2.90
   6   6  -2    7.90    5.00
  -6   6   2   -2.40    3.10
  -6   6   2    5.30    2.90
   5  -6  -2   -1.40    1.90
  -5  -6   2   -0.20    1.90
   5  -6  -2   -0.60    1.80
   5   6  -2    1.20    2.60
  -5   6   2   -0.50    3.10
   5   6  -2   -0.10    3.90
  -5   6   2   -1.00    2.00
  -4  -6   2    0.00    1.80
   4  -6  -2    0.20    1.40
   4  -6  -2    1.70    1.70
   4   6  -2    0.90    0.90
  -4   6   2    1.80    1.90
   4   6  -2    0.30    1.50
   4   6  -2    2.70    2.40
  -4   6   2    1.50    2.60
   4   6  -2    0.90    3.30
   3  -6  -2   55.19    3.20
  -3  -6   2   48.00    3.40
  -3  -6   2   54.19    3.20
   3   6  -2   45.10    2.90
   3   6  -2   52.09    2.80
  -3   6   2   51.39    3.30
   3   6  -2   55.39    4.90
  -3   6   2   60.79    5.00
  -3   6   2   49.50    4.00
   3   6  -2   49.20    4.00
   2  -6  -2    1.70    1.00
  -2  -6   2    2.20    3.50
  -2  -6   2    2.20    1.60
  -2  -6   2    1.30    1.50
   2  -6  -2   -1.30    1.20
  -2   6   2    0.20    2.00
   2   6  -2    0.60    1.90
   2   6  -2    3.80    2.20
   2   6  -2   -1.50    1.20
  -2   6   2    0.90    1.90
  -2   6   2   -1.30    1.50
   2   6  -2    2.20    1.30
   1  -6  -2    3.60    1.40
   1  -6  -2    4.90    1.20
  -1  -6   2    6.10    1.50
   1  -6  -2    4.60    2.00
  -1  -6   2    5.40    1.90
  -1  -6   2    4.40    1.90
   1   6  -2    8.50    2.40
  -1   6   2    5.00    2.00
   1   6  -2    4.70    1.70
  -1   6   2    2.80    1.40
   1   6  -2    3.10    1.30
  -1   6   2    4.30    1.90
   1   6  -2    5.90    2.10
   0  -6   2   31.40    3.10
   0  -6  -2   31.20    3.40
   0  -6   2   24.40    2.20
   0  -6  -2   28.30    2.20
   0  -6   2   22.80    2.60
   0  -6  -2   24.10    2.20
   0   6   2   27.80    2.30
   0   6   2   22.70    2.00
   0   6   2   22.70    2.60
   0   6  -2   27.90    2.30
   0   6  -2   22.50    2.90
   0   6  -2   28.60    2.40
   0   6   2   25.90    2.30
   0   6   2   23.70    2.90
   0   6  -2   27.50    2.90
   0   6  -2   26.50    2.90
   0   6   2   24.60    3.20
  -1  -6  -2    3.00    1.40
   1  -6   2    4.20    2.20
   1  -6   2    3.90    1.70
   1  -6   2    3.10    1.30
  -1  -6  -2    2.50    1.50
   1   6   2    4.60    1.30
   1   6   2    2.50    1.90
   1   6   2    1.80    2.00
  -1   6  -2    1.20    1.50
  -1   6  -2    3.90    2.10
   1   6   2    0.80    1.40
  -1   6  -2    1.20    1.50
   1   6   2    4.00    1.70
   1   6   2    3.00    1.20
  -1   6  -2    2.00    1.40
   2  -6   2    4.50    1.70
  -2  -6  -2    6.10    1.80
  -2  -6  -2    5.60    1.50
   2  -6   2    3.30    2.20
   2  -6   2    6.30    1.60
   2   6   2    3.80    1.50
  -2   6  -2    3.80    2.00
  -2   6  -2    3.30    2.30
   2   6   2    4.70    2.10
   2   6   2    4.50    1.30
  -2   6  -2    6.70    1.80
   2   6   2    7.90    2.30
   3  -6   2   17.80    2.10
   3  -6   2   14.00    2.30
   3  -6   2   15.80    3.00
  -3  -6  -2   14.40    1.80
   3   6   2   16.30    3.00
   3   6   2   13.80    1.60
  -3   6  -2   14.10    2.80
  -3   6  -2   16.80    2.40
   3   6   2   24.50    3.80
   3   6   2   16.70    1.90
  -4  -6  -2    1.90    1.40
   4  -6   2   -1.60    2.30
   4  -6   2    0.80    1.70
   4   6   2    0.50    0.80
  -4   6  -2   -0.60    2.00
   4   6   2    1.80    2.60
   4   6   2    1.60    1.40
   4   6   2   -1.00    3.10
  -4   6  -2   -0.10    2.40
   5  -6   2    5.00    2.80
  -5  -6  -2    2.40    1.80
   5  -6   2    1.70    2.00
  -5   6  -2    0.80    2.20
  -5   6  -2    3.90    3.00
   5   6   2    0.20    2.90
   5   6   2   -0.70    3.70
   6  -6   2    4.50    3.10
   6  -6   2    3.30    2.20
  -6   6  -2   -1.40    3.20
   6   6   2    2.50    3.40
  -6   6  -2   -0.70    2.30
   6   6   2   -5.70    4.40
   7  -6   2   -2.80    2.40
   7  -6   2    6.30    3.60
  -7   6  -2    3.30    2.80
   7   6   2   -8.80    5.30
   7   6   2   -2.20    3.40
   7  -7  -2    5.40    3.10
   7   7  -2   -6.70    5.20
   7   7  -2    0.00    3.50
  -7   7   2    0.90    3.10
  -7   7   2   -4.60    3.80
   6  -7  -2    6.80    2.70
   6   7  -2    3.50    5.00
   6   7  -2    1.80    3.20
  -6   7   2   -1.80    2.50
  -6   7   2   -1.80    3.60
   5  -7  -2   -1.10    2.00
   5  -7  -2    0.50    1.70
  -5  -7   2    0.90    1.90
   5   7  -2    2.10    4.20
  -5   7   2   -1.90    3.20
  -5   7   2    0.20    2.30
   5   7  -2    4.00    3.00
   4  -7  -2    5.00    1.60
  -4  -7   2    2.30    1.90
   4  -7  -2    5.30    2.10
   4   7  -2    4.80    2.80
   4   7  -2   -1.00    3.70
  -4   7   2    3.90    2.10
   4   7  -2    4.30    1.50
  -4   7   2    0.50    2.70
  -3  -7   2    3.50    1.70
   3  -7  -2    3.80    1.70
   3  -7  -2    2.00    1.00
  -3   7   2    3.60    2.70
   3   7  -2    3.90    2.50
   3   7  -2    1.30    1.40
   3   7  -2    0.80    3.00
  -3   7   2    1.00    2.20
   3   7  -2    2.20    1.70
  -3   7   2    3.20    1.90
   2  -7  -2    2.00    1.50
   2  -7  -2   -0.70    1.00
  -2  -7   2   -1.10    1.90
  -2   7   2    0.20    2.10
  -2   7   2    1.20    1.70
   2   7  -2    1.40    2.20
   2   7  -2    1.90    1.60
  -2   7   2   -0.90    2.00
   2   7  -2    0.20    1.40
   2   7  -2    2.00    2.30
   1  -7  -2   -0.20    1.40
   1  -7  -2    0.20    1.10
  -1  -7   2    0.70    1.50
  -1  -7   2   -1.10    1.80
  -1  -7   2    0.40    2.00
   1   7  -2   -0.60    1.60
  -1   7   2   -1.80    1.80
   1   7  -2   -0.40    1.70
   1   7  -2    0.70    2.10
  -1   7   2    0.50    1.40
   1   7  -2   -0.10    1.40
   1   7  -2   -0.50    2.00
  -1   7   2   -0.70    1.90
   0  -7   2    2.10    1.40
   0  -7  -2    1.10    1.50
   0  -7   2   -0.60    1.80
   0  -7   2    4.90    2.20
   0  -7  -2    1.10    1.30
   0   7  -2    1.00    1.60
   0   7   2   -0.20    1.50
   0   7   2    1.10    2.00
   0   7   2    1.00    2.10
   0   7  -2   -0.10    1.60
   0   7  -2    3.50    2.40
   0   7   2    0.90    1.20
   1  -7   2    7.30    2.60
   1  -7   2   10.90    1.90
  -1  -7  -2   11.80    2.20
   1  -7   2   10.30    2.10
  -1  -7  -2   10.90    1.90
  -1   7  -2   11.60    2.20
  -1   7  -2    9.60    2.20
   1   7   2    9.20    1.70
   1   7   2   12.20    2.40
   1   7   2    9.10    2.50
  -1   7  -2    7.90    2.60
   1   7   2    8.60    2.00
   1   7   2   10.60    1.80
   1   7   2   10.00    2.60
   2  -7   2    5.40    1.80
   2  -7   2    7.80    1.90
  -2  -7  -2    8.40    1.80
   2  -7   2    5.80    1.60
   2  -7   2    6.10    2.70
   2   7   2    6.50    1.60
  -2   7  -2    8.90    2.20
  -2   7  -2    5.70    2.60
   2   7   2   14.70    3.10
  -2   7  -2    5.50    2.10
   2   7   2    6.10    1.80
   2   7   2    6.00    2.60
   3  -7   2   30.00    2.80
   3  -7   2   33.50    4.00
   3   7   2   26.10    2.50
   3   7   2   30.90    3.90
   3   7   2   22.70    2.20
  -3   7  -2   23.40    2.90
  -3   7  -2   20.50    3.20
   3   7   2   39.10    4.70
   4  -7   2    1.90    1.90
  -4  -7  -2    5.20    1.70
   4  -7   2    6.10    2.90
  -4   7  -2    7.20    2.40
   4   7   2    4.90    3.00
   4   7   2    2.30    3.50
  -4   7  -2    3.60    2.90
   5  -7   2   45.00    4.50
   5  -7   2   35.70    3.50
   5   7   2   36.40    5.80
  -5   7  -2   28.40    4.40
   5   7   2   33.00    4.80
  -5   7  -2   36.80    3.90
   6  -7   2    8.80    3.30
   6  -7   2    8.30    2.80
  -6   7  -2    2.20    3.50
   6   7   2   -5.40    4.50
  -6   7  -2    2.40    3.00
   6   7   2    6.00    3.60
   6  -8  -2    4.30    2.80
  -6   8   2   -5.50    3.60
   6   8  -2   -1.40    4.90
   6   8  -2    1.40    3.40
  -6   8   2    3.20    2.80
  -5  -8   2   43.90    3.60
   5  -8  -2   36.90    3.90
  -5   8   2   27.30    5.10
  -5   8   2   28.10    3.70
   5   8  -2   32.90    5.80
   5   8  -2   38.80    5.00
  -4  -8   2   24.80    2.80
   4  -8  -2   20.40    3.00
   4   8  -2   23.40    4.70
   4   8  -2   27.50    4.30
  -4   8   2   15.60    3.70
  -4   8   2   19.90    3.30
   3  -8  -2  351.16   10.90
  -3  -8   2  379.46   10.90
   3   8  -2  364.16   12.90
   3   8  -2  360.16   12.40
  -3   8   2  370.46   13.20
   3   8  -2  397.26   11.60
  -3   8   2  372.66   12.60
  -3   8   2  381.66   11.10
   2  -8  -2   47.20    3.40
   2  -8  -2   41.80    2.70
  -2  -8   2   53.09    4.30
  -2   8   2   51.99    3.80
   2   8  -2   55.89    4.70
  -2   8   2   47.30    4.40
   2   8  -2   52.79    4.70
  -2   8   2   49.99    5.10
  -1  -8   2  166.58    6.90
  -1  -8   2  158.38    5.80
   1  -8  -2  159.68    5.90
   1  -8  -2  160.98    5.50
  -1   8   2  162.58    7.80
  -1   8   2  156.48    7.20
   1   8  -2  163.18    7.20
   1   8  -2  167.18    6.20
  -1   8   2  153.38    5.80
   1   8  -2  162.18    7.30
   0  -8  -2   14.20    2.20
   0  -8   2   15.20    2.10
   0  -8  -2   13.80    2.20
   0  -8   2   16.50    3.30
   0   8  -2   13.70    3.10
   0   8  -2   15.10    2.40
   0   8   2   15.30    3.20
   0   8   2   17.50    2.20
   0   8   2   15.70    3.00
   0   8   2   15.50    2.30
   0   8  -2   13.80    2.70
   1  -8   2    3.50    2.00
   1  -8   2    3.30    2.60
   1  -8   2    5.50    1.80
  -1  -8  -2    3.80    1.80
  -1  -8  -2    5.50    1.90
  -1   8  -2    2.90    2.60
  -1   8  -2    6.20    2.20
   1   8   2    6.90    2.70
   1   8   2    6.00    1.80
   1   8   2    3.00    1.50
  -1   8  -2    1.70    1.90
   1   8   2    5.40    2.20
   1   8   2    4.30    2.30
  -2  -8  -2    1.80    1.80
   2  -8   2    3.40    1.70
   2  -8   2   -1.60    2.30
   2  -8   2    3.40    1.80
  -2   8  -2   -1.70    1.90
   2   8   2    1.30    1.50
  -2   8  -2    0.20    2.00
   2   8   2    4.10    2.60
   2   8   2    1.10    1.60
  -2   8  -2   -0.80    2.40
   2   8   2   -4.50    2.40
   3  -8   2    1.60    1.80
   3  -8   2    1.40    2.70
  -3   8  -2    2.50    2.80
   3   8   2    3.40    2.90
   3   8   2    1.10    3.10
  -3   8  -2   -0.30    2.30
  -3   8  -2    4.00    2.30
   3   8   2   -1.50    2.40
   4  -8   2    1.80    2.30
   4   8   2   -0.40    3.30
  -4   8  -2    0.30    2.30
  -4   8  -2   -5.10    2.70
   4   8   2   -0.50    3.50
   5  -8   2    3.50    2.40
   5  -8   2    8.40    2.70
  -5   8  -2   -2.90    3.10
   5   8   2    5.10    4.40
   5   8   2    5.30    3.60
  -5   8  -2    2.30    2.60
   6  -8   2    2.40    2.60
   6   8   2    2.60    3.80
   6   8   2  -12.70    4.90
  -6   8  -2   -4.30    3.10
  -6   8  -2    1.20    3.00
   5  -9  -2    9.60    2.90
  -5   9   2   12.90    3.40
  -5   9   2    9.20    4.10
   5   9  -2   11.50    4.90
   5   9  -2   15.80    4.10
  -4  -9   2   -0.40    1.90
   4  -9  -2   -2.40    2.40
   4   9  -2   -0.20    3.40
   4   9  -2    0.60    3.10
  -4   9   2   -2.20    3.10
  -4   9   2    1.70    2.40
   3  -9  -2    0.80    2.10
  -3   9   2   -3.50    2.60
  -3   9   2   -1.70    2.30
  -3   9   2    0.40    2.80
   3   9  -2    0.60    3.00
   3   9  -2    4.20    3.30
   2  -9  -2    2.40    2.10
   2   9  -2    2.60    2.90
   2   9  -2    1.30    2.10
  -2   9   2    3.80    2.10
  -2   9   2    3.50    2.80
   2   9  -2    5.40    2.80
  -2   9   2    2.30    3.00
   2   9  -2    1.90    2.20
  -1  -9   2   24.40    3.00
   1  -9  -2   34.20    3.40
  -1  -9   2   28.50    3.80
   1   9  -2   21.70    3.30
  -1   9   2   26.10    3.90
   1   9  -2   28.80    4.10
   1   9  -2   35.10    3.30
  -1   9   2   28.10    4.10
  -1   9   2   30.70    3.10
   0  -9   2    5.10    2.80
   0  -9   2    1.90    2.00
   0  -9  -2    3.50    2.00
   0  -9  -2    0.60    2.00
   0   9   2    2.60    2.90
   0   9  -2    0.60    2.60
   0   9   2    1.70    2.30
   0   9  -2    0.60    1.90
   0   9  -2    1.50    2.00
   0   9   2    2.60    2.00
   1  -9   2    7.30    2.20
   1  -9   2    3.60    2.90
  -1  -9  -2    9.60    2.30
  -1   9  -2    8.00    2.60
   1   9   2    7.60    2.30
  -1   9  -2    4.10    2.20
   1   9   2    6.90    2.90
   1   9   2    7.20    2.20
   1   9   2   12.40    3.50
   1   9   2    4.30    1.60
  -1   9  -2    3.40    2.80
   2  -9   2    0.60    2.80
   2  -9   2    1.80    2.00
  -2  -9  -2   -0.50    1.90
  -2   9  -2    3.00    2.20
  -2   9  -2   -1.20    2.50
   2   9   2   -0.40    2.90
   2   9   2    4.10    2.50
  -2   9  -2   -1.90    2.10
   2   9   2    0.70    1.80
   2   9   2    1.10    2.70
   3  -9   2   42.40    3.80
  -3   9  -2   40.80    5.00
  -3   9  -2   34.90    4.40
   3   9   2   37.50    5.00
   3   9   2   49.80    5.70
  -3   9  -2   40.60    4.10
   3   9   2   39.40    3.20
   4  -9   2    4.60    2.40
   4   9   2    6.10    3.70
   4   9   2    8.10    4.30
  -4   9  -2   -3.00    3.00
  -4   9  -2    0.00    2.40
   5  -9   2  141.69    6.40
  -5   9  -2  132.49    7.10
   5   9   2  124.69    8.60
   5 -10  -2   31.80    4.00
  -5  10   2   19.50    5.30
   5  10  -2   32.60    5.30
  -5  10   2   41.20    4.40
   4 -10  -2    3.40    2.60
   4  10  -2    5.50    3.70
  -4  10   2    4.80    2.80
  -4  10   2    0.00    3.50
   4  10  -2    6.50    3.80
   3 -10  -2  126.99    6.10
   3  10  -2  136.59    6.30
  -3  10   2  128.09    8.30
   3  10  -2  128.59    7.70
  -3  10   2  126.99    7.60
   3  10  -2  153.08    8.40
  -3  10   2  138.69    6.70
   2 -10  -2    0.10    2.20
   2  10  -2    1.20    2.50
  -2  10   2    2.30    2.70
  -2  10   2    0.80    2.30
   2  10  -2    2.00    2.20
  -2  10   2   -3.30    2.60
   2  10  -2   -3.20    2.80
  -1 -10   2   86.69    5.00
   1 -10  -2   97.29    5.00
   1  10  -2   87.89    6.00
  -1  10   2   87.69    6.40
  -1  10   2   85.39    6.20
   1  10  -2   81.19    6.30
   1  10  -2   81.09    4.80
  -1  10   2   88.99    4.80
   0 -10  -2   -0.10    2.20
   0 -10   2   -0.50    2.10
   0  10  -2   -0.70    2.00
   0  10   2    1.00    2.10
   0  10   2    1.20    2.60
   0  10  -2    3.10    2.40
   0  10   2   -3.20    2.70
   0  10  -2    0.80    3.00
  -1 -10  -2    6.10    2.40
   1 -10   2    3.40    2.30
  -1  10  -2    2.90    3.10
   1  10   2    2.60    2.00
  -1  10  -2    3.20    2.40
  -1  10  -2    5.30    2.40
   1  10   2    0.30    3.00
   1  10   2    3.10    2.60
  -2 -10  -2    2.80    2.30
   2 -10   2   -0.40    2.10
   2  10   2    2.00    2.90
  -2  10  -2    0.90    2.40
   2  10   2    1.30    3.20
  -2  10  -2    0.70    2.50
  -2  10  -2    0.30    2.90
   2  10   2    7.90    2.90
   2  10   2   -1.30    2.00
   3 -10   2    3.60    2.60
   3  10   2    6.10    3.50
   3  10   2    1.20    2.90
  -3  10  -2    2.10    3.10
   3  10   2   -0.90    2.00
   3  10   2   -1.30    3.50
  -3  10  -2   -1.70    2.60
  -3  10  -2    2.00    2.60
   4 -10   2    0.80    2.50
   4  10   2   -0.40    3.60
   4  10   2    2.30    3.90
  -4  10  -2    1.30    2.60
   4  10   2    1.40    2.10
  -4  10  -2   -6.50    3.10
   3 -11  -2    2.50    2.60
  -3  11   2    0.00    3.40
  -3  11   2    6.30    2.70
   3  11  -2    4.20    3.70
   3  11  -2    2.10    2.30
   3  11  -2   -0.80    2.50
   3  11  -2    7.00    3.40
  -3  11   2   -0.40    3.10
   2 -11  -2   -1.00    2.30
  -2  11   2    0.20    2.60
   2  11  -2   -2.50    2.30
  -2  11   2   -2.40    2.80
  -2  11   2   -0.40    2.90
   2  11  -2    2.90    3.20
   2  11  -2    2.40    2.70
  -1 -11   2    5.90    2.80
   1 -11  -2    2.90    2.50
   1  11  -2    2.00    2.40
  -1  11   2    0.50    2.30
   1  11  -2    1.20    2.20
   1  11  -2   -0.10    3.20
  -1  11   2    2.20    2.80
  -1  11   2   -2.10    3.00
   0 -11   2   -0.20    2.40
   0 -11  -2    3.40    2.60
   0  11  -2    2.40    2.50
   0  11   2   -0.20    2.60
   0  11  -2    0.40    3.20
   0  11   2    1.60    2.20
   0  11   2   -0.50    3.10
   0  11  -2    2.30    2.40
   1 -11   2    2.90    2.50
  -1 -11  -2    0.70    2.30
  -1  11  -2    2.00    2.50
  -1  11  -2    0.30    2.30
   1  11   2    0.70    2.60
   1  11   2    3.80    3.40
  -1  11  -2   -0.10    3.00
   1  11   2    0.10    2.30
   2 -11   2    1.50    2.60
  -2 -11  -2    4.50    2.80
  -2  11  -2    3.00    2.70
   2  11   2    4.70    3.20
  -2  11  -2    5.90    2.80
   2  11   2    1.90    2.40
   2  11   2    4.60    3.50
  -2  11  -2    1.00    3.40
   3 -11   2    4.80    2.80
  -3  11  -2    0.40    3.40
   3  11   2    7.80    3.40
  -3  11  -2   -2.80    2.80
   3  11   2    0.70    3.30
   3  11   2    1.20    2.30
  -3  11  -2    2.50    2.80
   3  11   2    2.80    4.10
   2 -12  -2    1.90    2.90
  -2  12   2   -1.10    3.60
   2  12  -2    2.20    2.90
  -2  12   2    0.20    2.60
  -2  12   2    4.30    3.50
   2  12  -2    3.40    2.90
   2  12  -2   -7.10    3.20
  -1 -12   2    1.10    2.90
   1 -12  -2   -4.10    2.60
   1  12  -2   -2.10    2.30
   1  12  -2    0.30    2.70
  -1  12   2    0.80    2.90
  -1  12   2    2.60    2.60
  -1  12   2    0.90    3.40
   1  12  -2   -4.50    3.20
   0 -12  -2    9.20    3.00
   0 -12   2    9.20    3.10
   0  12  -2    6.20    4.00
   0  12   2    4.90    2.60
   0  12   2   13.80    4.60
   0  12  -2    8.90    2.90
   0  12   2    8.70    3.40
   0  12  -2    9.10    3.00
  -1 -12  -2    0.10    2.70
   1 -12   2    1.00    2.80
  -1  12  -2    4.10    3.70
   1  12   2    1.30    3.10
   1  12   2   -3.10    3.70
   1  12   2   -0.50    2.20
  -1  12  -2    1.60    2.90
  -1  12  -2    0.00    2.50
   8   0  -3   -0.80    4.50
  -8   0   3    1.50    2.40
   7   0  -3   -1.20    3.70
  -7   0   3    2.70    2.50
   6   0  -3   15.30    3.90
  -5   0   3   10.90    2.10
   5   0  -3    8.00    2.00
  -5   0   3    6.80    1.40
   5   0  -3    8.80    3.10
  -4   0   3    3.30    1.50
  -4   0   3    2.30    1.70
   4   0  -3    3.00    2.20
   4   0  -3    2.40    1.30
   4   0  -3    0.00    1.80
   3   0  -3   33.50    3.10
  -3   0   3   32.00    2.30
   3   0  -3   30.20    3.20
  -3   0   3   31.80    3.30
  -3   0   3   31.70    2.70
   3   0  -3   32.40    2.10
   2   0  -3    0.20    1.50
   2   0  -3    1.80    1.10
   2   0  -3    0.40    1.60
  -2   0   3   -0.10    1.20
  -2   0   3    1.50    1.80
  -2   0   3    1.90    1.20
  -1   0   3  823.42   19.20
   1   0  -3  848.52   18.70
  -1   0   3  784.32   19.10
   1   0  -3  790.92   19.10
  -1   0   3  851.71   18.70
   1   0  -3  801.82   19.10
   0   0  -3   -0.50    0.50
   0   0   3   -0.20    0.60
   0   0   3   -3.60    0.90
   0   0   3   -0.70    0.50
   1   0   3   62.69    2.50
   1   0   3   64.29    1.90
  -1   0  -3   64.49    2.50
  -2   0  -3    0.50    1.00
   2   0   3   -0.10    0.80
  -2   0  -3   -0.10    0.80
  -3   0  -3  527.85   12.80
  -3   0  -3  542.25   12.90
   3   0   3  531.75   14.40
   3   0   3  535.15   12.80
   3   0   3  544.85   14.90
   3   0   3  505.45   12.90
  -4   0  -3   -0.40    0.90
   4   0   3    2.60    1.00
   4   0   3   -0.30    1.70
  -4   0  -3   -0.30    1.10
   4   0   3   -0.30    2.40
   4   0   3    0.60    1.10
   5   0   3  143.19    5.00
  -5   0  -3  155.08    5.20
   5   0   3  148.49    7.60
  -5   0  -3  147.19    4.50
  -6   0  -3    1.80    1.80
   6   0   3    1.90    2.50
   6   0   3    1.40    3.60
   7   0   3    0.60    4.00
   8   0   3   -0.70    4.70
   8  -1  -3   -2.80    4.10
  -8  -1   3   -0.40    2.40
   8   1  -3   -2.60    4.50
  -8   1   3    1.30    2.90
  -7  -1   3    0.40    2.10
   7  -1  -3   -5.60    3.50
  -7   1   3   -2.90    2.00
   7   1  -3   -0.70    3.90
  -6  -1   3   -0.10    0.80
  -6  -1   3    1.00    1.90
   6  -1  -3    1.10    3.20
  -6   1   3   -0.30    1.90
  -6   1   3   -1.70    1.30
   6   1  -3   -2.40    3.50
   5  -1  -3   10.40    2.80
  -5  -1   3    9.10    2.00
  -5  -1   3    7.90    1.10
  -5   1   3    8.70    1.70
  -5   1   3   10.00    2.00
  -5   1   3   11.90    2.20
  -5   1   3    9.90    2.80
   5   1  -3    8.30    3.00
   5   1  -3    9.50    1.80
  -4  -1   3    1.90    1.50
  -4  -1   3    0.80    1.70
   4  -1  -3    0.80    1.30
   4  -1  -3    0.80    1.90
   4  -1  -3    0.20    1.70
  -4   1   3   -1.30    2.00
   4   1  -3    2.70    2.30
  -4   1   3    0.20    1.10
   4   1  -3   -0.30    1.30
  -4   1   3    0.20    1.30
  -4   1   3    1.00    1.40
   4   1  -3    2.90    1.90
   3  -1  -3   13.50    2.10
  -3  -1   3   15.50    1.70
   3  -1  -3   15.30    2.30
  -3  -1   3   13.60    2.20
   3  -1  -3   15.20    1.70
   3   1  -3   16.80    2.30
  -3   1   3   13.90    2.60
   3   1  -3   11.80    1.60
   3   1  -3   12.20    2.50
  -3   1   3   12.20    1.60
  -3   1   3   13.60    1.90
   2  -1  -3   12.20    1.60
   2  -1  -3   11.20    1.80
   2  -1  -3   13.60    1.40
  -2  -1   3    9.60    1.50
  -2  -1   3   11.30    1.30
  -2  -1   3   14.70    2.10
   2  -1  -3   13.40    1.30
  -2   1   3   12.90    1.50
   2   1  -3   13.40    2.30
  -2   1   3   10.20    2.00
  -2   1   3    9.10    1.30
   2   1  -3   10.10    1.30
   2   1  -3   11.80    1.50
   2   1  -3   14.70    1.90
  -1  -1   3   65.49    2.70
  -1  -1   3   66.19    3.20
  -1  -1   3   63.29    2.10
   1  -1  -3   63.69    2.20
  -1  -1   3   62.69    2.30
   1  -1  -3   59.99    2.00
   1  -1  -3   65.49    3.00
   1   1  -3   62.69    2.30
  -1   1   3   63.09    3.00
  -1   1   3   64.69    2.00
  -1   1   3   65.29    2.20
  -1   1   3   61.69    2.20
   1   1  -3   56.09    3.00
   1   1  -3   67.39    2.70
   1   1  -3   61.59    2.50
   1   1  -3   60.79    2.10
   0  -1   3    0.00    0.70
   0  -1   3   -0.40    1.10
   0  -1  -3    0.20    0.40
   0  -1   3    0.60    0.90
   0   1   3   -2.50    0.90
   0   1   3    0.60    0.80
   0   1   3    0.10    0.40
   0   1  -3    0.40    0.70
   0   1  -3    0.50    1.10
   1  -1   3   91.99    3.10
  -1  -1  -3   91.79    2.20
   1  -1   3   89.39    3.30
   1  -1   3   92.39    2.80
  -1   1  -3   99.39    3.50
  -1   1  -3   92.99    2.80
   1   1   3   95.89    2.30
  -2  -1  -3   43.20    1.70
   2  -1   3   43.40    2.20
   2  -1   3   44.80    2.80
   2  -1   3   47.80    2.40
  -2   1  -3   44.00    2.10
   2   1   3   45.10    1.80
   2   1   3   46.30    1.90
   2   1   3   42.50    3.30
  -2   1  -3   45.60    2.50
   3  -1   3   16.40    1.60
   3  -1   3   22.20    2.00
   3  -1   3   13.80    2.70
   3  -1   3   17.10    2.30
  -3  -1  -3   17.30    1.50
   3   1   3   13.30    2.80
   3   1   3   13.20    1.20
   3   1   3   15.30    1.40
  -3   1  -3   16.30    1.70
  -3   1  -3   19.20    1.80
   4  -1   3    1.40    1.90
  -4  -1  -3    2.20    1.20
   4  -1   3    6.30    1.40
   4  -1   3    3.40    1.40
   4  -1   3    1.70    2.40
   4   1   3    3.40    2.50
  -4   1  -3    1.70    1.30
   4   1   3    3.20    0.80
  -4   1  -3    3.10    1.30
   4   1   3    1.80    1.20
   5  -1   3    1.30    2.80
  -5  -1  -3    1.60    1.50
   5  -1   3    1.80    1.60
   5  -1   3    2.90    1.40
   5   1   3    1.30    3.20
   5   1   3    1.00    1.30
  -5   1  -3    2.40    1.60
  -5   1  -3    1.50    1.20
  -6  -1  -3   -0.30    1.60
   6  -1   3    2.50    3.70
   6  -1   3    0.00    1.60
  -6   1  -3    3.50    1.70
   6   1   3    2.50    3.80
   7  -1   3   11.90    4.70
   7   1   3   25.90    5.50
   8  -1   3   -1.00    4.50
   8   1   3    2.40    5.00
  -8  -2   3    0.80    2.30
   8  -2  -3   -1.40    4.40
   8   2  -3   -5.30    4.60
  -8   2   3   -1.20    2.60
   7  -2  -3    7.50    3.90
  -7  -2   3   10.40    2.60
   7   2  -3   10.80    5.00
  -7   2   3   10.10    2.70
  -6  -2   3    8.50    2.20
   6  -2  -3   13.90    3.50
  -6   2   3    6.20    3.00
   6   2  -3   12.00    4.10
  -6   2   3    7.90    2.00
  -6   2   3    5.80    2.30
  -5  -2   3    7.70    2.00
   5  -2  -3    8.80    2.70
  -5  -2   3    6.50    0.70
  -5  -2   3    6.50    0.80
  -5   2   3    4.70    1.80
   5   2  -3    7.10    1.70
  -5   2   3    6.00    1.80
   5   2  -3    8.50    3.30
  -5   2   3   -0.40    2.40
   4  -2  -3   12.80    2.30
   4  -2  -3   10.70    2.50
  -4  -2   3   14.70    1.90
   4  -2  -3    9.90    1.70
   4  -2  -3   11.80    1.80
  -4  -2   3   12.70    2.50
  -4  -2   3   13.50    1.30
  -4   2   3   12.60    1.90
  -4   2   3   14.60    2.00
  -4   2   3    8.20    2.60
   4   2  -3   11.00    2.50
   4   2  -3   10.00    1.60
   4   2  -3   11.50    2.90
  -3  -2   3  158.08    4.90
   3  -2  -3  148.59    4.70
   3  -2  -3  156.78    5.20
   3  -2  -3  157.18    6.00
   3  -2  -3  147.29    4.90
  -3  -2   3  153.18    5.90
  -3  -2   3  151.48    4.30
   3   2  -3  155.18    5.90
  -3   2   3  150.28    4.90
   3   2  -3  146.59    5.10
  -3   2   3  147.89    4.90
   3   2  -3  153.18    4.80
  -3   2   3  150.58    6.20
   3   2  -3  147.39    6.20
   2  -2  -3   24.30    1.70
  -2  -2   3   28.70    2.00
   2  -2  -3   26.90    1.80
  -2  -2   3   25.50    1.90
   2  -2  -3   25.20    1.90
  -2  -2   3   26.30    2.70
   2  -2  -3   22.30    1.80
   2  -2  -3   26.30    2.60
   2   2  -3   24.30    1.70
   2   2  -3   23.00    2.70
  -2   2   3   22.80    1.90
  -2   2   3   24.10    1.50
   2   2  -3   23.20    2.00
  -2   2   3   28.10    3.00
   2   2  -3   26.30    2.00
  -1  -2   3   46.50    2.10
   1  -2  -3   46.50    2.20
  -1  -2   3   43.70    2.10
  -1  -2   3   41.40    2.90
  -1  -2   3   42.70    2.30
   1  -2  -3   43.90    2.80
   1  -2  -3   41.40    2.00
   1   2  -3   41.50    2.00
   1   2  -3   43.90    3.00
  -1   2   3   42.70    2.90
   1   2  -3   41.40    2.40
  -1   2   3   45.80    2.10
   1   2  -3   43.80    2.20
  -1   2   3   43.90    1.90
   0  -2   3   18.00    1.70
   0  -2  -3   17.60    1.10
   0  -2   3   17.30    1.40
   0  -2  -3   17.50    1.80
   0  -2   3   20.10    1.90
   0   2  -3   18.80    1.80
   0   2   3   20.50    1.50
   0   2   3   16.30    1.90
   0   2  -3   16.50    1.10
   0   2  -3   19.30    2.00
   0   2  -3   18.00    1.50
   0   2   3   16.70    1.50
   0   2   3   16.90    1.10
   1  -2   3  234.78    6.60
   1  -2   3  219.68    6.50
   1  -2   3  228.18    5.90
   1  -2   3  218.08    5.90
   1   2   3  225.18    6.60
  -1   2  -3  229.78    6.00
   1   2   3  223.28    5.40
  -1   2  -3  222.48    5.90
  -1   2  -3  224.88    6.50
   1   2   3  229.98    6.70
  -2  -2  -3    0.70    0.60
   2  -2   3    1.20    1.50
   2  -2   3    0.00    1.00
   2  -2   3    1.30    1.20
  -2   2  -3    0.80    1.10
   2   2   3   -1.50    1.80
   2   2   3   -0.50    0.70
  -2   2  -3    1.60    1.40
  -2   2  -3    0.80    1.30
  -3  -2  -3    3.80    1.10
   3  -2   3    1.70    1.50
   3  -2   3    2.10    1.20
   3  -2   3    7.00    1.60
   3   2   3    4.00    0.70
   3   2   3    4.00    1.00
  -3   2  -3    5.00    1.50
   3   2   3    0.50    2.20
  -3   2  -3    4.10    1.30
  -4  -2  -3    1.60    1.20
   4  -2   3    0.10    1.90
   4  -2   3    3.20    2.40
   4  -2   3    2.00    1.40
   4  -2   3    2.30    1.10
   4  -2   3    5.00    1.60
  -4   2  -3    4.80    1.60
   4   2   3    1.20    0.30
   4   2   3    3.30    1.20
   4   2   3    0.30    2.60
  -4   2  -3    1.60    1.40
   5  -2   3    6.20    1.80
   5  -2   3   10.80    1.60
   5  -2   3   11.30    3.40
  -5  -2  -3    9.20    1.70
   5  -2   3   11.30    2.10
  -5   2  -3    7.60    1.80
   5   2   3    6.10    3.40
  -5   2  -3   11.00    1.80
   5   2   3    7.30    1.60
   6  -2   3   -2.60    1.50
  -6  -2  -3    0.60    1.60
   6  -2   3   -3.50    3.10
   6   2   3    2.10    4.00
  -6   2  -3   -1.50    1.80
   7  -2   3   31.80    3.00
   7  -2   3   37.40    5.70
   7   2   3   41.20    6.60
   8  -2   3    5.60    5.00
   8   2   3   -0.70    4.90
   8  -3  -3    3.90    2.70
   8  -3  -3   -0.10    4.00
   8   3  -3    5.60    3.40
  -8   3   3    0.70    2.80
   8   3  -3   -6.90    5.40
   7  -3  -3   10.00    2.70
   7  -3  -3   13.30    3.80
  -7  -3   3   12.60    2.80
   7   3  -3   12.50    3.10
   7   3  -3   16.60    5.30
  -7   3   3   13.70    2.90
   6  -3  -3   -1.60    1.80
  -6  -3   3   -0.70    1.90
   6  -3  -3   -0.90    2.60
  -6   3   3   -2.40    2.70
   6   3  -3    2.10    2.20
   6   3  -3   -0.20    3.50
  -6   3   3   -2.70    2.00
  -5  -3   3   38.80    3.20
   5  -3  -3   29.30    2.70
   5  -3  -3   34.50    3.70
  -5   3   3   36.60    3.20
   5   3  -3   32.10    3.10
   5   3  -3   37.20    4.80
   5   3  -3   36.40    3.60
  -5   3   3   32.90    3.00
  -5   3   3   27.00    3.90
  -4  -3   3    2.70    0.80
   4  -3  -3    1.40    1.50
  -4  -3   3    3.20    1.60
   4  -3  -3    3.20    1.50
   4  -3  -3    5.50    1.90
  -4   3   3    5.00    1.70
  -4   3   3    1.80    2.30
  -4   3   3   -0.80    1.50
   4   3  -3    4.70    2.70
   4   3  -3    2.20    1.80
   4   3  -3    0.80    1.30
  -3  -3   3   30.50    1.90
  -3  -3   3   31.00    3.10
   3  -3  -3   27.20    2.40
   3  -3  -3   31.20    2.20
   3  -3  -3   29.20    2.20
   3  -3  -3   27.80    2.20
  -3  -3   3   32.90    2.40
   3  -3  -3   25.50    2.90
   3   3  -3   26.40    2.70
  -3   3   3   28.40    2.50
  -3   3   3   26.30    3.10
   3   3  -3   31.90    3.60
  -3   3   3   29.40    2.40
   3   3  -3   28.70    2.10
   2  -3  -3   15.60    1.60
   2  -3  -3   19.80    2.10
   2  -3  -3   16.80    1.70
  -2  -3   3   17.40    2.60
  -2  -3   3   15.50    1.60
   2  -3  -3   13.40    1.20
  -2  -3   3   18.60    1.90
  -2  -3   3   18.70    1.80
   2  -3  -3   16.10    2.30
  -2   3   3   15.70    1.80
   2   3  -3   16.00    2.00
   2   3  -3   15.90    1.70
  -2   3   3   13.10    1.60
   2   3  -3   18.80    2.80
  -2   3   3   15.90    2.40
   2   3  -3   15.30    1.50
  -1  -3   3  503.25   12.70
  -1  -3   3  508.35   12.70
  -1  -3   3  496.25   12.40
   1  -3  -3  522.75   12.20
   1  -3  -3  522.15   13.50
   1  -3  -3  514.85   12.70
   1  -3  -3  507.45   12.30
  -1  -3   3  510.65   13.40
   1   3  -3  519.65   12.70
  -1   3   3  510.25   12.70
   1   3  -3  514.45   12.40
   1   3  -3  504.65   12.80
  -1   3   3  503.15   13.50
  -1   3   3  479.55   12.10
   1   3  -3  500.15   13.40
   0  -3   3   10.10    1.70
   0  -3  -3    8.00    1.10
   0  -3   3    9.50    1.70
   0  -3  -3    8.00    1.50
   0  -3   3   10.40    1.90
   0   3   3   10.50    1.30
   0   3  -3    8.60    1.40
   0   3  -3    7.10    1.10
   0   3   3    8.90    1.60
   0   3  -3    7.90    1.70
   0   3  -3    8.20    1.30
   0   3   3    8.80    1.00
   0   3  -3   10.30    1.70
   0   3   3    5.70    1.70
  -1  -3  -3   61.09    3.00
   1  -3   3   64.79    2.60
   1  -3   3   58.49    3.20
   1  -3   3   60.19    3.10
   1  -3   3   58.89    2.60
  -1   3  -3   65.79    2.80
   1   3   3   61.99    3.30
   1   3   3   52.29    3.00
  -1   3  -3   56.99    2.60
  -1   3  -3   59.29    3.20
  -1   3  -3   61.99    3.40
   1   3   3   62.09    2.10
   2  -3   3   74.09    3.70
   2  -3   3   81.39    3.50
   2  -3   3   76.99    3.10
   2  -3   3   79.09    3.80
  -2  -3  -3   73.09    2.50
  -2  -3  -3   76.29    3.80
   2   3   3   77.39    3.90
   2   3   3   79.89    2.60
  -2   3  -3   72.89    3.20
  -2   3  -3   73.79    3.60
   2   3   3   76.19    4.00
  -2   3  -3   75.99    3.60
   3  -3   3    0.60    1.60
   3  -3   3   -1.10    1.20
   3  -3   3    0.40    0.90
  -3  -3  -3   -0.50    0.90
   3  -3   3    0.50    1.60
   3  -3   3    1.40    1.40
  -3  -3  -3   -0.60    1.60
   3   3   3   -2.00    2.10
  -3   3  -3    0.00    1.50
  -3   3  -3    1.80    1.40
  -3   3  -3    1.90    1.50
   3   3   3    1.60    0.60
   3   3   3    1.10    0.90
  -4  -3  -3    1.70    1.10
   4  -3   3   -0.20    1.70
   4  -3   3   -1.00    1.00
   4  -3   3    3.10    1.50
   4  -3   3    4.40    2.40
   4  -3   3    1.20    1.70
  -4   3  -3    2.20    1.50
   4   3   3   -0.70    1.10
  -4   3  -3    0.30    1.60
   4   3   3   -3.10    2.30
   5  -3   3   26.30    2.90
   5  -3   3   24.70    4.00
   5  -3   3   22.70    2.10
   5  -3   3   24.00    2.50
  -5  -3  -3   18.90    2.00
   5   3   3   21.80    2.20
   5   3   3   19.10    4.40
  -5   3  -3   24.30    2.80
   6  -3   3   10.00    4.00
   6  -3   3    7.10    1.80
   6   3   3   17.90    4.80
  -6   3  -3    6.50    2.20
   7  -3   3    9.20    4.10
   7  -3   3    1.30    2.00
  -7   3  -3    1.30    2.30
   7   3   3   -2.30    4.20
   8  -4  -3   -6.20    3.50
   8  -4  -3    4.40    2.80
   8   4  -3  -10.50    4.90
   8   4  -3    3.50    3.30
  -8   4   3    4.50    3.00
   7  -4  -3    1.00    3.00
   7  -4  -3   -1.90    2.20
  -7  -4   3    2.00    2.30
  -7   4   3    3.30    2.90
   7   4  -3   -1.00    4.60
  -7   4   3    0.30    3.50
   7   4  -3    2.70    2.80
   6  -4  -3    0.00    2.40
  -6  -4   3    2.00    2.00
   6  -4  -3    0.40    1.90
  -6   4   3   -1.20    3.00
   6   4  -3   -0.10    2.50
  -6   4   3   -0.80    2.00
   6   4  -3    0.20    4.00
  -5  -4   3    0.80    1.90
   5  -4  -3   -0.20    1.70
   5  -4  -3    4.20    2.10
   5   4  -3    1.90    3.50
   5   4  -3    4.10    2.30
  -5   4   3    2.40    1.90
  -5   4   3    3.10    2.80
   4  -4  -3    1.20    1.50
   4  -4  -3    0.10    1.40
  -4  -4   3   -0.60    1.50
  -4  -4   3    1.60    1.00
   4  -4  -3    0.00    1.50
  -4   4   3    1.00    1.60
   4   4  -3    1.80    2.80
  -4   4   3    1.00    2.50
   4   4  -3    2.90    1.80
   4   4  -3    2.60    1.50
   3  -4  -3   -1.10    1.00
   3  -4  -3    0.80    1.20
  -3  -4   3    2.10    1.50
  -3  -4   3   -0.10    1.80
   3  -4  -3    1.00    1.60
  -3  -4   3    0.20    1.10
   3  -4  -3   -0.20    1.30
   3  -4  -3    0.00    1.20
   3   4  -3    2.50    2.50
  -3   4   3    0.60    1.50
   3   4  -3   -1.20    1.40
   3   4  -3    0.70    0.90
  -3   4   3   -0.50    1.90
  -3   4   3   -0.10    1.30
   3   4  -3    0.20    1.20
   2  -4  -3    6.80    1.60
  -2  -4   3    8.30    1.70
  -2  -4   3    4.90    1.50
   2  -4  -3    7.80    1.40
  -2  -4   3    4.90    1.50
   2  -4  -3    8.40    1.40
   2  -4  -3    6.10    0.70
   2  -4  -3    4.90    1.70
  -2  -4   3    6.60    2.10
   2   4  -3    5.80    1.40
   2   4  -3    4.40    2.30
  -2   4   3    5.30    1.50
   2   4  -3    7.50    1.90
  -2   4   3    6.20    2.20
  -2   4   3    7.60    1.80
   2   4  -3    7.60    1.40
  -2   4   3    6.80    1.70
  -1  -4   3    2.50    1.60
   1  -4  -3    1.80    1.10
  -1  -4   3   -0.60    1.60
   1  -4  -3   -0.80    1.40
   1  -4  -3    0.10    0.40
  -1  -4   3    0.10    1.10
   1  -4  -3   -0.30    0.90
   1  -4  -3    0.20    1.30
  -1  -4   3    0.20    1.30
  -1  -4   3    1.30    1.30
   1   4  -3   -0.40    1.20
  -1   4   3   -0.10    1.10
  -1   4   3    3.30    1.50
  -1   4   3    0.20    1.70
   1   4  -3    0.80    1.60
   1   4  -3   -0.80    1.80
   1   4  -3    0.00    1.20
  -1   4   3   -0.40    1.40
   0  -4   3   22.30    2.40
   0  -4   3   22.50    1.70
   0  -4   3   21.50    2.40
   0  -4  -3   20.00    1.70
   0  -4  -3   19.40    2.10
   0  -4  -3   20.20    1.60
   0  -4   3   21.70    2.30
   0   4  -3   20.20    2.10
   0   4   3   14.80    1.70
   0   4  -3   19.30    1.90
   0   4  -3   20.90    2.40
   0   4  -3   18.20    2.10
   0   4   3   23.70    2.50
   0   4   3   18.80    2.50
   0   4  -3   23.90    1.90
   0   4   3   17.90    1.50
  -1  -4  -3    0.20    1.00
  -1  -4  -3    1.90    1.40
   1  -4   3    2.00    1.60
   1  -4   3    1.80    1.30
   1  -4   3    2.20    1.10
  -1  -4  -3    3.20    1.50
   1  -4   3    1.00    1.10
   1  -4   3    2.30    1.80
   1   4   3    0.00    1.40
  -1   4  -3    3.20    1.40
  -1   4  -3    0.90    1.50
   1   4   3    0.50    0.90
   1   4   3    2.00    1.70
  -1   4  -3    1.80    1.20
  -1   4  -3    0.90    1.90
   2  -4   3   22.10    2.00
   2  -4   3   18.40    1.60
   2  -4   3   22.20    2.50
   2  -4   3   22.40    2.40
  -2  -4  -3   22.70    1.60
  -2  -4  -3   22.40    1.80
  -2  -4  -3   17.80    2.30
   2  -4   3   20.40    2.60
  -2   4  -3   23.60    2.20
   2   4   3   20.70    1.60
   2   4   3   22.20    2.70
  -2   4  -3   17.10    2.10
  -2   4  -3   20.10    2.40
   2   4   3   20.30    2.60
   3  -4   3   47.10    2.30
   3  -4   3   48.80    2.80
  -3  -4  -3   49.99    2.20
   3  -4   3   43.20    3.20
  -3  -4  -3   53.99    4.10
   3  -4   3   47.50    3.50
  -3   4  -3   48.10    3.30
   3   4   3   43.30    2.30
   3   4   3   45.50    3.70
  -3   4  -3   48.10    2.90
   3   4   3   40.80    2.00
  -3   4  -3   44.20    3.60
   3   4   3   55.39    4.50
  -4  -4  -3    4.10    1.30
   4  -4   3    4.60    1.40
   4  -4   3    5.30    2.00
   4  -4   3    8.60    2.30
   4  -4   3    2.70    1.70
   4   4   3    6.70    3.10
  -4   4  -3    3.70    1.80
   4   4   3    4.20    2.50
   4   4   3    5.00    1.30
  -4   4  -3    4.40    2.20
   5  -4   3    8.50    2.30
   5  -4   3    4.10    1.60
   5  -4   3    5.50    3.30
  -5  -4  -3    4.80    1.50
   5   4   3    7.40    3.70
  -5   4  -3    5.70    2.00
   5   4   3    6.60    1.70
   5   4   3    7.10    2.90
   6  -4   3    2.90    3.60
   6  -4   3   -1.70    1.70
  -6   4  -3   -1.30    1.80
   6   4   3   -1.70    4.00
   6   4   3    2.90    3.10
   7  -4   3   25.10    5.10
   7  -4   3   15.40    2.60
  -7   4  -3   21.60    3.50
   7   4   3   21.70    6.30
   7   4   3   17.30    4.20
   7  -5  -3    2.50    2.90
  -7  -5   3    3.80    2.20
   7  -5  -3    3.60    2.50
  -7   5   3    0.60    2.60
   7   5  -3    4.70    3.00
   7   5  -3   -0.80    5.00
  -7   5   3    0.80    3.40
   6  -5  -3   -1.10    2.00
   6  -5  -3    2.20    2.30
  -6  -5   3    1.80    2.20
   6   5  -3    0.10    2.50
  -6   5   3   -1.30    3.10
   6   5  -3    1.10    4.30
  -6   5   3   -0.30    2.30
   5  -5  -3    1.20    1.80
   5  -5  -3   -1.30    1.70
  -5  -5   3    0.60    2.00
  -5   5   3    0.90    2.80
   5   5  -3    1.80    3.60
   5   5  -3   -0.30    2.20
  -5   5   3   -0.50    1.80
   4  -5  -3   20.30    2.40
  -4  -5   3   20.60    2.00
  -4  -5   3   22.30    2.50
   4  -5  -3   20.90    2.20
   4   5  -3   21.40    3.90
  -4   5   3   18.80    3.60
  -4   5   3   15.90    2.40
   4   5  -3   18.20    2.30
   4   5  -3   19.10    3.00
   3  -5  -3    1.20    1.00
  -3  -5   3    0.00    1.30
   3  -5  -3    0.80    1.30
  -3  -5   3   -0.20    1.40
  -3  -5   3   -1.50    1.30
   3  -5  -3    0.10    1.60
   3   5  -3   -0.80    2.60
  -3   5   3    0.70    1.40
  -3   5   3    1.00    2.00
  -3   5   3   -0.60    1.80
   3   5  -3    2.40    1.40
   3   5  -3   -0.10    1.00
   3   5  -3    1.00    1.80
  -2  -5   3   23.90    2.50
   2  -5  -3   22.20    2.10
  -2  -5   3   23.70    2.20
   2  -5  -3   21.20    1.20
  -2  -5   3   21.60    2.20
   2  -5  -3   24.50    2.40
  -2  -5   3   24.50    3.10
   2  -5  -3   26.10    2.20
   2  -5  -3   21.30    2.60
  -2   5   3   20.60    2.00
  -2   5   3   20.50    2.60
  -2   5   3   23.70    2.60
   2   5  -3   24.00    3.20
  -2   5   3   18.40    2.80
   2   5  -3   25.70    2.20
   2   5  -3   24.60    2.30
   2   5  -3   21.30    2.70
  -1  -5   3   26.00    2.90
   1  -5  -3   24.40    2.00
   1  -5  -3   28.80    2.90
  -1  -5   3   27.40    2.50
   1  -5  -3   27.90    2.00
  -1  -5   3   25.30    2.70
  -1  -5   3   29.90    2.40
  -1  -5   3   28.70    1.90
   1  -5  -3   25.70    1.40
   1  -5  -3   27.50    2.50
  -1   5   3   28.90    3.00
  -1   5   3   28.30    2.10
   1   5  -3   27.50    2.90
  -1   5   3   25.90    2.60
   1   5  -3   25.40    2.60
   1   5  -3   28.70    3.20
  -1   5   3   21.90    2.80
   1   5  -3   25.30    2.10
   0  -5  -3  211.28    6.20
   0  -5  -3  211.18    7.10
   0  -5   3  206.88    7.10
   0  -5   3  224.78    7.20
   0  -5   3  219.68    6.20
   0  -5  -3  213.68    6.20
   0  -5   3  218.08    7.20
   0   5  -3  212.48    7.20
   0   5   3  226.18    8.00
   0   5   3  216.08    6.90
   0   5   3  213.28    6.00
   0   5   3  215.18    6.20
   0   5   3  215.68    7.20
   0   5  -3  222.48    6.50
   0   5  -3  213.98    7.00
   0   5  -3  224.38    6.90
   0   5  -3  213.78    6.30
   1  -5   3  184.08    5.50
  -1  -5  -3  183.18    5.60
  -1  -5  -3  187.28    6.20
   1  -5   3  191.78    6.60
  -1  -5  -3  203.08    6.70
   1  -5   3  203.88    7.00
   1   5   3  185.08    6.70
  -1   5  -3  198.08    6.90
  -1   5  -3  190.58    6.60
   1   5   3  186.08    5.40
   1   5   3  193.58    5.40
   1   5   3  180.58    6.30
  -1   5  -3  195.08    5.90
  -1   5  -3  187.68    6.20
  -1   5  -3  191.98    6.00
   1   5   3  181.38    6.10
   2  -5   3   21.20    2.90
  -2  -5  -3   23.10    2.00
  -2  -5  -3   22.30    2.70
   2  -5   3   24.10    2.60
   2  -5   3   22.80    1.90
   2  -5   3   23.90    2.20
   2   5   3   23.30    2.00
   2   5   3   29.20    3.20
   2   5   3   19.40    2.80
  -2   5  -3   19.80    2.30
  -2   5  -3   18.60    2.80
  -2   5  -3   26.80    2.50
   2   5   3   20.40    1.70
   3  -5   3   35.80    2.70
   3  -5   3   45.00    3.80
   3  -5   3   40.40    2.40
  -3  -5  -3   39.70    2.20
   3  -5   3   38.00    3.30
  -3   5  -3   38.60    3.60
   3   5   3   35.10    2.20
   3   5   3   48.60    4.20
  -3   5  -3   41.80    3.00
   3   5   3   34.60    3.80
   3   5   3   36.40    2.10
   4  -5   3    5.00    2.40
  -4  -5  -3    6.70    1.40
   4  -5   3    8.90    1.80
   4   5   3    9.90    3.40
   4   5   3    7.90    0.80
  -4   5  -3    7.60    2.20
   4   5   3    6.70    1.50
  -4   5  -3    6.80    2.60
   4   5   3    5.40    2.70
   5  -5   3    4.50    2.40
  -5  -5  -3    2.90    1.40
   5  -5   3    5.10    1.80
   5  -5   3    3.40    3.10
   5   5   3   -1.20    3.50
  -5   5  -3    5.00    2.20
  -5   5  -3   -0.60    2.60
   5   5   3    1.00    2.80
   6  -5   3    2.90    2.00
   6  -5   3    6.60    3.80
   6   5   3   -1.90    3.00
   6   5   3    4.10    4.90
  -6   5  -3   -0.10    2.20
   7  -5   3   -1.40    2.00
   7  -5   3    5.00    4.00
   7   5   3   -4.00    5.30
   7   5   3   -0.30    3.70
  -7   5  -3   -2.90    2.70
   7  -6  -3    0.00    2.50
   7   6  -3   -2.90    5.30
   7   6  -3   -1.50    2.80
  -7   6   3   -0.90    2.60
  -7   6   3   -3.70    3.80
   6  -6  -3   23.80    3.20
  -6  -6   3   30.60    3.30
   6  -6  -3   38.20    3.80
  -6   6   3   29.10    3.70
   6   6  -3   29.20    4.10
   6   6  -3   40.30    6.40
  -6   6   3   24.00    4.60
  -5  -6   3   -1.40    1.80
   5  -6  -3    2.80    2.10
   5  -6  -3    0.70    1.70
  -5   6   3   -2.40    2.00
   5   6  -3   -0.80    2.40
   5   6  -3   -0.80    3.70
  -5   6   3    1.40    3.30
  -4  -6   3    1.20    1.40
   4  -6  -3   -0.90    1.60
  -4  -6   3    0.40    1.80
   4  -6  -3    1.70    1.30
  -4   6   3   -0.90    1.70
  -4   6   3    0.40    2.60
   4   6  -3   -4.30    3.10
   4   6  -3    1.20    1.00
   4   6  -3    2.60    2.50
  -3  -6   3    2.00    1.60
  -3  -6   3    0.00    1.70
   3  -6  -3    1.50    1.50
   3  -6  -3    2.60    0.90
  -3   6   3    4.20    2.20
   3   6  -3    1.00    2.20
   3   6  -3    1.90    1.50
   3   6  -3   -0.30    1.10
   3   6  -3   -0.10    2.70
  -3   6   3    0.50    2.40
  -3   6   3    0.10    1.70
   2  -6  -3   56.09    3.10
   2  -6  -3   65.69    2.20
  -2  -6   3   64.59    3.40
  -2  -6   3   59.49    3.90
   2   6  -3   63.99    3.20
   2   6  -3   71.69    4.50
  -2   6   3   67.59    4.10
  -2   6   3   65.29    4.70
   2   6  -3   63.39    3.30
   2   6  -3   60.29    4.50
  -2   6   3   60.39    3.20
  -1  -6   3   21.70    3.00
   1  -6  -3   24.60    2.20
  -1  -6   3   22.60    2.20
   1  -6  -3   21.30    1.60
  -1  -6   3   23.50    2.80
   1  -6  -3   28.10    3.30
   1   6  -3   23.60    2.60
  -1   6   3   24.50    2.90
   1   6  -3   20.70    2.80
   1   6  -3   22.20    3.00
   1   6  -3   17.20    2.10
  -1   6   3   21.40    2.90
  -1   6   3   24.10    2.30
   0  -6   3    9.00    2.20
   0  -6  -3    5.70    1.30
   0  -6  -3   11.50    1.70
   0  -6   3    8.30    1.60
   0  -6   3    8.60    2.30
   0   6  -3    7.80    1.60
   0   6   3    8.40    2.20
   0   6  -3    8.60    1.90
   0   6   3    5.20    1.50
   0   6  -3    7.80    2.30
   0   6   3   10.50    1.60
   0   6  -3    6.10    1.70
   0   6   3    6.30    2.30
   0   6   3   10.70    1.60
   0   6  -3    4.80    1.60
   0   6   3    6.00    1.80
  -1  -6  -3   26.40    2.60
   1  -6   3   34.00    3.50
   1  -6   3   28.30    2.20
  -1  -6  -3   28.80    2.30
   1  -6   3   28.80    2.90
   1   6   3   25.40    3.10
  -1   6  -3   30.80    2.80
  -1   6  -3   28.20    3.20
  -1   6  -3   31.50    2.70
   1   6   3   31.30    2.20
   1   6   3   24.40    2.50
   1   6   3   29.70    3.50
   1   6   3   29.70    2.90
   1   6   3   31.50    1.90
   2  -6   3   11.20    2.60
  -2  -6  -3    8.40    1.70
   2  -6   3    8.90    1.80
   2  -6   3   10.30    1.70
  -2  -6  -3    9.70    2.20
  -2   6  -3   12.20    2.10
   2   6   3   12.30    2.60
   2   6   3    7.80    1.60
   2   6   3   12.80    2.80
  -2   6  -3    8.10    2.00
  -2   6  -3    9.30    2.60
   2   6   3    7.80    1.30
   3  -6   3    4.50    1.70
   3  -6   3    3.70    2.60
   3  -6   3    3.30    1.50
  -3   6  -3    5.40    2.00
  -3   6  -3    2.10    2.00
   3   6   3    0.80    2.40
   3   6   3    7.50    3.00
   3   6   3    6.20    1.40
   3   6   3    5.20    1.40
   4  -6   3   41.60    2.90
  -4  -6  -3   39.40    2.60
   4  -6   3   49.10    4.50
   4   6   3   40.20    2.00
   4   6   3   37.80    2.60
   4   6   3   48.80    5.70
  -4   6  -3   45.30    3.60
  -4   6  -3   37.90    4.50
   4   6   3   36.60    4.40
   5  -6   3    2.20    2.70
   5  -6   3    3.30    3.00
   5  -6   3   -1.60    1.80
  -5   6  -3    2.00    2.70
   5   6   3   -0.50    2.90
   5   6   3   -3.10    3.90
  -5   6  -3   -1.00    2.30
   6  -6   3    7.60    3.50
   6  -6   3    4.80    2.30
   6   6   3    4.00    3.60
  -6   6  -3    7.50    2.90
   6   6   3    6.10    4.80
   7  -6   3    8.30    4.10
   7  -6   3   -0.20    2.30
   7   6   3   -6.80    5.40
  -7   6  -3   -0.30    3.20
   7   6   3    0.50    3.60
   7  -7  -3    0.90    2.70
  -7   7   3    1.60    2.90
   7   7  -3   -3.30    5.40
  -7   7   3  -10.70    3.60
   7   7  -3    4.00    3.50
  -6  -7   3    5.60    2.40
   6  -7  -3    4.00    2.60
   6   7  -3    7.70    4.90
  -6   7   3    0.60    3.90
   6   7  -3   11.50    3.70
  -6   7   3   12.30    3.10
  -5  -7   3    7.70    2.50
   5  -7  -3    7.40    2.50
   5   7  -3    6.40    4.10
  -5   7   3    6.00    3.80
  -5   7   3    1.10    2.30
   5   7  -3    3.00    2.90
  -4  -7   3   20.90    2.90
   4  -7  -3   19.60    2.10
   4  -7  -3   19.30    2.70
  -4   7   3   17.10    3.70
   4   7  -3   23.80    4.70
  -4   7   3   16.70    2.70
   4   7  -3   22.70    2.30
   4   7  -3   19.10    3.40
   3  -7  -3   22.90    2.70
  -3  -7   3   27.50    2.80
   3  -7  -3   25.60    1.70
   3  -7  -3   24.20    1.70
  -3  -7   3   26.40    2.90
  -3   7   3   26.00    3.50
  -3   7   3   22.90    2.70
   3   7  -3   33.30    4.00
   3   7  -3   28.90    4.30
   3   7  -3   24.60    2.50
  -3   7   3   26.30    4.00
  -2  -7   3   78.69    4.40
   2  -7  -3   78.29    3.80
   2  -7  -3   72.19    2.60
  -2  -7   3   68.69    3.90
   2   7  -3   68.29    3.80
   2   7  -3   83.89    5.20
  -2   7   3   81.19    5.40
   2   7  -3   81.69    5.30
  -2   7   3   68.69    3.70
  -2   7   3   76.79    4.70
  -1  -7   3   36.60    3.60
  -1  -7   3   40.90    2.80
   1  -7  -3   34.80    2.40
   1  -7  -3   34.90    2.10
  -1   7   3   33.00    3.80
  -1   7   3   37.70    3.70
   1   7  -3   31.90    3.40
  -1   7   3   30.30    2.60
   1   7  -3   32.50    3.60
   1   7  -3   31.70    2.80
   0  -7  -3   31.10    2.60
   0  -7   3   30.30    3.20
   0  -7  -3   32.50    2.40
   0  -7   3   36.30    2.60
   0  -7   3   34.40    3.60
   0   7   3   29.70    2.40
   0   7  -3   32.00    3.60
   0   7  -3   34.60    3.00
   0   7   3   32.90    2.40
   0   7   3   34.90    3.60
   0   7   3   41.40    2.70
   0   7  -3   32.90    3.20
   0   7   3   33.90    3.90
   1  -7   3    1.40    1.60
   1  -7   3    0.00    2.30
  -1  -7  -3    0.30    1.40
   1  -7   3    1.70    1.50
  -1  -7  -3   -1.10    1.30
   1   7   3    2.30    1.30
   1   7   3    3.20    2.30
   1   7   3   -2.30    1.80
  -1   7  -3   -1.00    1.40
   1   7   3    4.60    1.90
   1   7   3    3.00    1.50
  -1   7  -3    1.90    1.60
  -1   7  -3    0.10    2.10
  -2  -7  -3    3.20    1.60
   2  -7   3    3.50    1.60
   2  -7   3    1.20    1.50
   2  -7   3    3.60    2.10
   2  -7   3    1.10    2.50
  -2   7  -3    1.30    1.80
  -2   7  -3    3.40    2.50
   2   7   3    2.20    2.40
   2   7   3    2.40    1.30
   2   7   3    0.50    1.20
  -2   7  -3    0.90    1.80
   2   7   3    1.20    1.70
   2   7   3    5.00    2.60
   3  -7   3    4.20    2.70
   3  -7   3    2.70    1.60
  -3   7  -3    3.10    2.00
   3   7   3    9.40    3.10
   3   7   3    3.60    2.80
   3   7   3    2.60    1.50
  -3   7  -3    3.90    2.30
   3   7   3    5.50    1.50
   4  -7   3    2.40    1.90
   4  -7   3   -2.50    2.40
  -4   7  -3    1.90    2.20
   4   7   3    3.10    3.00
   4   7   3    2.60    3.70
  -4   7  -3   -2.10    2.40
   5  -7   3   -0.40    1.90
   5   7   3    2.50    3.40
   5   7   3   -1.60    4.00
  -5   7  -3    2.20    2.40
  -5   7  -3    0.30    2.80
   6  -7   3    7.20    3.50
   6  -7   3    6.30    2.40
   6   7   3    7.50    3.90
   6   7   3   -4.50    4.70
  -6   7  -3   -0.20    2.50
   6  -8  -3   10.20    3.00
   6   8  -3    3.60    5.60
  -6   8   3   -2.80    3.70
  -6   8   3    6.90    3.00
   6   8  -3    4.90    3.50
   5  -8  -3    1.90    2.30
  -5  -8   3   -0.90    2.10
   5   8  -3   -0.10    3.30
  -5   8   3   -2.20    3.40
   5   8  -3    3.20    4.70
  -5   8   3    4.90    2.50
   4  -8  -3   -0.70    2.00
  -4  -8   3    2.40    2.20
  -4   8   3   -2.00    2.80
   4   8  -3    0.60    3.60
   4   8  -3    1.70    2.80
  -4   8   3    1.00    2.20
   3  -8  -3   10.60    2.50
  -3  -8   3    6.80    2.20
   3  -8  -3    8.50    1.20
  -3  -8   3    4.20    2.20
  -3   8   3    9.00    3.00
   3   8  -3   12.60    3.40
  -3   8   3    5.10    2.10
  -3   8   3    2.50    2.70
   3   8  -3    9.70    3.50
   2  -8  -3   54.89    2.40
   2  -8  -3   51.19    3.50
  -2  -8   3   59.79    4.60
  -2   8   3   49.90    3.50
  -2   8   3   60.79    5.10
   2   8  -3   53.39    5.20
  -2   8   3   58.39    4.60
   2   8  -3   56.09    4.80
   1  -8  -3   10.80    1.90
  -1  -8   3    9.80    2.10
  -1  -8   3    8.20    3.00
   1  -8  -3    7.30    1.40
  -1   8   3    9.20    2.80
   1   8  -3    7.40    2.10
   1   8  -3    8.20    2.90
  -1   8   3    8.40    2.90
  -1   8   3   10.60    2.20
   1   8  -3    9.00    2.30
   0  -8  -3  109.89    4.70
   0  -8   3  112.09    4.70
   0  -8  -3  102.89    4.40
   0  -8   3  116.39    6.10
   0   8   3  116.29    4.60
   0   8   3  120.69    6.60
   0   8   3  113.59    6.00
   0   8  -3  109.49    5.50
   0   8  -3  121.49    5.20
   0   8   3  111.69    4.40
   0   8  -3  111.19    6.10
  -1  -8  -3    0.50    1.60
   1  -8   3    2.60    2.60
   1  -8   3    2.30    1.70
  -1  -8  -3    1.70    1.50
   1   8   3    0.10    2.20
  -1   8  -3   -0.50    1.60
   1   8   3   -0.40    1.40
  -1   8  -3    0.80    2.40
   1   8   3    0.60    1.20
  -1   8  -3   -1.40    1.80
   1   8   3    4.50    2.00
   1   8   3    0.80    2.40
   2  -8   3   -2.50    2.40
  -2  -8  -3    1.50    1.70
   2  -8   3    0.60    1.70
   2   8   3    3.30    2.40
   2   8   3   -0.70    2.60
  -2   8  -3    1.50    2.10
   2   8   3    1.20    1.40
  -2   8  -3   -1.90    2.50
  -2   8  -3    2.10    2.00
   2   8   3    0.10    2.30
   2   8   3    1.90    1.60
   3  -8   3    0.70    2.90
   3  -8   3    3.70    1.90
  -3   8  -3    0.30    2.10
   3   8   3   -0.50    2.80
  -3   8  -3   -0.40    2.20
   3   8   3    0.10    2.80
   4  -8   3    9.60    3.70
   4  -8   3   10.50    2.40
  -4   8  -3   14.30    3.00
  -4   8  -3    5.40    3.00
   4   8   3   13.60    3.90
   4   8   3   14.60    4.50
   5  -8   3   -0.20    2.30
  -5   8  -3    0.40    2.80
   5   8   3   -0.70    4.50
   5   8   3    1.00    3.30
  -5   8  -3   -3.70    2.90
   6  -8   3    2.60    2.70
  -6   8  -3   -1.00    3.20
  -6   8  -3    0.70    2.80
   6   8   3   -1.40    3.60
   6   8   3   -6.50    5.20
   5  -9  -3    5.40    2.80
   5   9  -3    1.60    4.70
   5   9  -3   -1.10    3.30
  -5   9   3    6.50    2.90
  -5   9   3    3.60    3.80
   4  -9  -3   37.50    4.00
  -4  -9   3   37.50    3.80
   4   9  -3   46.60    5.90
  -4   9   3   35.00    4.60
  -4   9   3   26.90    4.80
   4   9  -3   41.70    5.00
  -4   9   3   39.90    4.10
   3  -9  -3    4.70    2.30
  -3   9   3    6.70    3.10
  -3   9   3    3.20    3.10
  -3   9   3    4.50    2.50
   3   9  -3    4.30    3.30
   3   9  -3    5.70    3.40
   2  -9  -3   12.10    2.50
  -2  -9   3   13.70    3.10
   2   9  -3   14.00    3.50
   2   9  -3   17.30    3.90
   2   9  -3   10.50    2.80
  -2   9   3   12.40    2.50
  -2   9   3    9.70    3.10
  -2   9   3   12.40    3.30
   2   9  -3   12.40    2.50
  -1  -9   3    1.60    2.80
  -1  -9   3   -1.40    1.90
   1  -9  -3   -0.70    1.80
   1   9  -3    0.50    2.10
  -1   9   3   -0.10    2.60
  -1   9   3    2.40    1.90
   1   9  -3   -3.20    1.80
  -1   9   3    1.50    2.40
   1   9  -3    0.10    2.70
   0  -9   3    1.90    2.70
   0  -9  -3    0.80    1.90
   0  -9   3   -0.40    1.80
   0   9   3   -1.70    2.20
   0   9  -3    0.70    1.80
   0   9  -3   -0.70    2.60
   0   9   3    0.70    1.50
   0   9  -3   -1.70    1.90
   0   9   3    2.90    1.90
   0   9   3   -0.10    2.80
   1  -9   3    1.30    3.00
   1  -9   3    0.80    2.00
  -1  -9  -3    4.40    2.10
   1   9   3    2.30    2.60
  -1   9  -3    1.60    2.20
  -1   9  -3   -1.00    2.80
   1   9   3    2.90    2.70
  -1   9  -3    2.40    1.90
   1   9   3    3.10    1.90
   1   9   3    6.80    2.20
  -2  -9  -3    4.10    2.10
   2  -9   3    0.00    2.90
   2  -9   3    2.20    2.20
  -2   9  -3    4.10    2.30
  -2   9  -3    2.80    2.30
  -2   9  -3    0.80    2.80
   2   9   3    2.50    3.00
   2   9   3    3.40    2.80
   2   9   3    3.40    2.60
   2   9   3    6.60    2.00
   3  -9   3   -1.90    2.80
   3  -9   3    4.10    2.30
   3   9   3    1.60    1.80
  -3   9  -3   -2.40    2.40
   3   9   3    3.70    3.50
  -3   9  -3    1.00    2.30
   3   9   3    3.60    3.40
   4  -9   3    8.00    2.50
  -4   9  -3   -1.90    3.00
  -4   9  -3    4.30    2.70
   4   9   3    9.30    4.30
   4   9   3    7.50    3.70
   5  -9   3   -1.60    2.50
  -5   9  -3   -5.50    3.00
  -5   9  -3    2.40    2.80
   5   9   3    6.00    4.00
   5   9   3   -2.10    4.30
   5 -10  -3    4.30    2.90
   5  10  -3   -1.40    3.40
  -5  10   3    3.00    2.80
  -5  10   3   -4.50    3.60
   5  10  -3    3.80    4.80
   4 -10  -3    1.60    2.60
   4  10  -3    3.60    3.60
  -4  10   3   -2.90    3.50
   4  10  -3   10.20    4.40
  -4  10   3    2.20    2.60
  -4  10   3    2.50    3.30
   3 -10  -3    4.20    2.50
   3  10  -3    3.50    3.50
  -3  10   3    3.30    2.40
  -3  10   3    0.70    2.90
  -3  10   3    2.70    3.00
   3  10  -3    8.30    3.70
   3  10  -3    3.10    2.20
   2 -10  -3   34.50    3.70
  -2  10   3   46.60    5.40
   2  10  -3   45.20    4.10
   2  10  -3   43.90    4.90
   2  10  -3   44.60    5.20
  -2  10   3   43.10    5.00
  -2  10   3   47.50    4.10
   1 -10  -3    1.10    2.20
  -1 -10   3   -2.20    2.80
  -1 -10   3   -2.30    2.00
   1  10  -3   -2.20    2.20
  -1  10   3    4.40    2.70
  -1  10   3   -2.80    2.70
  -1  10   3    1.00    2.20
   1  10  -3    1.60    2.30
   1  10  -3   -0.10    3.10
   0 -10   3   18.50    3.90
   0 -10   3   21.30    3.00
   0 -10  -3   28.90    3.50
   0  10  -3   17.60    3.00
   0  10   3   24.90    3.10
   0  10   3   23.20    4.20
   0  10  -3   14.10    2.90
   0  10   3   17.10    3.80
   0  10  -3   20.90    4.10
   1 -10   3   -1.20    2.30
  -1 -10  -3    3.00    2.30
   1 -10   3    1.60    3.00
   1  10   3    3.10    2.10
  -1  10  -3   -0.30    2.20
   1  10   3    1.70    3.00
   1  10   3    0.90    2.70
  -1  10  -3    1.00    2.90
   1  10   3    1.40    1.90
  -1  10  -3   -1.60    1.90
   2 -10   3   -1.80    3.00
  -2 -10  -3    2.50    2.40
   2 -10   3    3.30    2.40
   2  10   3   -0.90    3.10
  -2  10  -3    2.60    2.50
  -2  10  -3   -0.30    2.30
  -2  10  -3   -1.30    2.90
   2  10   3    2.00    2.70
   2  10   3   -1.30    1.80
   2  10   3    2.00    2.50
   3 -10   3    3.80    2.50
   3  10   3    2.60    2.90
  -3  10  -3   -5.80    2.50
  -3  10  -3    0.30    2.80
   3  10   3    2.40    2.10
   3  10   3    4.30    3.30
   3  10   3   -0.10    3.40
   4 -10   3   -3.80    2.30
  -4  10  -3   -8.80    3.20
   4  10   3    2.90    3.60
  -4  10  -3    0.00    2.70
   4  10   3   -2.40    3.60
   4  10   3   -2.50    1.80
   3 -11  -3    0.80    2.60
  -3  11   3   -3.70    3.10
  -3  11   3   -0.90    3.20
   3  11  -3    6.10    3.30
   3  11  -3   -2.30    2.40
   3  11  -3    3.30    2.80
  -3  11   3    5.30    3.00
   3  11  -3    1.40    3.50
   2 -11  -3   -0.90    2.40
   2  11  -3    2.10    2.50
  -2  11   3    0.80    2.90
  -2  11   3    0.70    3.10
   2  11  -3   -0.80    2.20
   2  11  -3    2.80    3.50
  -2  11   3   -0.40    2.30
  -1 -11   3    1.10    2.60
   1 -11  -3   -4.70    2.10
  -1  11   3   -0.70    2.20
   1  11  -3    0.90    2.40
   1  11  -3   -1.40    3.10
   1  11  -3   -0.10    2.30
  -1  11   3    1.90    2.90
  -1  11   3   -4.90    2.90
   0 -11  -3   12.30    3.00
   0 -11   3   11.00    3.00
   0  11  -3   13.20    3.20
   0  11   3   11.40    3.70
   0  11  -3   10.90    3.00
   0  11   3   10.60    4.10
   0  11   3   10.30    2.60
   0  11  -3    9.40    3.80
  -1 -11  -3    3.60    2.60
   1 -11   3   -2.40    2.30
   1  11   3    1.00    2.20
  -1  11  -3   -3.20    3.30
  -1  11  -3    1.50    2.30
   1  11   3    1.40    3.40
   1  11   3   -0.10    2.60
  -1  11  -3    2.50    2.60
  -2 -11  -3   -0.50    2.40
   2 -11   3   -1.00    2.50
   2  11   3    5.60    3.30
   2  11   3    6.30    3.20
  -2  11  -3   -0.50    2.30
  -2  11  -3    1.40    3.50
   2  11   3   -0.50    2.00
   2  11   3    1.30    3.50
  -2  11  -3   -3.50    2.70
   3 -11   3    5.60    3.10
   3  11   3    2.00    2.10
   3  11   3    6.10    3.20
  -3  11  -3    1.60    2.90
   3  11   3   -0.40    3.70
   3  11   3    3.90    3.00
  -1 -12   3   -3.80    2.70
   1 -12  -3    1.90    2.80
  -1  12   3    1.10    3.00
  -1  12   3    2.40    2.50
  -1  12   3    4.00    3.60
   1  12  -3   -0.30    3.60
   1  12  -3    0.70    2.50
   1  12  -3    2.00    2.60
   0 -12   3    3.00    2.90
   0 -12  -3   -4.10    2.50
   0  12  -3    1.20    2.60
   0  12  -3    0.80    3.50
   0  12   3   -1.50    2.70
   0  12   3   -0.10    3.50
   0  12   3   -1.80    2.20
   0  12  -3    2.30    2.50
   1 -12   3    1.60    2.90
  -1 -12  -3    5.30    3.00
   1  12   3    1.40    3.60
  -1  12  -3    3.60    2.90
   1  12   3   -2.50    2.10
  -1  12  -3    2.50    3.70
   1  12   3    0.20    3.00
  -8   0   4   58.99    5.00
   8   0  -4   55.89    6.90
  -7   0   4    0.20    2.30
   7   0  -4   -1.00    3.60
  -6   0   4  680.53   18.10
  -6   0   4  697.33   17.30
   6   0  -4  721.53   20.40
   5   0  -4    0.30    2.60
  -5   0   4    1.80    1.90
   4   0  -4  927.91   23.90
   4   0  -4  907.71   22.20
  -4   0   4  955.30   23.40
   4   0  -4  921.81   23.40
  -4   0   4  929.21   24.10
  -4   0   4  896.51   22.20
  -3   0   4    2.80    2.00
   3   0  -4    0.30    1.90
  -3   0   4   -0.40    1.20
  -3   0   4    0.10    1.30
   3   0  -4    0.20    1.50
   3   0  -4    1.60    1.20
  -2   0   4   43.40    2.20
   2   0  -4   46.40    2.20
  -2   0   4   49.70    3.10
   2   0  -4   44.20    2.90
  -2   0   4   47.10    2.80
   2   0  -4   41.20    2.70
  -1   0   4    0.40    1.00
   1   0  -4   -0.30    0.90
  -1   0   4   -2.10    1.30
  -1   0   4    1.50    1.10
   1   0  -4   -0.40    1.00
   0   0   4  167.98    4.70
   0   0  -4  175.48    4.20
   0   0   4  177.38    5.10
   0   0   4  168.08    4.20
   1   0   4   -0.90    1.00
  -1   0  -4    0.10    0.10
   1   0   4    0.20    0.60
  -1   0  -4    0.00    1.20
   2   0   4   27.40    2.00
   2   0   4   29.00    1.60
  -2   0  -4   28.90    2.10
  -2   0  -4   33.10    1.60
   3   0   4   -1.80    2.00
   3   0   4   -1.30    0.90
  -3   0  -4   -0.80    0.90
  -3   0  -4   -0.10    1.00
   3   0   4   -0.50    1.00
  -4   0  -4  197.28    5.70
   4   0   4  190.28    8.10
   4   0   4  197.28    5.80
   4   0   4  194.78    5.80
  -4   0  -4  201.88    5.70
   4   0   4  184.48    7.30
  -5   0  -4    2.10    1.40
   5   0   4    1.50    1.20
   5   0   4   -2.60    1.20
  -5   0  -4    1.70    0.90
   5   0   4   -1.10    2.90
   6   0   4   14.70    4.40
  -6   0  -4    8.00    1.90
   7   0   4    4.10    4.10
   8   0   4    4.10    4.90
   8  -1  -4   -5.90    3.80
  -8  -1   4   -3.80    2.30
  -8   1   4   -1.60    2.70
   8   1  -4   -9.20    4.00
  -7  -1   4   -3.10    2.20
   7  -1  -4   -3.70    3.20
  -7   1   4   -2.70    2.20
   7   1  -4   -0.70    3.90
  -6  -1   4    0.20    1.00
  -6  -1   4   -0.80    2.00
   6  -1  -4    0.00    2.80
   6   1  -4    3.90    3.30
  -6   1   4    3.80    2.10
  -6   1   4    1.20    1.50
  -5  -1   4   -1.20    1.70
   5  -1  -4    0.60    2.20
  -5   1   4    0.80    1.30
  -5   1   4    3.40    2.40
  -5   1   4    0.70    1.60
  -5   1   4    1.00    1.40
   5   1  -4   -1.20    2.50
  -4  -1   4   29.40    2.90
   4  -1  -4   27.70    3.10
  -4  -1   4   28.90    2.60
   4  -1  -4   26.70    3.10
   4  -1  -4   24.70    2.20
   4   1  -4   24.30    3.30
  -4   1   4   22.50    2.30
   4   1  -4   23.20    3.00
   4   1  -4   24.00    2.20
  -4   1   4   24.10    2.60
  -4   1   4   21.50    3.20
   3  -1  -4    4.60    1.80
   3  -1  -4    3.10    1.30
   3  -1  -4    5.40    1.80
  -3  -1   4    5.80    1.50
  -3  -1   4    5.40    1.80
  -3   1   4    6.10    2.10
  -3   1   4    5.80    1.40
   3   1  -4    3.90    1.30
   3   1  -4    4.40    2.20
  -3   1   4    4.60    1.50
   3   1  -4    3.80    1.70
  -2  -1   4   21.70    2.10
  -2  -1   4   21.40    2.40
  -2  -1   4   22.00    1.80
   2  -1  -4   20.90    1.70
   2  -1  -4   20.90    2.40
  -2  -1   4   20.80    2.40
   2  -1  -4   19.60    1.40
   2  -1  -4   19.40    2.00
   2   1  -4   18.70    1.70
  -2   1   4   25.60    2.00
   2   1  -4   21.20    2.10
   2   1  -4   19.50    1.50
  -2   1   4   21.50    1.90
  -2   1   4   18.90    2.30
   2   1  -4   20.10    2.50
   1  -1  -4    1.00    1.30
  -1  -1   4    1.10    0.70
  -1  -1   4    0.10    1.40
  -1  -1   4    1.50    1.00
  -1  -1   4    2.30    1.10
   1  -1  -4    0.60    0.90
  -1  -1   4    0.10    1.20
   1  -1  -4    1.00    0.60
  -1   1   4   -1.20    0.90
   1   1  -4    1.30    1.00
   1   1  -4    1.50    0.80
   1   1  -4   -0.40    1.60
   1   1  -4    1.50    1.00
  -1   1   4    1.30    1.40
  -1   1   4    0.90    0.80
   0  -1   4    3.40    1.40
   0  -1   4    2.80    0.50
   0  -1  -4    4.00    0.50
   0  -1   4    5.40    1.00
   0  -1   4    1.20    1.00
   0   1  -4    3.10    1.30
   0   1  -4    4.00    0.80
   0   1   4    4.20    0.50
   0   1   4    1.20    1.20
   1  -1   4    1.70    0.90
   1  -1   4    1.20    1.20
  -1   1  -4    0.80    0.90
  -1   1  -4    0.40    1.20
   1   1   4    1.10    0.30
   2  -1   4  829.12   19.40
   2  -1   4  844.32   20.10
   2  -1   4  859.21   20.30
   2   1   4  818.52   19.60
  -2   1  -4  854.81   19.40
   2   1   4  817.92   21.00
   2   1   4  810.42   19.00
  -2   1  -4  842.12   20.00
   3  -1   4    3.60    1.60
  -3  -1  -4    2.70    1.00
   3  -1   4    2.50    1.20
   3  -1   4    5.10    1.30
  -3   1  -4    2.60    1.20
   3   1   4    2.10    1.00
   3   1   4    4.60    1.00
  -3   1  -4    2.90    1.10
   3   1   4    4.40    2.40
   4  -1   4  194.48    7.90
   4  -1   4  196.08    5.80
   4  -1   4  187.48    7.40
   4  -1   4  203.58    6.20
  -4  -1  -4  196.58    5.60
  -4   1  -4  198.28    6.00
   4   1   4  193.38    8.10
   4   1   4  181.88    5.30
   4   1   4  187.98    5.60
  -4   1  -4  187.48    5.80
   5  -1   4    2.10    1.60
   5  -1   4    1.20    3.00
   5  -1   4    2.60    1.50
  -5  -1  -4    1.90    1.30
   5   1   4    0.50    1.40
  -5   1  -4    2.30    1.20
   5   1   4    1.90    0.90
   5   1   4    1.20    2.90
  -5   1  -4    0.80    1.50
   6  -1   4    1.90    1.50
   6  -1   4    2.70    3.90
  -6  -1  -4    1.00    1.50
  -6   1  -4    0.30    1.50
   6   1   4   -1.50    3.70
   7  -1   4    9.40    4.60
   7   1   4    2.70    4.50
   8  -1   4    2.70    4.80
   8   1   4    5.90    5.20
   8  -2  -4   11.10    4.80
  -8  -2   4   11.90    2.90
   8   2  -4   17.20    3.70
   8   2  -4    3.80    5.30
  -8   2   4   20.00    3.80
  -7  -2   4    4.20    2.30
   7  -2  -4   -0.60    3.20
  -7   2   4    0.80    2.60
   7   2  -4   -1.90    4.00
  -6  -2   4   57.69    2.00
  -6  -2   4   59.89    4.00
   6  -2  -4   59.69    5.10
   6   2  -4   63.89    6.10
  -6   2   4   57.59    4.00
  -6   2   4   56.89    5.70
  -6   2   4   61.09    3.80
   5  -2  -4   16.10    2.90
  -5  -2   4   19.10    2.50
  -5  -2   4   16.00    1.50
   5  -2  -4   14.20    2.20
   5   2  -4   20.50    3.80
  -5   2   4   14.50    3.20
   5   2  -4   15.10    2.30
  -5   2   4   17.10    2.30
  -5   2   4   17.50    2.40
  -4  -2   4  151.68    4.50
  -4  -2   4  155.38    6.40
  -4  -2   4  149.88    5.20
   4  -2  -4  137.49    5.00
   4  -2  -4  146.59    5.60
   4  -2  -4  145.19    5.00
   4   2  -4  146.69    5.30
  -4   2   4  148.49    5.30
  -4   2   4  148.49    5.20
  -4   2   4  146.99    6.70
   4   2  -4  148.29    6.50
   4   2  -4  158.58    6.80
   4   2  -4  139.09    4.90
   3  -2  -4   13.20    2.20
   3  -2  -4   14.60    1.80
  -3  -2   4   10.50    1.80
  -3  -2   4   10.70    1.40
  -3  -2   4   12.60    2.30
   3  -2  -4   10.10    1.70
   3  -2  -4   12.40    1.50
   3   2  -4   13.10    1.70
   3   2  -4   11.00    2.70
   3   2  -4   11.00    1.70
   3   2  -4   10.70    2.10
  -3   2   4   12.50    1.60
  -3   2   4   13.10    1.60
  -3   2   4   10.30    2.50
  -2  -2   4  116.79    4.00
   2  -2  -4  121.39    3.70
   2  -2  -4  119.69    3.80
  -2  -2   4  123.39    3.90
   2  -2  -4  121.99    4.90
  -2  -2   4  118.99    4.00
  -2  -2   4  123.89    5.00
   2  -2  -4  123.39    3.90
   2   2  -4  119.19    4.00
  -2   2   4  129.09    3.90
  -2   2   4  124.99    3.90
  -2   2   4  123.79    3.60
   2   2  -4  117.09    5.10
   2   2  -4  122.39    4.00
  -2   2   4  124.09    5.20
   2   2  -4  129.99    4.70
   1  -2  -4    8.00    1.70
   1  -2  -4    7.80    1.10
  -1  -2   4    7.30    1.30
   1  -2  -4    7.30    1.10
  -1  -2   4    7.90    1.20
  -1  -2   4    4.80    1.80
  -1  -2   4    8.00    1.50
   1   2  -4    7.20    1.40
   1   2  -4    6.60    2.00
   1   2  -4    7.40    1.30
   1   2  -4    8.50    1.20
  -1   2   4    3.70    1.00
  -1   2   4    6.50    1.70
  -1   2   4    7.70    1.10
   1   2  -4    8.60    1.30
   0  -2   4   26.80    1.90
   0  -2   4   26.80    1.70
   0  -2   4   29.20    2.40
   0  -2  -4   26.40    1.10
   0   2  -4   26.70    2.10
   0   2   4   24.80    1.80
   0   2   4   26.60    1.20
   0   2  -4   25.50    2.30
   0   2  -4   28.10    1.70
   0   2   4   24.40    2.50
   1  -2   4    8.70    1.20
   1  -2   4    9.90    1.00
   1  -2   4   11.40    1.80
   1  -2   4    7.80    1.70
   1   2   4    7.60    1.70
  -1   2  -4    8.60    1.20
  -1   2  -4    8.90    1.70
   1   2   4    7.10    1.70
   1   2   4    9.00    0.70
   2  -2   4    7.50    1.30
   2  -2   4    6.80    1.40
   2  -2   4    8.20    1.70
   2   2   4    6.20    2.10
  -2   2  -4    5.60    1.70
   2   2   4    7.00    0.80
  -2   2  -4    8.20    1.30
  -3  -2  -4    8.50    1.10
   3  -2   4    7.10    1.80
   3  -2   4    8.10    1.40
   3  -2   4   13.50    1.90
   3   2   4    7.40    2.60
  -3   2  -4    8.30    1.70
   3   2   4   10.90    1.20
   3   2   4    8.60    1.10
  -3   2  -4   13.30    1.70
   4  -2   4   -2.50    1.60
  -4  -2  -4    2.30    1.10
   4  -2   4    2.40    1.50
   4  -2   4   -1.60    0.90
   4  -2   4    2.60    1.40
   4  -2   4   -2.60    2.40
  -4   2  -4    2.20    1.50
   4   2   4    2.10    1.10
   4   2   4   -0.30    2.70
  -4   2  -4    2.40    1.40
   5  -2   4   13.20    2.20
  -5  -2  -4    8.30    1.50
   5  -2   4    9.20    1.60
   5  -2   4   12.40    3.80
   5  -2   4   10.70    2.00
   5   2   4    8.70    3.80
   5   2   4   10.90    1.70
  -5   2  -4   12.40    2.10
  -5   2  -4    9.00    1.80
   6  -2   4    6.10    3.80
   6  -2   4    2.80    1.60
  -6   2  -4    1.40    1.80
   6   2   4    6.30    4.20
   7  -2   4    9.90    4.50
   7   2   4    1.50    4.60
   8  -3  -4   -5.60    3.70
   8  -3  -4   -3.10    2.30
  -8  -3   4   -0.70    2.30
   8   3  -4   -1.40    3.00
  -8   3   4   -2.10    2.90
   8   3  -4   -8.70    4.90
   7  -3  -4   -1.20    3.20
   7  -3  -4    3.60    2.30
  -7  -3   4    3.10    2.50
   7   3  -4    4.10    4.90
   7   3  -4    3.50    2.50
  -7   3   4   -0.30    3.10
  -7   3   4    7.20    2.80
   6  -3  -4    0.70    2.50
   6  -3  -4    0.70    2.00
  -6  -3   4   -2.70    1.80
   6   3  -4    1.10    3.70
  -6   3   4    1.50    2.10
  -6   3   4   -2.60    2.70
   6   3  -4   -1.10    2.20
   5  -3  -4    3.90    1.70
   5  -3  -4    5.10    2.20
  -5  -3   4    6.50    0.90
  -5  -3   4   10.20    2.10
   5   3  -4    2.70    3.20
  -5   3   4    5.90    2.00
  -5   3   4    7.50    3.00
   5   3  -4    6.40    2.30
   4  -3  -4    4.50    1.60
   4  -3  -4    5.10    1.70
  -4  -3   4    2.90    1.10
  -4  -3   4    2.90    1.70
   4  -3  -4    3.60    1.60
   4   3  -4    1.80    1.40
   4   3  -4    2.80    1.70
  -4   3   4    3.10    2.30
   4   3  -4    3.80    2.70
  -4   3   4    2.40    1.70
  -4   3   4    2.90    1.60
   3  -3  -4    3.50    1.20
  -3  -3   4    4.80    1.70
   3  -3  -4    4.00    1.40
  -3  -3   4    2.60    1.90
   3  -3  -4    2.60    1.30
   3  -3  -4    2.90    1.30
   3  -3  -4    4.10    1.60
  -3  -3   4    2.70    1.20
   3   3  -4    2.80    1.60
   3   3  -4    4.50    2.40
   3   3  -4    4.50    1.40
  -3   3   4    1.90    1.30
  -3   3   4    4.20    2.20
  -2  -3   4   23.20    2.10
   2  -3  -4   23.00    1.90
   2  -3  -4   20.70    1.00
  -2  -3   4   23.50    2.10
  -2  -3   4   25.40    2.90
   2  -3  -4   23.80    2.70
   2  -3  -4   21.30    1.80
  -2  -3   4   27.10    2.30
   2  -3  -4   21.70    2.00
  -2   3   4   21.30    1.80
   2   3  -4   24.80    2.10
   2   3  -4   22.70    2.00
  -2   3   4   19.90    2.60
  -2   3   4   28.30    2.20
   2   3  -4   23.10    2.10
   2   3  -4   25.20    3.00
  -1  -3   4  262.17    7.30
   1  -3  -4  255.97    6.70
   1  -3  -4  263.37    6.90
   1  -3  -4  265.37    7.20
   1  -3  -4  258.77    8.10
  -1  -3   4  260.07    7.10
  -1  -3   4  259.47    7.50
  -1  -3   4  264.07    8.10
   1   3  -4  260.97    8.20
   1   3  -4  264.77    7.40
   1   3  -4  254.17    7.30
  -1   3   4  257.67    6.70
  -1   3   4  261.77    7.20
   1   3  -4  257.07    7.00
  -1   3   4  262.17    8.30
   0  -3  -4  125.29    4.40
   0  -3  -4  125.29    3.80
   0  -3   4  131.39    4.50
   0  -3   4  128.99    4.70
   0   3  -4  126.89    4.10
   0   3  -4  126.69    3.60
   0   3  -4  127.89    4.00
   0   3   4  125.69    3.50
   0   3  -4  128.59    4.60
   0   3  -4  133.99    4.70
   0   3   4  120.19    4.40
   0   3   4  126.69    3.90
   0   3   4  131.49    5.20
   1  -3   4   70.39    3.60
   1  -3   4   70.59    2.60
   1  -3   4   66.39    3.40
   1  -3   4   73.99    2.80
   1   3   4   68.69    3.30
  -1   3  -4   66.19    2.80
   1   3   4   67.29    2.20
  -1   3  -4   75.89    3.10
   1   3   4   68.09    3.50
  -1   3  -4   76.69    2.80
  -1   3  -4   68.79    3.50
   2  -3   4  605.44   14.60
   2  -3   4  547.65   15.40
   2  -3   4  596.34   15.40
   2  -3   4  609.04   14.90
   2   3   4  590.14   13.90
  -2   3  -4  580.64   14.90
  -2   3  -4  615.14   14.60
   2   3   4  603.74   15.90
  -2   3  -4  593.14   15.30
   2   3   4  619.84   15.80
   3  -3   4    3.60    1.50
   3  -3   4    5.90    1.10
   3  -3   4    9.40    2.10
  -3  -3  -4    4.40    0.90
   3  -3   4    7.10    1.50
  -3   3  -4    6.90    1.90
   3   3   4    4.70    1.00
   3   3   4    3.20    2.40
  -3   3  -4    4.50    1.40
   3   3   4    6.80    1.00
  -4  -3  -4   50.19    2.40
   4  -3   4   50.19    4.10
   4  -3   4   54.09    2.60
   4  -3   4   57.99    3.80
   4  -3   4   50.79    3.00
   4   3   4   49.99    2.60
   4   3   4   59.99    5.20
  -4   3  -4   54.09    3.30
   4   3   4   56.49    1.90
  -4   3  -4   57.39    3.70
   5  -3   4   18.00    1.90
   5  -3   4   18.70    2.30
  -5  -3  -4   15.80    1.80
   5  -3   4   21.10    2.80
   5  -3   4   17.40    3.80
   5   3   4   17.50    4.60
   5   3   4   17.20    2.00
  -5   3  -4   19.30    2.50
   6  -3   4    8.60    2.30
   6  -3   4    3.40    3.80
   6  -3   4    4.30    1.70
   6   3   4    3.10    4.30
  -6   3  -4    2.20    2.00
   7  -3   4    0.60    3.90
   7   3   4   -1.10    4.40
   8  -4  -4    1.00    2.60
  -8   4   4    5.30    3.30
   8   4  -4  -10.90    5.00
   8   4  -4    1.80    3.10
   7  -4  -4   -0.60    2.50
  -7  -4   4    4.50    2.50
   7  -4  -4   -0.80    2.80
   7   4  -4   -1.50    4.60
  -7   4   4    4.10    2.70
  -7   4   4   -2.60    3.40
   7   4  -4   -0.90    2.70
   6  -4  -4    6.40    2.20
  -6  -4   4   12.30    2.40
   6  -4  -4    9.50    2.70
   6   4  -4    7.10    4.40
  -6   4   4   11.10    2.80
   6   4  -4    9.20    2.70
  -6   4   4    7.00    3.40
  -5  -4   4    9.60    2.20
   5  -4  -4   11.40    2.40
   5  -4  -4    9.50    2.10
  -5  -4   4    9.70    1.10
   5   4  -4   10.00    4.00
  -5   4   4    7.40    3.10
  -5   4   4   11.00    2.30
   5   4  -4   11.60    2.60
   4  -4  -4   36.60    2.80
  -4  -4   4   29.90    2.80
   4  -4  -4   37.90    2.70
  -4  -4   4   36.70    2.30
   4  -4  -4   34.30    2.70
  -4   4   4   40.20    3.00
  -4   4   4   39.00    4.40
   4   4  -4   35.00    4.30
   4   4  -4   34.30    2.60
   4   4  -4   34.20    3.10
  -3  -4   4   73.99    3.50
   3  -4  -4   66.49    6.50
   3  -4  -4   76.09    3.30
   3  -4  -4   79.69    3.70
   3  -4  -4   72.69    2.70
  -3  -4   4   70.89    3.30
   3   4  -4   73.09    3.30
  -3   4   4   75.09    3.90
   3   4  -4   75.29    5.00
   3   4  -4   74.79    4.00
  -3   4   4   75.49    3.70
   3   4  -4   71.59    3.00
  -3   4   4   70.99    3.40
  -3   4   4   68.99    4.70
  -2  -4   4   20.70    2.20
   2  -4  -4   20.80    2.10
  -2  -4   4   21.80    2.90
   2  -4  -4   20.80    1.80
   2  -4  -4   17.50    1.80
  -2  -4   4   24.20    2.40
  -2  -4   4   23.10    2.10
   2  -4  -4   20.70    2.60
   2   4  -4   19.70    1.90
  -2   4   4   20.10    2.70
   2   4  -4   21.40    2.00
   2   4  -4   21.70    3.10
   2   4  -4   23.10    2.50
  -2   4   4   26.50    2.50
  -2   4   4   21.20    2.00
  -1  -4   4   -0.50    1.80
   1  -4  -4    0.50    0.90
  -1  -4   4    2.50    1.60
  -1  -4   4    1.90    1.30
   1  -4  -4    1.60    1.50
   1  -4  -4    1.20    1.10
  -1  -4   4    0.60    1.40
   1  -4  -4    1.10    1.40
   1   4  -4    0.40    1.20
   1   4  -4    0.80    2.00
   1   4  -4    3.90    1.50
  -1   4   4    2.90    2.00
  -1   4   4    3.00    1.20
   1   4  -4    3.00    1.60
  -1   4   4    4.70    1.40
   0  -4  -4    7.60    1.30
   0  -4   4    8.90    1.40
   0  -4   4    7.50    2.10
   0  -4  -4    6.00    1.60
   0  -4   4    4.00    1.50
   0  -4   4    8.20    2.00
   0   4  -4    7.40    1.90
   0   4   4    4.20    1.90
   0   4  -4    5.20    1.40
   0   4  -4    7.00    1.20
   0   4  -4    7.20    1.70
   0   4   4    9.00    1.90
   0   4   4    6.80    1.30
   0   4   4    7.40    1.10
   0   4  -4    7.40    1.40
   1  -4   4   54.19    3.50
   1  -4   4   54.79    2.60
   1  -4   4   53.99    3.20
   1  -4   4   51.89    2.30
  -1  -4  -4   50.79    2.90
  -1  -4  -4   55.19    2.50
  -1   4  -4   55.99    2.70
  -1   4  -4   57.99    2.70
  -1   4  -4   53.59    3.30
   1   4   4   49.20    3.10
  -1   4  -4   55.09    3.60
   1   4   4   54.79    2.10
   1   4   4   55.29    3.40
   1   4   4   53.69    2.10
  -1   4  -4   55.79    2.80
   2  -4   4   19.70    2.60
   2  -4   4   18.30    2.10
   2  -4   4   22.10    2.00
   2  -4   4   17.10    1.50
  -2  -4  -4   16.90    2.30
  -2  -4  -4   15.40    1.50
   2  -4   4   17.30    2.40
   2   4   4   19.10    2.60
  -2   4  -4   14.50    2.20
  -2   4  -4   21.00    2.10
  -2   4  -4   15.40    2.00
   2   4   4   23.80    2.90
   2   4   4   17.10    1.40
   3  -4   4   -1.00    1.00
   3  -4   4    0.70    1.40
   3  -4   4    0.60    2.00
   3  -4   4    1.90    1.50
  -3  -4  -4   -0.70    0.80
  -3   4  -4    0.80    1.50
   3   4   4    2.10    1.00
   3   4   4   -0.70    1.90
  -3   4  -4    1.30    1.60
   3   4   4    5.00    2.60
   4  -4   4    0.40    1.10
  -4  -4  -4    0.70    1.00
   4  -4   4    2.90    2.10
   4  -4   4    1.80    1.50
   4  -4   4    0.10    1.60
   4   4   4    2.30    3.00
  -4   4  -4    0.10    1.50
   4   4   4    1.50    0.70
   4   4   4   -2.20    2.10
   4   4   4    0.50    1.10
   5  -4   4    6.60    2.30
  -5  -4  -4    2.30    1.30
   5  -4   4    1.00    3.10
   5  -4   4    4.50    1.50
   5   4   4    1.30    2.80
   5   4   4    6.50    3.90
  -5   4  -4    2.70    1.70
   6  -4   4    1.80    1.80
   6  -4   4    4.80    3.80
   6  -4   4    2.40    2.20
  -6   4  -4    2.20    1.90
   6   4   4    1.40    4.40
   6   4   4    3.50    3.20
   7  -4   4    2.70    3.90
   7   4   4    1.30    3.50
   7   4   4    4.10    5.40
   7  -5  -4   -2.20    2.50
  -7  -5   4    1.10    2.30
  -7   5   4   -3.40    2.30
   7   5  -4    5.10    3.10
  -7   5   4   -0.40    3.50
   7   5  -4   -4.60    5.10
  -6  -5   4    4.40    2.10
   6  -5  -4   -0.90    2.30
   6  -5  -4    5.30    2.30
  -6   5   4    0.50    3.20
  -6   5   4    3.30    2.60
   6   5  -4   -2.00    4.10
   6   5  -4    2.90    2.60
  -5  -5   4   -2.70    1.70
   5  -5  -4    2.30    1.70
  -5  -5   4   -0.10    0.90
   5  -5  -4    0.90    1.90
   5   5  -4   -0.50    3.50
   5   5  -4    2.20    2.30
  -5   5   4    2.50    3.00
  -5   5   4    1.60    1.90
   4  -5  -4    9.20    1.90
   4  -5  -4   10.40    1.60
  -4  -5   4    8.50    1.60
  -4  -5   4    7.20    2.00
  -4   5   4    9.80    2.10
   4   5  -4    8.30    2.50
   4   5  -4    9.80    3.50
  -4   5   4    7.70    3.20
  -3  -5   4    2.30    1.50
   3  -5  -4    2.60    1.20
  -3  -5   4    1.60    1.40
   3  -5  -4    3.10    0.70
   3  -5  -4    2.40    1.60
  -3  -5   4    1.10    1.60
  -3   5   4    3.00    2.20
   3   5  -4    3.50    1.20
  -3   5   4    1.40    1.60
  -3   5   4    3.10    1.90
   3   5  -4    2.10    2.00
   3   5  -4    6.30    1.60
   3   5  -4    4.50    2.80
  -2  -5   4    9.80    2.50
  -2  -5   4   11.00    1.80
   2  -5  -4    8.90    1.90
  -2  -5   4    8.60    1.90
   2  -5  -4    8.20    1.60
   2  -5  -4    9.80    2.40
  -2  -5   4    6.60    1.90
   2   5  -4    8.70    2.10
  -2   5   4    5.40    1.40
   2   5  -4    6.00    2.50
   2   5  -4   10.60    1.70
  -2   5   4    6.10    2.20
   2   5  -4    7.40    1.60
  -2   5   4    7.00    1.90
  -1  -5   4    0.30    1.90
  -1  -5   4    2.20    1.40
  -1  -5   4   -0.60    1.10
   1  -5  -4    0.30    1.10
   1  -5  -4   -0.50    1.40
  -1  -5   4   -0.50    1.80
   1  -5  -4    0.20    0.90
   1  -5  -4    0.60    1.40
  -1  -5   4    1.80    1.40
  -1   5   4    0.60    1.60
   1   5  -4   -0.90    1.10
  -1   5   4    0.80    1.20
   1   5  -4   -2.00    1.30
  -1   5   4    2.70    1.60
  -1   5   4    0.70    1.80
   1   5  -4    0.40    1.80
   0  -5   4  186.68    6.30
   0  -5   4  173.98    6.50
   0  -5  -4  187.08    6.30
   0  -5  -4  176.98    5.30
   0  -5  -4  176.58    5.40
   0  -5   4  179.08    5.40
   0  -5   4  185.58    6.60
   0   5   4  184.28    5.20
   0   5  -4  186.98    6.60
   0   5  -4  190.78    5.70
   0   5  -4  188.98    5.80
   0   5   4  177.88    5.40
   0   5  -4  175.48    6.30
   0   5   4  177.28    7.10
   0   5   4  183.68    6.40
   0   5  -4  177.78    5.80
  -1  -5  -4  192.78    5.70
  -1  -5  -4  192.18    6.80
  -1  -5  -4  181.98    6.20
   1  -5   4  188.58    6.90
   1  -5   4  184.78    6.60
   1  -5   4  192.88    5.60
  -1   5  -4  198.48    6.10
   1   5   4  189.78    5.30
   1   5   4  191.28    6.80
  -1   5  -4  193.58    6.70
  -1   5  -4  200.38    6.00
   1   5   4  194.68    5.40
  -1   5  -4  195.68    7.00
   1   5   4  180.78    6.30
  -1   5  -4  189.08    6.00
   2  -5   4   68.39    3.30
   2  -5   4   69.49    2.80
  -2  -5  -4   66.99    3.70
   2  -5   4   71.29    4.40
  -2  -5  -4   66.39    2.90
   2  -5   4   69.59    3.50
   2   5   4   70.69    2.60
   2   5   4   68.19    4.20
   2   5   4   60.29    3.10
   2   5   4   65.59    4.00
  -2   5  -4   69.39    3.80
  -2   5  -4   75.49    3.50
   3  -5   4  130.09    5.90
  -3  -5  -4  121.69    3.90
   3  -5   4  122.19    5.20
   3  -5   4  126.09    4.80
   3  -5   4  134.79    4.40
   3   5   4  134.79    6.30
  -3   5  -4  114.59    5.40
   3   5   4  122.19    6.00
   3   5   4  121.69    4.00
  -3   5  -4  128.79    4.90
   3   5   4  121.49    4.20
  -4  -5  -4   25.20    2.00
   4  -5   4   30.70    2.40
   4  -5   4   19.80    3.30
  -4   5  -4   20.60    3.10
   4   5   4   19.90    1.50
   4   5   4   28.90    4.40
  -4   5  -4   24.20    2.70
   4   5   4   20.70    1.90
   4   5   4   21.60    3.60
   5  -5   4    1.10    1.60
   5  -5   4   -0.60    2.90
   5  -5   4    3.60    2.50
   5   5   4    4.10    4.00
   5   5   4   -0.60    2.90
  -5   5  -4   -1.30    1.70
   6  -5   4    2.20    1.90
   6  -5   4    5.90    3.90
   6   5   4    1.80    3.40
   6   5   4    7.80    5.10
  -6   5  -4    4.80    2.30
   7  -5   4    4.70    3.80
   7   5   4   -3.90    5.30
   7   5   4   -1.30    3.60
  -7  -6   4    1.50    2.30
   7  -6  -4    2.20    2.90
   7   6  -4    1.90    2.80
   7   6  -4   -7.30    4.70
  -7   6   4   -6.70    3.70
  -7   6   4   -0.20    2.70
  -6  -6   4    1.60    2.50
   6  -6  -4    2.40    2.30
  -6   6   4    4.10    2.50
  -6   6   4   -3.50    3.20
   6   6  -4    2.30    4.50
   6   6  -4    2.00    2.70
   5  -6  -4    5.20    2.20
   5  -6  -4    2.90    1.60
  -5  -6   4    7.00    2.30
   5   6  -4    0.40    3.90
  -5   6   4   -0.50    2.90
  -5   6   4    1.00    2.10
   5   6  -4    0.80    2.40
   4  -6  -4   -1.50    1.60
  -4  -6   4    1.10    1.50
   4  -6  -4   -0.10    1.00
  -4  -6   4   -2.80    1.70
  -4   6   4    1.10    2.00
  -4   6   4    1.20    2.60
   4   6  -4   -2.60    3.10
   4   6  -4   -1.80    2.20
   4   6  -4    1.50    1.10
  -3  -6   4    0.40    1.70
   3  -6  -4   -0.70    1.60
  -3  -6   4   -0.90    1.60
  -3   6   4    1.00    1.60
   3   6  -4    0.60    2.70
  -3   6   4   -0.40    2.40
   3   6  -4   -0.40    1.20
  -3   6   4    2.60    1.90
   3   6  -4    0.10    2.00
   2  -6  -4    7.20    1.70
  -2  -6   4    7.50    2.00
  -2  -6   4    6.60    2.00
  -2   6   4    6.60    2.00
  -2   6   4    7.40    1.80
   2   6  -4    7.70    1.80
   2   6  -4    8.60    2.70
  -2   6   4    8.20    2.60
   2   6  -4    6.30    2.30
   2   6  -4    5.70    1.90
  -1  -6   4   30.20    3.10
  -1  -6   4   25.70    3.20
   1  -6  -4   31.10    2.40
  -1  -6   4   29.50    2.30
   1  -6  -4   29.20    1.40
   1  -6  -4   29.10    3.40
  -1   6   4   33.50    3.10
  -1   6   4   24.70    3.20
   1   6  -4   26.80    2.70
  -1   6   4   25.30    2.30
   1   6  -4   31.60    2.40
   1   6  -4   29.30    3.20
   0  -6   4    1.70    1.80
   0  -6  -4    0.60    1.20
   0  -6  -4    2.20    1.00
   0  -6   4    0.80    1.20
   0  -6   4    1.30    1.90
   0   6  -4    4.90    2.20
   0   6   4    2.00    1.30
   0   6   4    2.20    1.10
   0   6   4   -0.50    1.80
   0   6   4    1.30    1.90
   0   6  -4    1.20    1.50
   0   6  -4    1.20    1.30
   0   6   4    3.60    1.30
   0   6   4    1.90    1.80
   1  -6   4   52.19    2.70
   1  -6   4   47.80    3.60
   1  -6   4   47.70    4.00
  -1  -6  -4   46.40    2.90
  -1  -6  -4   45.10    2.60
  -1   6  -4   50.89    3.20
   1   6   4   48.00    2.40
   1   6   4   47.40    3.80
   1   6   4   40.30    3.00
  -1   6  -4   47.00    3.90
  -1   6  -4   46.70    3.10
   1   6   4   44.40    3.30
   1   6   4   50.59    4.30
   1   6   4   46.80    2.50
   2  -6   4    1.70    1.30
   2  -6   4    0.60    1.30
  -2  -6  -4    1.90    1.60
  -2  -6  -4    0.30    1.20
   2  -6   4    3.60    2.40
   2   6   4    2.50    2.10
   2   6   4    0.10    1.00
  -2   6  -4   -0.70    1.50
  -2   6  -4    1.70    1.60
  -2   6  -4    0.30    2.20
   2   6   4   -0.20    1.30
   2   6   4    1.20    2.10
   3  -6   4    6.30    2.70
   3  -6   4    6.40    1.80
   3  -6   4    5.50    1.50
   3   6   4    8.20    2.90
   3   6   4    4.00    1.40
   3   6   4   11.70    3.10
  -3   6  -4    5.80    2.20
  -3   6  -4    8.90    2.20
   3   6   4    5.00    1.30
   4  -6   4    1.90    1.60
  -4  -6  -4    4.00    1.30
   4  -6   4    4.40    2.50
   4   6   4    4.60    3.10
   4   6   4    4.70    3.30
  -4   6  -4    0.90    2.20
  -4   6  -4    5.50    2.20
   5  -6   4    6.30    3.00
   5  -6   4    8.20    2.20
   5   6   4    0.90    3.90
  -5   6  -4    5.10    2.40
   5   6   4    3.60    3.30
   6  -6   4    5.20    3.70
   6  -6   4   -0.60    2.00
  -6   6  -4    5.30    2.50
   6   6   4    2.60    3.40
   6   6   4   -8.10    3.90
   7  -7  -4    5.60    3.00
   7   7  -4   -4.40    5.50
  -7   7   4   -4.90    4.00
  -7   7   4    1.00    3.20
   7   7  -4    4.80    3.40
   6  -7  -4    4.40    2.90
  -6  -7   4   -1.60    2.10
   6   7  -4   -1.60    4.50
   6   7  -4    0.60    2.90
  -6   7   4   -0.80    2.30
  -6   7   4   -7.00    3.20
  -5  -7   4    1.30    2.10
   5  -7  -4   -0.60    2.00
  -5   7   4    0.20    2.10
   5   7  -4    1.10    4.10
   5   7  -4    0.40    2.90
  -5   7   4   -2.70    3.30
   4  -7  -4    0.30    1.00
   4  -7  -4   -0.40    1.90
  -4  -7   4   -1.60    1.60
  -4  -7   4    1.10    2.00
   4   7  -4    1.80    1.40
   4   7  -4    2.30    2.60
  -4   7   4   -3.30    2.60
   4   7  -4    3.00    3.50
  -4   7   4   -0.10    1.90
  -3  -7   4    4.60    2.00
   3  -7  -4    2.90    1.90
  -3  -7   4    0.60    1.90
  -3   7   4    2.40    1.80
  -3   7   4    3.70    2.70
   3   7  -4    3.80    1.60
   3   7  -4    3.60    3.10
  -3   7   4    4.40    2.30
   3   7  -4    2.20    2.40
  -2  -7   4    1.10    2.20
  -2  -7   4   -2.00    1.60
   2  -7  -4    1.20    1.60
   2   7  -4   -3.50    2.00
  -2   7   4    1.50    2.10
  -2   7   4   -1.60    2.10
  -2   7   4    1.50    1.70
   2   7  -4    2.40    2.60
  -1  -7   4   21.90    3.10
   1  -7  -4   23.20    1.50
  -1  -7   4   26.90    2.60
   1  -7  -4   24.20    2.50
  -1   7   4   21.20    3.50
   1   7  -4   24.10    3.30
  -1   7   4   21.90    2.20
  -1   7   4   24.20    3.20
   1   7  -4   22.10    2.70
   1   7  -4   21.50    2.60
   0  -7   4    6.40    2.60
   0  -7   4    8.40    1.80
   0  -7  -4    6.10    1.70
   0  -7  -4    6.70    1.40
   0   7  -4    5.50    1.70
   0   7  -4    6.80    2.00
   0   7   4    5.10    1.50
   0   7   4    5.00    2.40
   0   7   4    9.30    1.60
   0   7   4    6.00    2.30
   0   7   4    5.60    1.40
   0   7  -4    9.90    2.70
   1  -7   4   50.39    4.50
   1  -7   4   47.00    2.90
  -1  -7  -4   50.89    3.00
   1   7   4   50.29    4.60
   1   7   4   54.79    2.90
  -1   7  -4   48.90    3.40
  -1   7  -4   45.10    3.40
  -1   7  -4   48.90    4.30
   1   7   4   48.60    2.60
   1   7   4   49.40    4.20
   1   7   4   53.59    3.80
   2  -7   4   18.20    2.20
   2  -7   4   17.70    3.40
  -2  -7  -4   17.40    2.20
   2   7   4   16.30    1.90
   2   7   4   16.00    3.40
   2   7   4   21.40    2.10
  -2   7  -4   12.80    2.30
  -2   7  -4   14.20    2.40
   2   7   4   23.10    3.40
  -2   7  -4   15.90    3.30
   2   7   4   17.70    2.40
   3  -7   4   81.79    3.80
   3  -7   4   74.19    4.60
   3  -7   4   70.69    5.40
   3   7   4   84.39    5.60
  -3   7  -4   81.49    4.50
  -3   7  -4   73.19    4.90
   3   7   4   76.59    3.80
   3   7   4   89.59    6.00
   3   7   4   82.19    3.50
   4  -7   4   23.30    3.90
   4  -7   4   18.90    2.50
   4   7   4   11.70    3.90
  -4   7  -4   10.90    3.00
  -4   7  -4   14.90    2.90
   4   7   4   23.30    4.20
   5  -7   4   18.80    2.70
   5  -7   4   26.00    4.20
   5   7   4   20.70    4.40
  -5   7  -4   17.80    3.50
   5   7   4   26.70    5.30
  -5   7  -4   17.10    3.10
   6  -7   4    0.20    2.30
   6  -7   4    2.00    3.40
   6   7   4   -9.40    4.40
  -6   7  -4    1.50    2.70
   6   7   4   -1.40    3.50
   6  -8  -4    8.90    2.90
  -6  -8   4    7.00    4.50
   6   8  -4    7.50    5.10
  -6   8   4    5.50    2.80
  -6   8   4    3.80    4.30
   6   8  -4    6.30    3.60
  -5  -8   4  133.39    6.00
  -5   8   4  112.39    8.30
   5   8  -4  135.19    8.90
   5   8  -4  139.19    7.40
  -5   8   4  126.09    6.20
  -4  -8   4   13.00    2.60
   4  -8  -4   14.40    2.70
  -4  -8   4   18.20    2.60
  -4   8   4   11.10    2.60
   4   8  -4   17.00    4.60
   4   8  -4   18.90    3.70
  -4   8   4   11.80    3.70
  -4   8   4   12.60    3.20
  -3  -8   4    2.00    2.30
   3  -8  -4    8.00    2.30
  -3  -8   4    7.40    2.50
  -3   8   4    7.40    2.30
   3   8  -4    6.10    3.80
  -3   8   4   11.00    3.40
   3   8  -4   10.40    3.10
  -3   8   4    8.00    2.80
   2  -8  -4    3.70    1.90
  -2  -8   4   -0.80    2.20
   2   8  -4    3.70    2.70
  -2   8   4    4.40    2.60
   2   8  -4    6.10    3.20
  -2   8   4    3.20    1.90
  -2   8   4    3.70    2.70
  -1  -8   4   14.50    3.10
   1  -8  -4   17.80    2.50
  -1  -8   4   12.80    2.50
   1  -8  -4   15.30    1.40
   1   8  -4   18.00    3.30
  -1   8   4   14.50    3.20
   1   8  -4   14.30    2.50
  -1   8   4   15.80    2.30
  -1   8   4   21.60    3.40
   1   8  -4   15.90    2.60
   0  -8  -4    1.70    1.70
   0  -8  -4    2.70    1.20
   0  -8   4    0.60    2.50
   0  -8   4    0.70    1.70
   0   8  -4    2.20    1.90
   0   8   4    1.90    1.70
   0   8  -4    0.80    1.60
   0   8   4    1.10    2.30
   0   8   4    1.20    1.40
   0   8   4    0.70    2.40
   0   8   4    3.20    1.50
   0   8  -4    3.20    2.60
   1  -8   4    2.20    2.70
  -1  -8  -4    3.60    1.80
  -1  -8  -4    5.70    1.60
   1  -8   4    4.30    1.80
   1   8   4    4.00    2.10
  -1   8  -4    6.90    2.20
   1   8   4    3.70    1.70
  -1   8  -4    0.80    1.60
  -1   8  -4    5.30    2.70
   1   8   4    3.80    2.60
   1   8   4    2.70    1.40
   1   8   4    6.30    2.70
   2  -8   4   -0.90    2.70
   2  -8   4   -4.70    1.60
  -2  -8  -4    0.40    1.80
  -2   8  -4    1.60    1.90
   2   8   4    1.40    2.50
  -2   8  -4    0.30    2.70
   2   8   4    1.30    2.80
   2   8   4    2.70    2.50
  -2   8  -4   -0.30    2.20
   2   8   4   -0.20    1.50
   3  -8   4   22.80    2.70
   3  -8   4   19.60    3.90
   3   8   4   18.50    3.90
  -3   8  -4   25.80    3.30
   3   8   4   24.00    2.50
   3   8   4   27.00    4.50
  -3   8  -4   14.10    2.90
   4  -8   4    0.40    3.10
   4  -8   4   -1.80    2.00
   4   8   4   -2.20    3.00
  -4   8  -4   -4.30    2.30
   4   8   4    0.80    3.50
  -4   8  -4    1.20    2.30
   5  -8   4    0.70    3.00
   5  -8   4   -1.80    2.10
  -5   8  -4   -2.90    2.70
  -5   8  -4    0.80    2.50
   5   8   4    0.40    4.60
   5   8   4    1.60    3.60
  -5  -9   4    0.80    2.20
   5  -9  -4    4.90    2.70
   5   9  -4    6.90    4.60
  -5   9   4    4.30    2.70
   5   9  -4    1.30    3.40
  -5   9   4   -4.70    3.60
  -4  -9   4    3.00    2.40
   4  -9  -4    6.50    2.70
   4   9  -4    3.80    3.90
  -4   9   4   -1.50    3.10
  -4   9   4    1.00    3.00
  -4   9   4    0.20    2.20
   4   9  -4    6.30    3.30
  -3  -9   4   11.60    2.80
   3  -9  -4    9.60    2.60
  -3   9   4    6.70    3.30
   3   9  -4    7.90    3.90
  -3   9   4    5.10    2.60
  -3   9   4    7.70    3.10
   3   9  -4   10.40    3.40
  -2  -9   4   -0.50    2.70
   2  -9  -4   -1.10    1.80
  -2   9   4   -3.70    2.50
  -2   9   4   -2.70    2.40
  -2   9   4    1.40    1.90
   2   9  -4    1.00    2.10
   2   9  -4    1.20    2.70
   2   9  -4    0.60    1.90
  -1  -9   4   12.10    3.40
   1  -9  -4   12.10    2.50
  -1  -9   4   10.50    2.50
  -1   9   4    8.40    3.00
  -1   9   4    9.00    2.20
   1   9  -4    9.50    3.20
   1   9  -4    8.10    2.20
  -1   9   4    8.80    2.90
   1   9  -4    8.10    2.50
   0  -9   4   -0.10    3.00
   0  -9   4   -0.10    1.90
   0  -9  -4    0.80    1.90
   0   9   4   -0.70    1.60
   0   9  -4    1.10    2.70
   0   9  -4    0.60    1.70
   0   9  -4    0.80    2.20
   0   9   4    3.70    2.70
   0   9   4    0.10    2.50
  -1  -9  -4  202.68    7.20
   1  -9   4  190.48    6.90
   1  -9   4  189.28    8.70
  -1   9  -4  192.98    7.40
  -1   9  -4  191.28    7.70
  -1   9  -4  187.18    8.60
   1   9   4  197.48    7.40
   1   9   4  212.98    9.70
   1   9   4  196.28    6.60
   1   9   4  205.48    8.80
   2  -9   4   19.50    2.80
   2  -9   4   16.30    3.80
  -2  -9  -4   13.70    2.60
  -2   9  -4   17.10    3.90
   2   9   4   24.80    4.40
   2   9   4   17.30    3.40
  -2   9  -4   10.90    2.60
  -2   9  -4   18.10    3.10
   2   9   4   21.00    2.50
   2   9   4   13.00    3.50
   3  -9   4  264.47   10.90
   3  -9   4  282.07    9.00
   3   9   4  262.77   11.00
  -3   9  -4  274.77    9.50
  -3   9  -4  245.68   10.00
   3   9   4  268.57   10.80
   3   9   4  278.37    8.40
   4  -9   4    1.40    3.20
   4  -9   4    3.70    2.60
   4   9   4    8.40    4.00
  -4   9  -4   -3.60    2.60
   4   9   4    7.10    2.00
   4   9   4    4.90    3.70
  -4   9  -4    2.50    2.80
   5  -9   4   27.60    3.60
  -5   9  -4   28.50    4.00
   5   9   4   24.90    5.00
   5   9   4   12.20    5.20
   5 -10  -4   35.30    4.20
   5  10  -4   36.50    5.20
  -5  10   4   33.00    5.80
  -5  10   4   54.29    5.20
   5  10  -4   59.19    7.40
   4 -10  -4    0.60    2.50
  -4  10   4   -1.30    3.20
   4  10  -4    0.90    3.30
  -4  10   4   -3.50    3.20
   4  10  -4    2.10    4.00
  -4  10   4   -4.70    2.50
   3 -10  -4   22.90    3.40
  -3  10   4   12.30    3.60
  -3  10   4   22.20    4.60
   3  10  -4   18.90    3.10
   3  10  -4   16.80    4.20
   3  10  -4   29.50    5.00
  -3  10   4   23.30    3.30
   2 -10  -4   -1.90    2.00
  -2 -10   4    1.40    2.90
  -2  10   4   -0.20    2.90
  -2  10   4   -3.10    2.00
  -2  10   4   -1.40    2.60
   2  10  -4    2.40    2.30
   2  10  -4   -1.60    2.00
   2  10  -4   -3.20    3.00
   1 -10  -4    0.30    2.00
  -1 -10   4   -5.20    2.40
  -1 -10   4   -3.70    2.10
  -1  10   4   -0.90    2.20
  -1  10   4    0.80    2.80
   1  10  -4    0.20    2.00
   1  10  -4   -1.40    2.10
   1  10  -4    0.30    2.90
  -1  10   4    1.10    2.80
   0 -10   4    0.70    2.40
   0 -10  -4    2.50    2.20
   0 -10   4   -1.00    3.20
   0  10   4    2.30    2.80
   0  10   4   -1.10    1.80
   0  10   4    2.60    3.00
   0  10  -4    2.10    1.90
   0  10  -4    5.40    2.50
   0  10  -4    1.80    3.00
  -1 -10  -4    6.40    2.40
   1 -10   4    2.50    2.30
   1 -10   4    0.60    3.00
  -1  10  -4    1.70    2.30
  -1  10  -4    0.30    1.90
  -1  10  -4    3.70    3.20
   1  10   4    0.70    2.90
   1  10   4    2.50    3.00
   1  10   4    3.60    2.10
   1  10   4    3.80    2.00
  -2 -10  -4    1.30    2.30
   2 -10   4    2.20    3.20
   2 -10   4   -0.20    2.20
   2  10   4   -1.30    1.70
  -2  10  -4    0.50    2.10
  -2  10  -4    1.30    2.80
   2  10   4    1.70    2.50
  -2  10  -4    0.40    3.20
   2  10   4   -2.10    3.00
   2  10   4   -0.20    2.60
   3 -10   4    2.00    3.30
   3 -10   4    2.20    2.30
  -3  10  -4    2.00    2.80
  -3  10  -4   -6.20    3.10
   3  10   4    0.00    2.90
   3  10   4    5.30    3.80
   3  10   4    4.40    3.50
   3  10   4    4.00    2.00
   4 -10   4    3.10    2.90
   4  10   4   -0.30    2.00
   4  10   4    3.60    3.90
   4  10   4    0.30    3.90
  -4  10  -4    3.70    3.00
   3 -11  -4    1.80    2.60
  -3  11   4    1.30    3.20
   3  11  -4    3.80    2.80
  -3  11   4    0.40    2.70
   3  11  -4   -1.70    2.30
  -3  11   4   -4.30    3.20
   3  11  -4    0.00    3.30
   2 -11  -4    4.70    2.60
   2  11  -4    1.40    2.50
  -2  11   4    2.00    3.30
   2  11  -4   -0.10    3.40
   2  11  -4    7.40    2.70
  -2  11   4    1.80    2.60
  -2  11   4   -1.10    2.90
  -1 -11   4   -1.00    3.10
   1 -11  -4   -1.40    2.30
  -1 -11   4    0.10    2.60
  -1  11   4    0.70    2.20
   1  11  -4    2.10    2.10
   1  11  -4    1.30    3.30
  -1  11   4   -0.50    3.20
  -1  11   4    3.80    3.10
   1  11  -4   -0.60    2.30
   0 -11   4    0.20    3.10
   0 -11   4    0.70    2.50
   0 -11  -4    3.70    2.60
   0  11   4    3.60    2.20
   0  11   4    4.40    3.40
   0  11  -4   -2.70    3.00
   0  11  -4    2.50    2.60
   0  11   4    6.50    3.50
   0  11  -4    2.70    2.20
   1 -11   4   -0.70    3.50
   1 -11   4    6.20    2.80
  -1 -11  -4    7.70    2.70
  -1  11  -4    7.00    2.60
   1  11   4    3.40    2.20
  -1  11  -4    2.30    3.70
   1  11   4    1.70    3.00
  -1  11  -4    6.90    2.70
   1  11   4    8.00    4.00
  -2 -11  -4    0.10    2.50
   2 -11   4   -1.30    2.60
   2 -11   4    4.30    3.60
  -2  11  -4    0.80    2.70
   2  11   4   -1.20    3.00
  -2  11  -4   -3.00    3.20
   2  11   4    0.10    2.70
   2  11   4    0.20    2.00
   3 -11   4    3.20    2.90
   3  11   4    4.20    3.30
   3  11   4    3.50    2.20
   3  11   4    1.40    3.80
  -3  11  -4    3.90    3.00
   1 -12  -4   -0.70    2.60
  -1  12   4   -4.30    3.40
  -1  12   4   -2.40    2.30
  -1  12   4    1.60    3.30
   1  12  -4    0.70    2.80
   1  12  -4   -0.80    3.50
   0 -12   4    1.50    2.90
   0 -12  -4    3.50    2.70
   0  12   4   -4.60    3.30
   0  12   4    3.80    2.50
   0  12  -4    4.10    3.10
   0  12   4    4.60    3.30
   0  12  -4    1.20    3.60
   8   0  -5   11.60    5.10
  -8   0   5    1.30    2.70
   7   0  -5    6.40    4.00
  -7   0   5   12.50    3.10
   6   0  -5    9.40    3.40
  -5   0   5   91.69    4.30
   5   0  -5   96.39    5.80
   4   0  -5   -0.30    1.20
   4   0  -5   -0.90    1.60
  -4   0   5    0.40    1.40
   4   0  -5    0.10    2.10
  -4   0   5   -0.70    1.90
  -4   0   5    0.60    1.40
  -3   0   5  406.76   10.70
   3   0  -5  425.16   11.90
  -3   0   5  423.96   12.10
  -3   0   5  411.56   11.40
   3   0  -5  406.36   11.50
   3   0  -5  422.16   10.60
  -2   0   5    0.70    1.10
  -2   0   5    1.50    1.60
   2   0  -5    0.10    1.50
   2   0  -5   -1.70    1.00
  -2   0   5   -0.60    1.30
   2   0  -5   -0.20    1.30
   1   0  -5  270.27    6.50
   1   0  -5  260.47    7.00
  -1   0   5  266.17    7.00
  -1   0   5  230.48    5.80
  -1   0   5  251.57    7.20
  -1   0   5  257.97    6.40
   0   0   5   -0.30    0.70
   0   0   5    1.50    0.90
   0   0   5   -0.20    1.40
   0   0  -5   -1.10    0.60
   1   0   5 1824.72   41.50
  -1   0  -5 1782.42   40.40
   2   0   5   -1.60    1.00
  -2   0  -5    0.90    1.20
   2   0   5   -0.40    0.80
  -2   0  -5   -0.30    0.60
   3   0   5  152.58    6.70
   3   0   5  151.58    5.00
   3   0   5  159.78    4.60
  -3   0  -5  157.48    5.00
  -3   0  -5  161.78    4.50
  -4   0  -5   -1.90    1.00
   4   0   5   -1.30    1.10
  -4   0  -5    0.90    1.10
   4   0   5   -0.50    1.80
   4   0   5    0.20    1.10
   4   0   5   -2.00    2.50
   5   0   5    0.70    1.50
  -5   0  -5   -1.40    1.30
   5   0   5    2.80    1.40
   5   0   5    1.70    3.20
   6   0   5    2.10    3.80
   7   0   5    0.60    4.10
   8  -1  -5   -3.90    3.90
  -8  -1   5   -2.10    2.70
  -8   1   5    0.60    3.00
   8   1  -5  -10.90    4.60
   7  -1  -5   -2.40    3.20
  -7  -1   5   -1.50    2.40
   7   1  -5   -1.70    3.90
  -7   1   5   -2.20    2.20
   6  -1  -5   -0.40    2.70
  -6  -1   5   -0.40    1.10
  -6  -1   5   -1.50    1.90
  -6  -1   5    2.40    1.10
  -6   1   5    3.00    2.10
  -6   1   5   -1.30    1.30
   6   1  -5    1.30    3.30
  -5  -1   5    0.70    1.60
   5  -1  -5    2.50    2.50
  -5   1   5    0.40    2.40
  -5   1   5   -0.10    1.60
   5   1  -5    0.30    2.60
  -5   1   5    2.60    1.70
  -4  -1   5   10.50    2.30
   4  -1  -5   12.60    1.80
   4  -1  -5   11.20    2.60
  -4  -1   5   14.10    2.00
   4  -1  -5   12.50    2.30
  -4   1   5   11.20    2.00
  -4   1   5   11.90    1.90
  -4   1   5   14.80    2.80
   4   1  -5   12.20    1.70
   4   1  -5   11.60    2.40
   4   1  -5   13.70    3.00
  -3  -1   5   28.30    2.80
   3  -1  -5   33.30    2.80
  -3  -1   5   28.10    2.30
   3  -1  -5   30.30    1.80
   3  -1  -5   27.70    3.10
   3  -1  -5   30.70    2.20
   3   1  -5   28.60    3.30
   3   1  -5   25.70    1.90
  -3   1   5   33.90    3.80
  -3   1   5   31.60    2.50
  -3   1   5   30.70    2.20
   3   1  -5   26.10    2.10
   3   1  -5   30.60    3.20
  -2  -1   5   -0.20    1.40
  -2  -1   5    3.20    1.50
   2  -1  -5    0.50    1.00
   2  -1  -5    2.60    1.50
   2  -1  -5    0.50    0.70
   2  -1  -5    0.30    1.30
  -2  -1   5   -0.60    1.50
  -2  -1   5    1.90    1.20
  -2   1   5    2.00    1.70
   2   1  -5    0.40    1.30
  -2   1   5   -0.40    1.00
   2   1  -5    1.60    1.80
   2   1  -5   -0.10    1.10
   2   1  -5    0.50    0.80
  -2   1   5    0.70    1.10
  -1  -1   5   56.39    2.40
  -1  -1   5   46.30    2.10
   1  -1  -5   47.70    2.90
   1  -1  -5   48.80    2.00
  -1  -1   5   46.50    1.80
  -1  -1   5   45.60    2.90
  -1  -1   5   51.79    2.80
   1   1  -5   49.10    2.20
  -1   1   5   47.30    2.00
  -1   1   5   52.99    3.00
  -1   1   5   47.20    1.70
   1   1  -5   47.70    1.80
  -1   1   5   37.30    2.30
   1   1  -5   51.19    2.30
   0  -1   5   15.20    1.20
   0  -1  -5   14.10    0.80
   0  -1   5   10.90    1.30
   0  -1   5   14.70    1.00
   0  -1   5   12.80    1.80
   0   1   5   13.00    0.90
   0   1  -5   12.90    1.20
   0   1  -5   15.20    1.80
   0   1   5   10.90    1.60
   1  -1   5   24.60    2.30
   1  -1   5   24.40    1.50
   1   1   5   24.00    2.10
  -1   1  -5   27.40    1.50
  -1   1  -5   24.80    1.40
  -1   1  -5   27.10    2.30
  -2  -1  -5   -0.70    0.50
   2  -1   5   -0.10    0.90
   2  -1   5    0.20    1.20
   2   1   5    0.70    0.70
  -2   1  -5    0.30    1.30
   2   1   5    0.00    1.00
  -2   1  -5   -0.30    0.90
   2   1   5   -0.90    1.90
   3  -1   5   23.50    2.30
   3  -1   5   17.60    2.40
   3  -1   5   28.30    1.90
   3   1   5   23.70    3.30
  -3   1  -5   25.60    1.90
   3   1   5   20.40    1.80
   3   1   5   22.00    1.60
  -3   1  -5   21.60    2.10
   4  -1   5    3.10    2.60
  -4  -1  -5    1.50    1.00
   4  -1   5    3.40    1.40
   4  -1   5   -1.20    1.80
   4  -1   5   -1.60    1.20
  -4   1  -5    2.00    1.30
   4   1   5    0.40    2.60
  -4   1  -5   -0.40    1.20
   4   1   5   -2.90    0.90
   4   1   5    0.80    1.10
   5  -1   5   48.10    2.40
   5  -1   5   56.89    3.40
   5  -1   5   57.19    3.30
  -5  -1  -5   51.79    2.80
   5  -1   5   55.59    5.50
   5   1   5   51.99    2.90
  -5   1  -5   52.59    3.10
   5   1   5   55.99    2.60
   5   1   5   59.59    6.20
  -5   1  -5   48.80    2.90
   6  -1   5    2.50    4.00
   6  -1   5    1.60    1.50
  -6   1  -5    1.10    1.80
   6   1   5    4.80    4.00
   7  -1   5   11.90    4.60
   7   1   5    7.00    4.80
   8  -2  -5   -2.30    4.10
  -8  -2   5    1.60    2.50
   8   2  -5    7.60    3.00
   8   2  -5   -5.40    5.10
  -8   2   5   -0.40    2.80
  -7  -2   5    6.60    2.70
   7  -2  -5    1.60    3.60
   7   2  -5   -1.10    4.20
  -7   2   5    0.00    2.40
   7   2  -5    3.40    2.40
   6  -2  -5    8.90    3.00
  -6  -2   5    8.10    1.20
  -6  -2   5    8.20    2.30
   6   2  -5    6.10    2.20
  -6   2   5    7.60    3.20
  -6   2   5    8.40    2.40
   6   2  -5    9.50    4.00
   5  -2  -5   47.00    4.00
   5  -2  -5   44.90    3.10
  -5  -2   5   47.50    3.40
  -5  -2   5   47.30    2.50
   5   2  -5   49.50    3.40
  -5   2   5   44.50    3.30
   5   2  -5   49.80    5.00
  -5   2   5   48.40    3.40
  -5   2   5   48.50    3.30
  -5   2   5   46.30    4.90
  -4  -2   5   26.20    2.50
  -4  -2   5   26.70    2.20
   4  -2  -5   29.00    3.00
   4  -2  -5   24.90    2.10
   4   2  -5   31.90    3.80
   4   2  -5   25.10    2.30
   4   2  -5   26.30    3.20
   4   2  -5   26.90    2.50
  -4   2   5   21.40    3.20
  -4   2   5   33.70    2.50
  -4   2   5   26.30    2.50
  -3  -2   5    7.50    2.10
   3  -2  -5    5.70    1.30
  -3  -2   5    5.80    1.60
   3  -2  -5    8.40    1.30
   3  -2  -5    7.30    1.60
   3  -2  -5    4.60    1.70
  -3  -2   5    6.00    1.50
   3   2  -5    9.30    1.60
  -3   2   5    2.90    1.40
  -3   2   5    9.10    2.40
  -3   2   5    6.70    1.30
   3   2  -5    6.80    1.90
   3   2  -5    5.00    2.40
   3   2  -5    5.40    1.40
   2  -2  -5   18.30    1.60
  -2  -2   5   15.80    1.50
   2  -2  -5   17.00    2.30
   2  -2  -5   18.50    1.60
  -2  -2   5   17.50    2.60
  -2  -2   5   15.70    1.90
  -2  -2   5   14.50    1.70
  -2   2   5   20.50    1.70
  -2   2   5   15.40    2.40
   2   2  -5   15.10    1.70
   2   2  -5   14.80    2.60
  -2   2   5   17.20    1.50
   2   2  -5   14.40    1.50
   2   2  -5   20.40    2.40
  -2   2   5   11.40    1.40
   1  -2  -5   80.59    2.80
  -1  -2   5   82.89    3.60
   1  -2  -5   82.49    3.80
  -1  -2   5   82.19    3.00
   1  -2  -5   85.99    2.90
   1  -2  -5   82.99    2.70
  -1  -2   5   85.39    4.00
  -1  -2   5   77.79    3.00
   1   2  -5   89.19    3.00
   1   2  -5   87.09    2.90
  -1   2   5   81.19    4.10
  -1   2   5   82.09    2.70
   1   2  -5   82.89    3.40
  -1   2   5   73.69    2.80
   1   2  -5   87.39    3.10
   0  -2   5   15.70    1.70
   0  -2   5   15.70    1.50
   0  -2  -5   14.60    0.90
   0  -2   5   15.20    2.00
   0   2   5   15.60    1.00
   0   2   5   18.50    1.80
   0   2   5   13.10    1.90
   0   2  -5   17.40    2.00
   0   2  -5   17.40    1.50
   1  -2   5    1.40    0.70
   1  -2   5    0.10    1.50
   1  -2   5   -1.40    1.30
   1   2   5    0.30    0.30
  -1   2  -5    0.50    1.10
   1   2   5   -1.40    1.30
   1   2   5   -0.60    0.30
  -1   2  -5    0.50    1.40
  -1   2  -5    1.90    1.00
   2  -2   5   13.90    2.10
   2  -2   5   12.20    1.60
   2  -2   5   14.40    1.50
  -2  -2  -5   10.30    0.70
  -2   2  -5   13.60    1.50
  -2   2  -5   11.10    1.80
   2   2   5   12.70    1.50
   2   2   5    6.30    2.40
   2   2   5   10.60    0.80
   3  -2   5  102.99    3.70
   3  -2   5   96.59    4.60
   3  -2   5  102.49    4.50
  -3   2  -5  103.69    3.70
   3   2   5   97.59    5.40
   3   2   5   99.59    3.20
   3   2   5  103.29    3.50
  -3   2  -5  102.69    4.30
   4  -2   5    1.60    1.00
   4  -2   5    3.30    1.80
   4  -2   5    0.30    1.30
   4  -2   5   -2.30    1.80
  -4  -2  -5    1.70    1.00
   4   2   5    2.30    2.60
  -4   2  -5    2.00    1.50
  -4   2  -5    2.10    1.30
   4   2   5   -1.80    0.90
   4   2   5    1.70    1.10
   5  -2   5   82.99    6.70
   5  -2   5   84.59    3.20
   5  -2   5   93.99    4.50
   5  -2   5   85.59    3.90
  -5  -2  -5   83.09    3.40
  -5   2  -5   81.89    3.90
   5   2   5   80.79    3.60
   5   2   5   78.89    2.70
   5   2   5   87.09    6.60
   6  -2   5    2.60    1.90
   6  -2   5    5.60    3.80
  -6   2  -5    4.30    1.90
   6   2   5    3.20    4.10
   7  -2   5    6.90    4.50
   7   2   5    7.30    4.90
   8  -3  -5    0.60    2.70
   8  -3  -5   -4.10    3.60
  -8  -3   5    1.20    2.60
   8   3  -5    1.40    2.90
   8   3  -5   -8.20    5.20
  -8   3   5    0.00    2.90
   7  -3  -5    5.60    2.60
  -7  -3   5    5.80    2.70
   7  -3  -5    4.80    3.20
  -7   3   5    7.60    3.90
   7   3  -5    3.80    4.70
  -7   3   5    2.00    2.50
   7   3  -5    7.20    2.90
  -6  -3   5   -0.60    0.90
  -6  -3   5    0.10    2.30
   6  -3  -5   -0.10    2.40
  -6   3   5    0.00    2.00
   6   3  -5    0.10    3.60
   6   3  -5    1.60    2.10
  -6   3   5   -1.30    2.90
  -5  -3   5    9.60    2.20
   5  -3  -5   12.30    2.50
  -5  -3   5    6.90    1.30
   5  -3  -5    8.50    1.90
   5   3  -5   11.50    3.90
  -5   3   5    9.80    2.20
   5   3  -5    5.30    2.20
  -5   3   5    7.20    3.10
   4  -3  -5   -0.60    1.20
   4  -3  -5    1.30    1.50
  -4  -3   5   -1.40    1.40
   4  -3  -5    0.50    1.50
  -4  -3   5   -0.90    1.10
   4   3  -5    0.30    1.40
   4   3  -5   -2.00    1.50
  -4   3   5    1.50    1.50
   4   3  -5   -1.10    2.50
  -4   3   5    0.20    2.20
   3  -3  -5   92.59    3.30
   3  -3  -5   85.69    3.50
  -3  -3   5   90.69    3.80
   3  -3  -5   91.29    3.60
  -3  -3   5   92.09    3.70
  -3  -3   5   95.39    4.90
   3  -3  -5   96.69    3.60
   3  -3  -5   87.89    4.60
   3   3  -5   90.59    3.80
  -3   3   5   86.49    5.10
  -3   3   5   85.99    3.60
   3   3  -5   96.99    4.60
   3   3  -5   87.99    5.10
   3   3  -5   95.49    3.70
   2  -3  -5  120.99    4.00
  -2  -3   5  113.99    4.00
   2  -3  -5  113.79    3.80
  -2  -3   5  115.09    4.30
  -2  -3   5  118.19    5.20
   2  -3  -5  120.79    4.10
  -2  -3   5  109.49    4.10
   2  -3  -5  115.29    5.20
   2   3  -5  115.79    4.20
  -2   3   5  112.69    3.90
  -2   3   5  116.69    4.00
   2   3  -5  111.89    4.10
   2   3  -5  119.99    4.10
   2   3  -5  114.99    5.40
  -2   3   5  117.29    5.40
  -1  -3   5   11.50    2.00
   1  -3  -5   13.40    2.00
   1  -3  -5   15.40    1.40
  -1  -3   5   15.90    1.80
   1  -3  -5   14.90    1.70
  -1  -3   5   18.10    1.90
  -1  -3   5   12.50    2.30
   1  -3  -5   17.30    1.60
   1   3  -5   13.70    1.80
   1   3  -5   19.00    1.70
  -1   3   5   14.80    1.00
  -1   3   5   12.10    1.30
   1   3  -5   13.20    1.70
  -1   3   5   12.50    2.30
  -1   3   5   12.80    1.50
   0  -3   5   50.79    2.90
   0  -3   5   51.49    2.50
   0  -3  -5   51.69    2.20
   0  -3   5   58.49    3.40
   0  -3  -5   52.89    2.70
   0   3   5   54.69    2.00
   0   3  -5   53.49    2.50
   0   3  -5   51.19    3.10
   0   3  -5   47.00    2.40
   0   3   5   56.79    2.60
   0   3   5   49.40    2.60
   0   3   5   50.49    3.50
   0   3  -5   54.39    3.00
   0   3  -5   54.19    1.70
   1  -3   5   19.30    1.40
   1  -3   5   20.90    2.50
   1  -3   5   25.50    2.40
  -1   3  -5   19.70    2.30
   1   3   5   16.70    2.10
   1   3   5   19.40    2.30
  -1   3  -5   22.70    1.90
  -1   3  -5   22.60    1.90
   1   3   5   18.90    1.00
   1   3   5   17.20    1.00
   2  -3   5   34.60    3.00
   2  -3   5   40.50    2.40
   2  -3   5   35.10    3.10
   2  -3   5   37.60    2.20
  -2  -3  -5   38.80    1.80
   2   3   5   35.80    3.10
   2   3   5   33.00    3.10
  -2   3  -5   35.60    2.30
  -2   3  -5   39.00    2.90
   2   3   5   37.70    1.50
   3  -3   5   66.09    3.70
   3  -3   5   65.29    3.00
   3  -3   5   66.89    3.80
   3  -3   5   60.69    2.60
  -3   3  -5   66.29    3.20
  -3   3  -5   64.29    3.60
   3   3   5   61.89    2.40
   3   3   5   67.09    4.60
   3   3   5   68.79    2.80
  -4  -3  -5    2.80    0.90
   4  -3   5    2.00    1.90
   4  -3   5    5.80    2.00
   4  -3   5    6.10    1.20
   4  -3   5    6.50    1.70
   4   3   5    4.10    1.20
  -4   3  -5    7.80    1.80
   4   3   5    3.50    2.90
   4   3   5    8.60    1.10
   5  -3   5   -0.90    1.70
   5  -3   5    1.70    2.10
  -5  -3  -5    1.50    1.10
   5  -3   5    3.40    3.10
   5  -3   5    3.00    1.30
   5   3   5    1.10    1.60
  -5   3  -5   -0.50    1.60
   5   3   5   -0.50    3.50
   6  -3   5    2.30    2.10
   6  -3   5    0.90    3.70
   6   3   5    2.00    4.20
  -6   3  -5    0.40    1.90
   7  -3   5    8.40    4.50
   7   3   5    5.20    4.80
   8  -4  -5    1.90    2.80
  -8  -4   5    0.80    2.50
   8   4  -5   -6.70    4.90
  -8   4   5   -2.40    2.70
   8   4  -5    0.00    2.90
  -7  -4   5   -1.30    2.20
   7  -4  -5   -0.40    2.40
   7  -4  -5   -4.20    2.60
  -7   4   5   -3.10    2.30
  -7   4   5   -1.30    3.60
   7   4  -5   -3.80    2.60
   7   4  -5   -3.40    4.30
   6  -4  -5   -2.10    2.10
  -6  -4   5    0.30    2.10
   6  -4  -5   -1.40    2.00
   6   4  -5    1.20    2.40
   6   4  -5   -0.20    4.10
  -6   4   5    1.90    2.20
  -6   4   5    0.10    3.20
   5  -4  -5    0.80    1.80
  -5  -4   5    0.50    1.10
   5  -4  -5   -0.80    1.70
  -5  -4   5    0.80    1.80
  -5   4   5    1.40    1.90
  -5   4   5   -0.40    2.70
   5   4  -5    0.40    2.00
   5   4  -5    2.50    3.60
   4  -4  -5   -2.10    1.40
  -4  -4   5    0.80    1.20
   4  -4  -5    0.20    1.30
  -4  -4   5    0.50    1.60
   4  -4  -5    0.70    1.40
   4   4  -5    0.40    1.80
   4   4  -5   -4.40    2.60
  -4   4   5   -0.40    1.50
  -4   4   5   -1.40    2.50
  -3  -4   5    5.20    1.60
   3  -4  -5    5.90    1.60
   3  -4  -5    6.90    0.90
  -3  -4   5   11.90    1.90
   3  -4  -5    6.50    1.60
  -3   4   5    6.60    1.60
  -3   4   5    8.70    2.50
   3   4  -5    8.30    2.80
   3   4  -5    4.30    1.40
   3   4  -5    8.00    1.90
   3   4  -5    6.40    1.30
  -3   4   5    7.30    1.70
  -2  -4   5   23.40    2.20
   2  -4  -5   22.90    2.00
   2  -4  -5   23.00    1.90
  -2  -4   5   21.40    2.10
  -2  -4   5   21.30    2.90
   2  -4  -5   22.20    2.20
   2  -4  -5   23.40    2.70
  -2  -4   5   24.00    2.40
   2   4  -5   19.30    2.00
  -2   4   5   18.80    1.80
   2   4  -5   19.70    2.10
  -2   4   5   27.70    2.40
  -2   4   5   14.40    2.60
   2   4  -5   18.50    2.10
   2   4  -5   21.00    3.10
  -1  -4   5   30.50    3.10
   1  -4  -5   34.10    3.10
  -1  -4   5   32.80    3.10
   1  -4  -5   33.90    2.30
  -1  -4   5   27.60    2.30
  -1  -4   5   34.60    2.60
   1  -4  -5   33.40    1.90
   1  -4  -5   33.50    2.10
   1   4  -5   30.70    2.20
   1   4  -5   30.80    2.70
  -1   4   5   32.10    2.50
  -1   4   5   34.00    2.00
   1   4  -5   28.50    2.60
  -1   4   5   28.00    3.10
   0  -4   5   24.30    2.80
   0  -4   5   26.80    1.90
   0  -4   5   24.70    2.50
   0  -4  -5   25.50    2.30
   0  -4   5   25.50    2.70
   0  -4  -5   23.70    1.70
   0   4   5   25.00    2.40
   0   4  -5   26.80    2.00
   0   4  -5   21.90    2.40
   0   4  -5   23.40    1.70
   0   4   5   22.10    1.60
   0   4   5   26.60    2.00
   0   4  -5   24.00    2.20
   0   4   5   25.50    3.00
   0   4  -5   24.50    2.50
   1  -4   5  164.18    5.90
   1  -4   5  164.98    6.10
  -1  -4  -5  164.68    4.80
   1  -4   5  163.68    4.70
   1   4   5  160.88    5.70
  -1   4  -5  165.98    5.90
   1   4   5  162.38    5.90
  -1   4  -5  168.48    5.10
   1   4   5  168.18    4.40
   1   4   5  161.28    4.40
  -1   4  -5  164.68    5.20
  -1   4  -5  162.78    6.10
  -1   4  -5  169.68    4.90
   2  -4   5   20.70    2.10
   2  -4   5   17.40    2.50
   2  -4   5   19.50    1.50
  -2  -4  -5   19.40    1.70
   2  -4   5   19.90    2.90
   2  -4   5   19.30    2.00
  -2   4  -5   20.40    2.60
   2   4   5   19.70    1.30
  -2   4  -5   22.10    2.20
   2   4   5   21.80    2.80
  -2   4  -5   20.70    2.30
   2   4   5   19.40    2.70
   3  -4   5   -0.20    2.00
   3  -4   5   -2.30    1.40
   3  -4   5    0.70    1.00
  -3  -4  -5    0.60    0.40
   3  -4   5   -0.50    1.30
  -3   4  -5    0.50    1.40
   3   4   5    0.70    0.90
   3   4   5   -1.30    2.00
   3   4   5    1.00    2.40
   4  -4   5    3.10    2.20
   4  -4   5   -0.30    1.60
   4  -4   5    1.20    1.50
  -4  -4  -5   -0.20    0.70
   4  -4   5    3.00    1.20
   4   4   5    2.40    3.20
  -4   4  -5    4.00    1.80
   4   4   5    1.40    1.10
   4   4   5    3.10    0.90
   4   4   5    3.30    2.60
   5  -4   5   97.59    5.50
   5  -4   5   86.19    3.60
   5  -4   5   98.59    6.90
   5   4   5   75.19    5.90
  -5   4  -5   96.49    4.60
   5   4   5   84.29    7.00
   6  -4   5   22.60    3.30
   6  -4   5   31.20    5.40
  -6   4  -5   19.30    2.80
   6   4   5   23.70    4.20
   6   4   5   24.90    5.60
   7  -4   5   44.20    6.20
   7   4   5   35.80    5.40
   7   4   5   48.00    7.20
  -7  -5   5   -1.10    2.30
   7  -5  -5   -2.90    2.30
   7   5  -5   -4.40    4.80
  -7   5   5   -7.40    3.10
   7   5  -5    1.30    2.90
  -7   5   5    1.10    2.70
   6  -5  -5   -2.00    1.90
   6  -5  -5   -1.40    2.20
  -6  -5   5    0.10    2.20
  -6   5   5   -0.80    3.50
   6   5  -5   -0.50    4.60
   6   5  -5   -1.40    2.50
  -6   5   5    1.20    2.30
  -5  -5   5    4.80    2.20
   5  -5  -5    5.60    1.80
  -5  -5   5    4.10    1.40
   5  -5  -5    5.40    2.10
  -5   5   5    8.80    3.40
   5   5  -5    3.30    3.60
   5   5  -5    5.80    2.50
  -5   5   5    5.60    2.20
  -4  -5   5   43.20    2.90
   4  -5  -5   40.90    3.00
  -4  -5   5   44.30    3.40
   4  -5  -5   40.00    2.30
   4   5  -5   48.70    5.20
  -4   5   5   34.10    4.20
   4   5  -5   36.40    3.70
  -4   5   5   41.90    3.20
  -3  -5   5   61.89    3.50
  -3  -5   5   59.59    3.50
   3  -5  -5   63.99    3.30
  -3  -5   5   63.79    3.50
   3  -5  -5   60.19    3.50
  -3   5   5   66.29    5.00
   3   5  -5   61.69    3.10
  -3   5   5   68.39    3.90
   3   5  -5   62.39    3.80
  -3   5   5   60.09    3.30
   3   5  -5   63.99    5.00
   2  -5  -5   48.10    2.80
  -2  -5   5   51.39    3.10
  -2  -5   5   50.79    3.50
  -2  -5   5   54.19    3.10
   2  -5  -5   52.99    3.10
   2   5  -5   54.09    4.40
  -2   5   5   53.39    4.30
   2   5  -5   53.19    2.90
   2   5  -5   49.30    3.60
   2   5  -5   47.80    3.10
  -2   5   5   58.49    3.50
  -2   5   5   53.69    2.80
   1  -5  -5  181.88    6.20
  -1  -5   5  187.08    7.10
   1  -5  -5  184.58    5.70
  -1  -5   5  181.28    6.50
  -1  -5   5  179.58    5.90
  -1  -5   5  188.18    6.30
   1  -5  -5  188.58    7.20
   1  -5  -5  186.68    5.40
   1   5  -5  185.98    5.80
  -1   5   5  197.98    6.50
   1   5  -5  185.28    6.40
  -1   5   5  185.88    7.40
  -1   5   5  169.28    5.40
   1   5  -5  189.58    6.60
   0  -5  -5    5.30    1.80
   0  -5   5    4.60    2.00
   0  -5   5    4.60    1.30
   0  -5  -5    4.30    1.30
   0  -5   5    4.00    1.90
   0  -5   5    6.00    1.80
   0   5   5    0.20    1.20
   0   5  -5    3.00    1.80
   0   5  -5    7.70    1.50
   0   5   5    6.10    1.80
   0   5  -5    5.10    1.60
   0   5   5    5.30    1.20
   0   5  -5    5.70    1.20
   0   5   5    2.60    2.00
   0   5  -5    4.60    1.70
   1  -5   5    7.90    1.90
  -1  -5  -5    8.60    1.50
   1  -5   5   10.90    1.50
   1  -5   5    6.90    2.20
   1   5   5    6.50    1.80
   1   5   5    8.80    1.20
   1   5   5    9.10    1.20
   1   5   5   10.50    2.20
  -1   5  -5   11.60    2.40
   1   5   5    8.40    2.30
  -1   5  -5    8.80    1.40
  -1   5  -5    9.60    1.80
   2  -5   5   30.70    3.40
   2  -5   5   29.20    2.40
   2  -5   5   29.00    2.40
   2  -5   5   30.00    2.00
  -2  -5  -5   26.50    2.00
   2   5   5   27.00    3.20
  -2   5  -5   30.00    2.70
   2   5   5   30.90    3.30
   2   5   5   28.90    1.70
  -2   5  -5   28.10    2.70
   3  -5   5    7.20    1.80
   3  -5   5    7.50    1.40
   3  -5   5    7.10    1.70
   3  -5   5    5.20    2.70
  -3   5  -5    6.30    1.90
   3   5   5    9.20    2.90
   3   5   5    7.30    2.80
  -3   5  -5   11.20    2.20
   3   5   5    6.80    1.20
  -4  -5  -5    1.90    0.80
   4  -5   5   -0.20    1.70
   4  -5   5    0.10    1.30
   4  -5   5    1.30    2.30
   4   5   5   -0.30    2.60
   4   5   5    3.60    1.00
  -4   5  -5    0.30    1.60
   4   5   5   -0.20    1.10
   4   5   5   -0.80    2.90
   5  -5   5    2.80    2.70
   5  -5   5    0.50    1.50
   5   5   5    0.80    3.80
  -5   5  -5   -0.50    1.90
   5   5   5    0.00    2.90
   6  -5   5   19.30    4.60
   6  -5   5   13.40    3.30
   6  -5   5   15.40    2.70
  -6   5  -5   13.90    2.60
   6   5   5   16.10    4.40
   6   5   5   14.70    5.30
   7  -5   5    8.80    4.40
   7   5   5   -2.20    5.30
   7   5   5    4.90    3.80
  -7  -6   5    1.00    2.50
   7  -6  -5    3.00    2.70
  -7   6   5   -1.20    3.60
   7   6  -5   -7.10    5.10
  -7   6   5   -5.30    2.70
   7   6  -5    2.10    3.10
  -6  -6   5    5.80    2.70
   6  -6  -5    6.60    2.60
   6   6  -5    3.20    2.90
  -6   6   5    2.70    3.60
   6   6  -5    5.30    4.80
  -6   6   5    5.90    2.70
   5  -6  -5    4.10    1.70
   5  -6  -5    5.30    2.20
  -5  -6   5    2.90    1.50
  -5  -6   5    5.20    2.30
  -5   6   5    5.20    3.30
   5   6  -5    6.30    2.90
  -5   6   5    4.60    2.30
   5   6  -5    5.20    4.20
  -4  -6   5   -0.30    1.60
  -4  -6   5    0.10    1.80
   4  -6  -5    4.20    2.00
   4  -6  -5    0.00    0.50
  -4   6   5    1.50    2.70
   4   6  -5    2.40    1.20
  -4   6   5   -1.10    1.70
   4   6  -5    0.00    3.30
   4   6  -5    0.60    2.30
  -3  -6   5   24.00    2.70
   3  -6  -5   23.70    2.60
  -3  -6   5   25.70    2.80
  -3   6   5   20.20    3.40
   3   6  -5   22.90    3.00
  -3   6   5   22.60    2.90
  -3   6   5   20.30    2.40
   3   6  -5   18.30    2.20
   3   6  -5   26.50    4.10
  -2  -6   5    9.60    2.40
   2  -6  -5    9.30    1.60
  -2  -6   5    9.10    2.00
   2   6  -5    8.60    1.90
   2   6  -5   12.00    2.40
  -2   6   5   11.70    2.20
  -2   6   5   10.20    1.80
  -2   6   5    8.10    2.50
   2   6  -5    8.00    3.00
   1  -6  -5   14.60    2.60
  -1  -6   5   12.50    2.60
   1  -6  -5   14.50    1.90
   1   6  -5   11.80    2.50
  -1   6   5   12.10    1.80
  -1   6   5   16.10    2.40
   1   6  -5   12.70    1.90
  -1   6   5   11.60    2.60
   0  -6   5   93.09    3.80
   0  -6  -5   91.09    3.70
   0  -6   5   97.79    5.00
   0   6  -5   88.59    4.90
   0   6   5   87.99    3.40
   0   6  -5   87.19    4.00
   0   6   5   96.09    4.80
   0   6   5   86.89    3.60
   0   6  -5   92.09    3.90
   0   6   5   87.69    5.40
  -1  -6  -5    1.80    1.30
   1  -6   5    2.50    1.30
  -1  -6  -5    1.90    1.30
   1  -6   5    2.20    2.20
  -1   6  -5    2.10    1.70
   1   6   5    1.10    2.00
  -1   6  -5    0.60    2.10
   1   6   5    0.50    1.00
   1   6   5    1.60    1.60
   1   6   5    2.30    2.00
   1   6   5   -1.80    1.50
   1   6   5    1.00    1.10
  -1   6  -5    0.40    1.20
   2  -6   5   27.10    3.50
  -2  -6  -5   30.60    3.00
  -2  -6  -5   27.60    2.20
   2  -6   5   32.50    2.70
   2  -6   5   24.90    2.10
   2   6   5   28.70    3.40
  -2   6  -5   28.90    2.80
   2   6   5   30.50    2.10
  -2   6  -5   26.90    3.00
   2   6   5   25.30    2.60
   2   6   5   26.90    3.50
   2   6   5   30.00    1.80
   3  -6   5   -1.90    2.30
   3  -6   5    0.70    1.40
   3  -6   5    0.10    1.40
  -3   6  -5    2.40    2.00
   3   6   5   -3.60    1.10
   3   6   5    0.70    2.40
   3   6   5    1.00    1.10
   3   6   5    1.50    2.40
  -3   6  -5   -0.70    1.80
   4  -6   5   47.90    4.70
   4  -6   5   53.59    3.10
   4   6   5   41.40    4.90
  -4   6  -5   46.40    4.30
  -4   6  -5   58.69    4.10
   4   6   5   59.09    5.60
   5  -6   5    4.30    1.90
   5  -6   5    2.30    3.00
  -5   6  -5    2.60    2.20
   5   6   5    2.10    4.00
   5   6   5    2.50    3.30
   6  -6   5   36.10    4.70
   6  -6   5   24.80    2.90
   6  -6   5   32.40    5.20
  -6   6  -5   21.50    3.10
   6   6   5   27.60    6.10
   6   6   5   26.70    4.90
   7  -7  -5   -2.30    2.70
   7   7  -5   -4.20    5.10
  -7   7   5   -2.70    2.60
  -7   7   5   -1.30    3.90
   7   7  -5   -0.70    2.90
  -6  -7   5   12.20    3.10
   6  -7  -5   13.10    3.10
   6   7  -5   10.20    3.40
  -6   7   5   13.30    3.40
  -6   7   5    2.50    4.00
   6   7  -5   15.00    5.10
  -5  -7   5   15.10    2.90
   5  -7  -5   12.10    2.80
   5   7  -5    9.00    3.10
  -5   7   5    9.10    3.90
  -5   7   5   20.00    3.30
   5   7  -5   22.90    5.20
   4  -7  -5   23.20    3.00
  -4  -7   5   28.60    3.00
  -4  -7   5   28.30    3.30
   4   7  -5   32.10    3.10
  -4   7   5   33.00    3.40
   4   7  -5   32.80    4.10
   4   7  -5   33.20    5.10
  -4   7   5   25.70    4.30
  -3  -7   5   29.00    3.20
  -3  -7   5   27.30    3.10
   3  -7  -5   28.40    3.00
  -3   7   5   29.20    3.50
   3   7  -5   32.30    4.70
  -3   7   5   28.70    2.90
   3   7  -5   27.70    3.50
  -3   7   5   23.40    4.00
   2  -7  -5   -0.50    1.60
  -2  -7   5    3.70    2.00
  -2  -7   5   -0.20    2.00
   2   7  -5   -0.60    2.10
   2   7  -5   -0.20    2.90
  -2   7   5   -0.10    1.50
  -2   7   5    3.50    2.10
  -2   7   5    0.50    2.20
  -1  -7   5    0.80    1.50
   1  -7  -5   -0.90    1.40
  -1  -7   5   -0.60    2.40
  -1   7   5    3.50    1.60
   1   7  -5    1.20    1.70
  -1   7   5    2.60    2.00
   1   7  -5    1.50    1.40
   1   7  -5    4.20    2.40
  -1   7   5    1.60    2.40
   0  -7   5    5.80    1.80
   0  -7  -5    2.20    1.50
   0  -7   5    4.80    2.60
   0   7   5    6.00    1.50
   0   7  -5    6.80    2.60
   0   7   5    3.20    1.50
   0   7   5    3.90    2.40
   0   7  -5    6.60    1.90
   0   7  -5    2.90    1.50
   0   7   5    4.50    2.40
   0   7   5    2.80    1.30
   1  -7   5    1.00    2.50
  -1  -7  -5    0.50    1.20
   1  -7   5    0.60    1.50
  -1  -7  -5    0.40    1.40
   1   7   5    0.80    1.20
   1   7   5   -1.20    1.10
   1   7   5    0.00    2.00
  -1   7  -5   -1.00    2.20
  -1   7  -5    1.00    1.40
  -1   7  -5    0.60    1.80
   1   7   5   -1.00    2.00
   1   7   5    0.30    1.90
  -2  -7  -5    1.70    1.50
   2  -7   5    2.10    2.50
   2  -7   5    2.90    1.50
   2   7   5    2.40    2.40
   2   7   5    1.70    1.70
   2   7   5    3.60    1.40
   2   7   5   -0.80    2.30
  -2   7  -5    3.30    2.70
   2   7   5    1.20    1.20
  -2   7  -5    5.10    2.10
  -2   7  -5    2.40    1.70
   3  -7   5   -0.80    1.40
   3  -7   5    0.30    2.70
   3  -7   5    1.20    1.60
  -3   7  -5    1.70    2.00
  -3   7  -5   -1.20    1.90
   3   7   5    1.40    2.80
   3   7   5   -2.80    1.40
   3   7   5    5.20    3.00
   4  -7   5    0.70    2.70
   4  -7   5    3.40    1.90
   4   7   5    7.70    3.50
  -4   7  -5    3.70    2.50
  -4   7  -5    2.60    2.40
   4   7   5    4.70    3.40
   5  -7   5    0.30    2.00
   5  -7   5    1.40    2.90
   5   7   5    1.60    4.20
   5   7   5    1.90    3.30
  -5   7  -5    3.50    2.50
   6  -7   5   12.60    4.10
   6  -7   5    4.50    2.40
  -6   7  -5   -1.90    2.50
   6   7   5    0.40    4.80
   6   7   5    6.00    4.20
  -6  -8   5    4.70    2.90
   6  -8  -5    7.80    3.00
  -6   8   5    0.00    4.00
   6   8  -5    4.10    4.90
   6   8  -5    4.90    3.70
  -6   8   5    6.20    3.10
   5  -8  -5    7.60    2.80
  -5  -8   5    6.30    2.60
   5   8  -5    6.20    3.30
  -5   8   5    6.20    2.80
  -5   8   5    1.90    3.60
   5   8  -5   18.10    5.40
  -4  -8   5   65.69    4.50
   4  -8  -5   72.49    4.50
  -4  -8   5   71.59    4.30
   4   8  -5   73.39    5.50
  -4   8   5   65.09    5.50
   4   8  -5   69.09    7.20
  -4   8   5   61.19    6.30
  -4   8   5   66.59    4.70
  -3  -8   5    5.20    2.50
   3  -8  -5    6.90    2.40
  -3  -8   5    8.20    2.50
   3   8  -5   12.50    3.20
   3   8  -5    9.80    3.90
  -3   8   5   10.40    2.80
  -3   8   5    7.80    2.30
  -3   8   5    7.10    3.10
   2  -8  -5   41.00    3.30
  -2  -8   5   36.70    4.10
  -2   8   5   42.70    3.50
  -2   8   5   46.90    5.00
   2   8  -5   50.79    5.00
  -2   8   5   45.70    4.50
   1  -8  -5   -2.80    1.50
  -1  -8   5   -0.10    2.40
  -1  -8   5   -2.50    1.60
  -1   8   5   -0.10    2.20
   1   8  -5   -0.30    1.50
   1   8  -5    0.70    2.70
  -1   8   5   -0.70    2.30
  -1   8   5    1.40    1.80
   1   8  -5    0.70    1.80
   0  -8   5   22.40    2.70
   0  -8  -5   21.20    2.60
   0  -8  -5   24.80    2.00
   0  -8   5   18.70    3.70
   0   8   5   23.80    2.20
   0   8  -5   17.20    3.40
   0   8  -5   18.50    2.70
   0   8   5   20.00    3.40
   0   8   5   19.50    3.50
   0   8  -5   18.80    2.50
   0   8   5   19.50    2.30
   0   8   5   20.60    2.30
  -1  -8  -5    6.50    1.50
  -1  -8  -5    4.40    1.90
   1  -8   5    1.90    2.80
   1  -8   5    5.70    1.90
   1   8   5    2.40    2.10
   1   8   5   -0.10    1.20
  -1   8  -5    5.40    2.90
  -1   8  -5    0.90    1.90
   1   8   5    6.10    1.70
   1   8   5    1.50    2.40
   1   8   5    2.40    2.70
  -1   8  -5    4.40    1.70
   2  -8   5   21.00    3.80
  -2  -8  -5   18.80    2.50
   2  -8   5   24.40    2.70
   2   8   5   26.60    4.00
   2   8   5   20.60    3.80
  -2   8  -5   18.80    2.70
   2   8   5   28.50    3.90
   2   8   5   23.30    2.40
  -2   8  -5   21.60    4.00
  -2   8  -5   20.60    3.00
   3  -8   5    0.20    3.00
   3  -8   5    2.80    2.00
   3   8   5    2.10    1.60
  -3   8  -5    0.10    2.20
   3   8   5    5.40    3.20
  -3   8  -5   -3.60    2.10
   3   8   5    3.80    2.90
   4  -8   5   -0.80    3.00
   4  -8   5   -1.20    2.00
   4   8   5    2.50    3.40
  -4   8  -5   -1.00    2.30
   4   8   5   -0.10    3.10
  -4   8  -5   -3.00    2.20
   5  -8   5    1.50    3.20
   5  -8   5    1.60    2.10
  -5   8  -5    0.00    2.50
   5   8   5   -3.60    3.40
   5   8   5   -4.60    4.20
  -5  -9   5   -0.80    2.60
   5  -9  -5    1.30    2.60
   5   9  -5   -2.20    3.30
   5   9  -5    0.50    4.10
  -5   9   5   -8.10    3.40
  -5   9   5   -1.20    2.40
  -4  -9   5    1.40    2.70
   4  -9  -5    0.60    2.30
  -4  -9   5   -2.90    2.00
  -4   9   5    2.90    2.40
   4   9  -5    2.80    3.20
  -4   9   5   -0.60    3.40
   4   9  -5    2.20    3.80
  -4   9   5    5.40    3.00
   3  -9  -5    2.40    1.80
  -3  -9   5   -4.90    2.30
  -3   9   5    0.20    2.50
  -3   9   5    0.30    2.80
   3   9  -5    5.70    3.60
  -3   9   5   -0.70    2.20
   3   9  -5    1.90    3.20
  -2  -9   5   -3.80    2.70
   2  -9  -5    3.70    2.20
   2   9  -5   -2.10    1.90
  -2   9   5   -0.80    1.80
   2   9  -5    2.40    1.90
  -2   9   5   -1.50    2.30
  -2   9   5   -0.90    2.60
   2   9  -5   -0.20    2.70
   1  -9  -5    2.10    2.00
  -1  -9   5    0.90    2.80
  -1  -9   5    4.10    2.20
   1   9  -5    3.30    2.10
   1   9  -5    0.70    2.70
  -1   9   5   -1.30    2.00
  -1   9   5    4.90    2.80
   1   9  -5    2.10    1.90
  -1   9   5    2.60    2.90
   0  -9   5    6.30    2.30
   0  -9   5    0.90    2.90
   0  -9  -5    4.00    2.10
   0   9   5    2.60    2.60
   0   9  -5    4.40    2.30
   0   9   5    0.80    2.70
   0   9  -5    5.30    3.10
   0   9  -5    1.30    1.70
   0   9   5    1.70    1.90
   1  -9   5    3.70    3.00
   1  -9   5    0.00    2.00
  -1  -9  -5    1.60    1.90
  -1   9  -5    1.90    2.50
   1   9   5   -0.20    2.90
  -1   9  -5    0.50    2.90
   1   9   5    1.40    2.60
  -1   9  -5    2.20    1.80
   1   9   5    4.30    2.00
   1   9   5    0.80    1.70
   2  -9   5    2.60    2.30
  -2  -9  -5    8.20    2.30
   2  -9   5    2.60    3.20
   2   9   5    5.70    3.30
  -2   9  -5    5.00    3.30
  -2   9  -5    5.30    2.50
   2   9   5    8.40    1.90
   2   9   5    8.60    3.00
  -2   9  -5    1.50    2.10
   2   9   5    6.30    3.10
   3  -9   5    0.00    2.00
   3  -9   5   -3.00    2.80
   3   9   5    0.30    1.70
  -3   9  -5   -5.60    2.00
   3   9   5    2.60    3.30
   3   9   5    1.10    3.30
   3   9   5    2.00    2.80
  -3   9  -5    3.80    2.60
   4  -9   5   -1.40    3.30
   4  -9   5    4.70    2.50
   4   9   5   -2.10    3.30
  -4   9  -5    3.50    2.80
   4   9   5    4.40    1.90
   4   9   5   -1.30    3.50
   5  -9   5    1.40    2.30
   5  -9   5   -0.50    3.40
  -5   9  -5    0.70    2.60
   5   9   5   -6.40    4.10
   5   9   5   -1.60    3.70
   4 -10  -5   32.70    4.10
   4  10  -5   41.60    5.40
  -4  10   5   43.60    4.50
  -4  10   5   29.60    4.70
  -4  10   5   26.70    5.10
   4  10  -5   41.30    6.10
   3 -10  -5    0.50    2.40
  -3 -10   5    0.30    2.60
  -3  10   5   -3.30    2.90
   3  10  -5    1.80    2.30
  -3  10   5    0.20    2.90
   3  10  -5    0.10    2.30
   3  10  -5   -1.80    2.90
  -3  10   5    2.90    2.60
  -2 -10   5    3.20    3.20
   2 -10  -5    0.30    2.30
   2  10  -5    5.40    2.40
  -2  10   5    6.80    2.40
  -2  10   5    7.20    3.20
  -2  10   5    3.60    3.00
   2  10  -5    5.10    3.40
   2  10  -5    6.10    2.60
   1 -10  -5   -1.80    2.10
  -1 -10   5   -4.80    2.70
   1  10  -5    1.20    1.90
   1  10  -5   -2.30    2.80
   1  10  -5   -2.00    2.20
  -1  10   5    3.20    3.00
  -1  10   5   -2.50    1.80
  -1  10   5   -1.20    2.90
   0 -10   5   -0.10    3.10
   0 -10  -5   -3.60    1.90
   0 -10   5    0.60    2.20
   0  10  -5   -1.00    2.80
   0  10   5   -3.50    1.90
   0  10  -5   -0.90    1.60
   0  10   5   -2.80    2.80
   0  10   5   -2.00    2.70
   0  10  -5    2.80    2.30
   1 -10   5   -0.20    3.10
   1 -10   5    0.90    2.30
  -1 -10  -5    4.60    2.40
  -1  10  -5    3.40    2.60
   1  10   5    4.90    2.90
  -1  10  -5    1.00    1.90
   1  10   5    1.80    3.00
   1  10   5    1.20    1.80
  -1  10  -5    1.30    3.10
   2 -10   5    2.20    3.30
  -2 -10  -5    0.20    2.20
   2 -10   5    0.60    2.40
   2  10   5   -0.40    1.80
   2  10   5    2.50    3.20
  -2  10  -5   -1.50    2.50
  -2  10  -5    1.60    3.30
   2  10   5    1.90    3.50
   2  10   5    3.60    2.60
   3 -10   5    0.90    3.40
   3 -10   5    3.20    2.60
  -3  10  -5    3.50    2.90
   3  10   5    0.60    2.80
   3  10   5    1.60    1.80
   3  10   5    0.00    3.70
   3  10   5   -1.00    3.20
   4 -10   5   10.70    4.10
   4 -10   5    1.90    2.60
   4  10   5   -1.20    3.70
   4  10   5    0.40    4.00
  -4  10  -5   10.00    3.10
   4  10   5    2.50    2.00
   3 -11  -5   -1.80    2.40
   3  11  -5    1.90    2.40
  -3  11   5   -4.10    3.30
   3  11  -5   -3.80    3.50
   3  11  -5   -0.20    2.40
  -3  11   5    0.80    3.20
  -3  11   5   -3.30    2.60
   2 -11  -5    2.30    2.60
  -2 -11   5   -0.10    2.90
  -2  11   5    2.40    3.10
  -2  11   5   -0.10    2.50
  -2  11   5    1.80    3.40
   2  11  -5   -0.30    2.10
   2  11  -5   -2.70    3.20
   2  11  -5    1.20    2.50
  -1 -11   5   -0.20    3.10
   1 -11  -5    2.00    2.50
  -1  11   5    1.80    3.20
   1  11  -5   -2.70    3.00
   1  11  -5    3.50    2.50
   1  11  -5    1.70    2.00
  -1  11   5    5.70    2.60
  -1  11   5    0.70    3.10
   0 -11   5    0.10    3.30
   0 -11  -5    4.30    2.60
   0 -11   5    4.30    2.90
   0  11  -5    1.90    3.20
   0  11   5   -1.20    2.20
   0  11  -5   -1.20    2.30
   0  11   5   -0.60    3.10
   0  11   5   -0.10    3.00
   1 -11   5   -1.10    2.50
  -1 -11  -5   -0.20    2.50
   1 -11   5   -0.10    3.30
   1  11   5    1.20    2.10
  -1  11  -5    0.10    3.40
   1  11   5    2.00    3.50
  -1  11  -5    6.20    2.80
   1  11   5   -0.60    2.70
   2 -11   5    1.60    2.70
  -2 -11  -5    5.30    2.80
   2 -11   5    1.50    3.50
  -2  11  -5    5.00    3.70
   2  11   5    6.90    2.30
  -2  11  -5    5.60    3.20
   2  11   5    8.00    4.00
   2  11   5    3.10    3.10
  -8   0   6  143.19    6.90
   8   0  -6  136.59    9.50
  -7   0   6    1.50    2.40
   7   0  -6    2.10    3.90
   6   0  -6   53.89    5.70
  -6   0   6   61.99    4.10
   5   0  -6    1.10    2.70
  -5   0   6    1.00    1.70
  -5   0   6   -0.20    2.30
  -4   0   6   16.50    2.10
  -4   0   6   11.40    2.50
   4   0  -6   12.80    2.40
   4   0  -6   14.20    2.60
  -4   0   6   16.10    2.40
  -3   0   6    0.30    1.20
   3   0  -6    0.70    1.90
  -3   0   6    3.10    2.10
   3   0  -6    0.80    1.10
   3   0  -6    1.40    1.40
  -3   0   6    0.30    1.40
  -2   0   6   38.80    2.20
  -2   0   6   42.40    2.90
   2   0  -6   36.50    2.60
   2   0  -6   39.70    3.10
  -2   0   6   43.10    3.10
   2   0  -6   38.30    2.10
  -1   0   6    2.30    1.00
   1   0  -6    1.00    0.90
  -1   0   6   -0.30    1.50
   1   0  -6   -0.50    1.10
  -1   0   6    0.00    1.10
   0   0   6  574.14   13.80
   0   0  -6  622.54   13.80
   0   0   6  586.64   14.40
   0   0   6  604.54   15.00
  -1   0  -6    0.90    0.50
   1   0   6    0.10    1.30
  -1   0  -6    0.70    0.60
   2   0   6  400.76    9.60
   2   0   6  402.06   10.70
   3   0   6   -0.10    1.10
   3   0   6   -0.70    0.90
  -3   0  -6   -0.20    1.10
  -3   0  -6   -0.10    0.80
   4   0   6    0.10    1.30
   4   0   6   -0.40    2.70
   4   0   6   -1.40    1.10
  -4   0  -6    0.90    1.10
  -5   0  -6   -1.20    1.20
   5   0   6    0.40    1.50
   5   0   6   -0.20    3.30
   5   0   6    1.10    1.40
   6   0   6    1.80    2.10
   6   0   6    4.30    4.10
   7   0   6   -2.50    4.20
   8  -1  -6    0.60    4.10
  -8  -1   6    0.30    2.60
  -8   1   6    5.70    3.00
   8   1  -6   -3.10    4.90
  -7  -1   6   -1.60    2.30
   7  -1  -6   -6.70    3.40
  -7   1   6    1.00    2.50
   7   1  -6   -1.90    3.80
   6  -1  -6    0.90    3.00
  -6  -1   6    0.10    1.30
  -6  -1   6    1.50    2.10
  -6   1   6    1.10    1.50
  -6   1   6    0.10    2.80
  -6   1   6    0.80    2.10
   6   1  -6    3.20    3.70
  -5  -1   6    0.10    1.70
   5  -1  -6    0.30    2.40
  -5   1   6    2.10    1.80
  -5   1   6   -2.20    2.40
   5   1  -6   -1.20    2.90
  -5   1   6    1.00    1.60
   4  -1  -6    4.40    1.20
   4  -1  -6    4.20    2.10
  -4  -1   6    5.00    1.60
  -4  -1   6    3.50    1.80
  -4   1   6    5.10    2.40
   4   1  -6    3.90    2.00
   4   1  -6    5.50    1.40
  -4   1   6    6.70    1.70
   4   1  -6    6.80    2.60
  -4   1   6    5.60    1.70
  -3  -1   6    0.50    1.30
   3  -1  -6    1.20    0.80
  -3  -1   6   -1.20    1.50
   3  -1  -6   -0.10    1.60
  -3  -1   6    1.80    1.70
   3  -1  -6    1.10    1.40
  -3  -1   6   -0.70    1.40
   3  -1  -6    0.70    1.20
   3   1  -6    1.30    1.30
   3   1  -6    0.30    0.90
   3   1  -6   -1.60    1.90
  -3   1   6    0.60    1.30
  -3   1   6    2.00    2.10
  -3   1   6    1.80    1.30
   3   1  -6    0.30    1.60
   2  -1  -6  243.68    6.60
   2  -1  -6  232.08    5.80
   2  -1  -6  246.88    7.60
  -2  -1   6  248.98    7.70
  -2  -1   6  249.78    7.30
  -2  -1   6  247.18    6.80
  -2  -1   6  253.87    7.40
   2   1  -6  256.37    7.30
  -2   1   6  239.08    7.00
   2   1  -6  240.08    7.80
   2   1  -6  233.48    6.00
  -2   1   6  259.27    6.70
  -2   1   6  251.67    7.80
   2   1  -6  255.17    6.80
  -1  -1   6    5.10    1.60
  -1  -1   6    5.00    1.70
  -1  -1   6    4.40    0.80
  -1  -1   6    3.40    1.20
   1  -1  -6    4.90    1.00
  -1  -1   6    7.70    1.20
   1  -1  -6    3.30    1.40
  -1   1   6    4.40    1.30
   1   1  -6    4.10    1.00
  -1   1   6    3.20    1.00
   1   1  -6    3.50    1.10
  -1   1   6    4.20    0.70
   0  -1   6 1229.38   29.30
   0  -1   6 1284.37   29.70
   0  -1   6 1277.07   29.20
   0  -1   6 1302.57   30.40
   0  -1  -6 1322.47   29.00
   0   1   6 1286.37   30.30
   0   1   6 1282.57   29.20
   0   1  -6 1306.47   30.40
   0   1  -6 1293.57   29.30
   1  -1   6   19.30    2.20
  -1   1  -6   24.20    1.50
   1   1   6   18.20    2.10
  -1   1  -6   21.90    1.40
  -1   1  -6   19.40    2.10
   2  -1   6   92.39    3.10
   2  -1   6   94.59    4.00
  -2  -1  -6   88.29    2.30
   2   1   6   86.59    3.60
   2   1   6   90.09    2.60
  -2   1  -6   91.69    3.90
  -2   1  -6   92.59    3.00
  -3  -1  -6   -0.30    0.40
   3  -1   6   -1.40    1.20
   3  -1   6    1.40    1.30
   3  -1   6   -0.40    1.00
   3   1   6    1.20    2.20
  -3   1  -6    0.30    1.00
   3   1   6    0.30    0.90
  -3   1  -6    1.10    1.20
   3   1   6   -1.00    1.00
   4  -1   6    9.40    1.60
   4  -1   6    7.10    3.00
  -4  -1  -6   10.90    1.30
   4  -1   6   13.70    2.00
   4  -1   6    7.40    2.40
  -4   1  -6   10.50    1.50
  -4   1  -6    9.20    1.80
   4   1   6    8.70    3.10
   4   1   6    9.50    1.40
   4   1   6    6.30    1.40
  -5  -1  -6    2.70    1.20
   5  -1   6    3.40    3.50
   5  -1   6    6.80    1.90
   5  -1   6    6.50    1.70
   5   1   6    4.60    1.50
   5   1   6    4.90    3.80
  -5   1  -6    7.00    1.70
  -5   1  -6    6.70    1.50
   5   1   6    4.30    1.30
   6  -1   6    3.10    1.80
   6  -1   6   -2.10    3.40
   6   1   6    6.90    4.40
   7  -1   6    3.40    4.70
   7   1   6   -0.10    4.80
   8  -2  -6   19.50    5.10
  -8  -2   6   26.80    3.90
   8   2  -6   20.90    3.40
   8   2  -6   20.30    5.90
  -8   2   6   18.30    3.60
  -7  -2   6    4.60    2.50
   7  -2  -6   -1.50    3.10
   7   2  -6   -1.80    4.00
  -7   2   6    5.10    2.60
   7   2  -6    1.60    2.20
  -6  -2   6   32.70    3.50
   6  -2  -6   35.20    4.10
  -6  -2   6   30.20    2.20
  -6   2   6   26.00    3.10
  -6   2   6   20.70    4.20
   6   2  -6   41.20    5.50
   6   2  -6   27.30    3.00
  -5  -2   6    4.60    1.40
   5  -2  -6    6.80    2.40
  -5  -2   6    3.60    1.90
   5  -2  -6    4.20    1.40
   5   2  -6    4.90    1.70
   5   2  -6    4.10    3.10
  -5   2   6    6.60    1.90
  -5   2   6    1.80    2.70
  -5   2   6    6.70    1.80
  -4  -2   6    0.20    1.50
  -4  -2   6    0.60    1.30
   4  -2  -6    0.70    1.70
   4  -2  -6    2.10    1.10
   4   2  -6   -1.70    1.80
  -4   2   6    0.20    1.40
   4   2  -6    1.20    1.40
  -4   2   6   -2.80    2.00
  -4   2   6    1.60    1.20
   4   2  -6   -0.90    2.50
  -3  -2   6   20.40    2.80
  -3  -2   6   20.20    2.20
   3  -2  -6   22.00    2.60
   3  -2  -6   24.00    2.20
   3  -2  -6   22.80    1.70
  -3  -2   6   25.20    2.40
   3  -2  -6   20.90    1.90
   3   2  -6   21.20    1.90
  -3   2   6   22.60    2.00
   3   2  -6   21.30    3.10
  -3   2   6   22.30    3.10
   3   2  -6   23.00    2.60
   3   2  -6   24.00    2.10
  -3   2   6   24.60    2.10
   2  -2  -6   23.50    1.70
  -2  -2   6   27.50    2.10
   2  -2  -6   29.70    3.00
  -2  -2   6   24.20    1.60
   2  -2  -6   25.60    1.60
  -2  -2   6   25.80    2.60
  -2  -2   6   24.10    2.80
  -2   2   6   26.70    1.80
  -2   2   6   26.60    2.90
   2   2  -6   27.20    2.50
   2   2  -6   25.50    1.80
  -2   2   6   26.40    1.90
  -2   2   6   32.10    1.70
   2   2  -6   25.50    3.20
   2   2  -6   28.60    2.10
  -1  -2   6    2.50    1.20
   1  -2  -6    2.60    1.40
  -1  -2   6    3.20    1.90
  -1  -2   6    4.50    1.10
   1  -2  -6    4.20    1.10
   1  -2  -6    4.40    1.00
  -1  -2   6    2.80    1.50
   1  -2  -6    3.90    0.90
   1   2  -6    4.30    1.20
   1   2  -6    4.00    0.90
   1   2  -6    3.70    1.50
  -1   2   6    3.80    1.70
  -1   2   6    4.00    1.00
  -1   2   6    2.60    1.00
   1   2  -6    4.10    1.20
   0  -2   6    4.00    1.40
   0  -2  -6    3.60    0.50
   0  -2   6    8.60    1.40
   0  -2   6    5.20    1.10
   0   2  -6    4.40    1.60
   0   2   6    4.00    1.50
   0   2   6    5.70    1.30
   0   2  -6    4.30    1.10
   0   2   6    3.80    0.70
   1  -2   6   36.10    2.80
   1  -2   6   35.00    1.60
   1  -2   6   39.50    3.00
  -1   2  -6   38.30    2.00
  -1   2  -6   37.80    2.80
  -1   2  -6   35.80    2.00
   2  -2   6    0.10    1.10
   2  -2   6    1.10    1.60
   2  -2   6   -1.10    1.00
   2   2   6    0.70    1.00
  -2   2  -6    0.20    1.10
   2   2   6   -3.60    1.60
   2   2   6    0.30    0.40
  -2   2  -6    0.90    1.40
   3  -2   6    8.30    1.50
   3  -2   6    2.50    1.50
  -3  -2  -6    4.60    0.70
   3  -2   6    5.80    1.90
  -3   2  -6    6.40    1.80
   3   2   6    6.20    0.90
   3   2   6    6.60    1.30
  -3   2  -6    6.50    1.40
   3   2   6    5.10    2.50
   4  -2   6    0.90    2.00
   4  -2   6    8.50    2.10
   4  -2   6    8.90    1.80
   4   2   6    6.90    1.40
   4   2   6    7.90    3.20
  -4   2  -6    6.00    1.50
   4   2   6    8.90    1.30
  -4   2  -6    8.50    1.90
   5  -2   6    6.60    2.10
   5  -2   6    2.20    3.20
  -5  -2  -6    2.70    1.30
   5  -2   6    5.90    1.70
   5   2   6   -0.70    1.00
   5   2   6    7.90    3.90
  -5   2  -6    3.50    1.60
   6  -2   6    6.10    4.10
   6  -2   6    5.20    2.20
   6   2   6    4.00    4.40
   7  -2   6    1.30    4.30
   7   2   6   -1.70    4.50
   8  -3  -6    2.60    2.80
   8  -3  -6   -3.30    3.70
  -8  -3   6    1.00    2.90
   8   3  -6   -2.40    2.50
  -8   3   6    1.50    3.10
   8   3  -6   -1.30    5.10
  -7  -3   6    1.20    2.40
   7  -3  -6   -2.10    2.90
   7  -3  -6    1.60    2.40
   7   3  -6    0.00    4.40
  -7   3   6   -1.50    3.30
   7   3  -6    3.40    2.40
  -7   3   6    1.70    2.60
   6  -3  -6   -0.40    2.40
  -6  -3   6    0.60    1.10
  -6  -3   6    3.40    2.30
   6   3  -6    2.60    2.10
   6   3  -6    1.20    3.70
  -6   3   6   -2.40    2.90
  -6   3   6    3.50    2.40
   5  -3  -6    7.60    1.70
   5  -3  -6    7.00    2.30
  -5  -3   6   10.30    2.30
  -5  -3   6    6.70    1.50
   5   3  -6    6.40    2.00
  -5   3   6    5.60    2.00
  -5   3   6    5.70    3.20
   5   3  -6    9.30    3.60
   4  -3  -6    0.90    1.50
   4  -3  -6   -0.10    1.20
   4  -3  -6    0.20    1.40
  -4  -3   6    1.80    1.40
  -4  -3   6    0.80    1.60
   4   3  -6    0.30    2.70
   4   3  -6    1.40    1.50
  -4   3   6    0.60    1.00
  -4   3   6   -0.30    1.50
  -4   3   6   -0.30    2.30
  -3  -3   6   82.89    3.70
  -3  -3   6   83.79    4.80
   3  -3  -6   94.19    3.80
   3  -3  -6   84.99    3.40
   3  -3  -6   86.09    3.50
   3  -3  -6   85.59    4.80
   3  -3  -6   83.59    3.00
  -3  -3   6   80.99    3.70
   3   3  -6   81.09    3.50
   3   3  -6   77.19    4.30
  -3   3   6   77.99    5.20
  -3   3   6   76.79    3.50
  -3   3   6   81.69    2.90
   3   3  -6   82.29    5.00
   3   3  -6   82.79    3.60
  -2  -3   6  349.27   10.90
   2  -3  -6  372.96   10.90
  -2  -3   6  381.36    9.50
   2  -3  -6  360.46    9.40
   2  -3  -6  355.16    9.20
   2  -3  -6  366.36    9.40
  -2  -3   6  363.36   10.00
  -2  -3   6  366.86    9.60
   2   3  -6  341.57   11.00
  -2   3   6  360.26    9.40
  -2   3   6  357.06    8.50
   2   3  -6  360.16    9.50
   2   3  -6  359.66    9.80
  -2   3   6  358.26   11.00
  -2   3   6  368.56    9.40
   2   3  -6  348.97    9.80
   2   3  -6  346.17    9.50
  -1  -3   6    5.70    1.40
   1  -3  -6    5.80    1.30
   1  -3  -6    8.40    1.40
  -1  -3   6    7.70    1.40
  -1  -3   6    8.00    1.80
   1  -3  -6    6.50    1.10
   1  -3  -6    7.50    1.80
  -1  -3   6    7.20    2.00
  -1   3   6    5.90    1.10
  -1   3   6    3.10    1.20
  -1   3   6    4.10    2.00
   1   3  -6    6.30    1.70
   1   3  -6    5.90    1.60
   1   3  -6    6.80    1.40
   1   3  -6    7.00    1.10
   0  -3   6  628.44   16.30
   0  -3   6  624.84   15.80
   0  -3   6  617.24   15.30
   0  -3  -6  613.14   15.00
   0   3   6  641.34   15.70
   0   3   6  625.24   14.60
   0   3  -6  657.53   16.20
   0   3  -6  620.74   15.30
   0   3  -6  648.44   15.30
   0   3   6  629.74   15.50
   0   3  -6  644.74   15.90
   0   3   6  625.54   16.70
   1  -3   6   41.90    1.50
   1  -3   6   40.30    2.80
  -1  -3  -6   42.30    2.60
   1  -3   6   39.60    3.30
   1   3   6   39.60    1.30
  -1   3  -6   43.60    3.00
  -1   3  -6   39.90    2.10
   1   3   6   39.50    1.30
   1   3   6   39.60    2.80
  -1   3  -6   40.20    2.30
   1   3   6   38.70    2.70
  -2  -3  -6    6.30    1.10
   2  -3   6    8.50    1.30
   2  -3   6    9.10    2.00
   2  -3   6    9.60    1.60
   2  -3   6    9.10    2.10
   2   3   6    9.10    0.70
  -2   3  -6   12.10    2.00
   2   3   6    9.60    2.20
   2   3   6    7.00    2.20
  -2   3  -6   10.20    1.60
  -3  -3  -6   47.40    1.60
   3  -3   6   45.30    3.20
   3  -3   6   49.60    2.70
   3  -3   6   49.60    3.60
   3   3   6   56.19    2.70
   3   3   6   46.90    2.00
   3   3   6   43.90    4.10
  -3   3  -6   47.00    2.80
   4  -3   6   12.60    1.30
   4  -3   6    7.20    2.30
   4  -3   6   11.70    1.90
   4  -3   6   11.10    2.40
  -4  -3  -6    7.90    1.00
   4   3   6    8.80    1.30
   4   3   6   11.50    3.50
   4   3   6   12.80    1.50
  -4   3  -6   10.10    1.80
   5  -3   6    2.40    3.30
   5  -3   6    3.00    2.30
  -5   3  -6   -0.50    1.60
   5   3   6   -2.60    3.40
   6  -3   6    3.40    2.40
   6  -3   6    6.00    4.00
   6   3   6    4.10    4.40
   7  -3   6    7.70    4.70
   7   3   6    7.60    5.10
  -8  -4   6   -1.40    2.50
   8  -4  -6    2.60    2.90
  -8   4   6    0.20    2.80
  -8   4   6   -1.30    3.60
   8   4  -6   -0.20    5.30
   8   4  -6    1.70    2.90
  -7  -4   6    0.90    2.50
   7  -4  -6    2.70    2.60
   7  -4  -6   -4.20    2.60
  -7   4   6    1.50    3.60
   7   4  -6    3.20    2.70
   7   4  -6   -1.50    4.60
  -7   4   6    1.60    2.70
   6  -4  -6    4.20    2.20
   6  -4  -6    3.30    2.30
  -6  -4   6    3.00    2.30
  -6   4   6    0.50    2.20
   6   4  -6    1.10    4.10
   6   4  -6    3.30    2.40
  -6   4   6   -0.20    3.10
  -5  -4   6    8.20    1.60
   5  -4  -6    6.10    2.10
  -5  -4   6    1.90    2.00
   5  -4  -6    5.10    2.00
   5  -4  -6    3.60    1.90
  -5   4   6    7.50    2.20
   5   4  -6    4.20    3.70
  -5   4   6    3.20    3.00
   5   4  -6    8.50    2.20
   4  -4  -6    2.10    1.60
  -4  -4   6    4.10    1.60
   4  -4  -6    4.80    1.50
  -4  -4   6    2.20    1.80
   4  -4  -6    4.20    1.40
   4   4  -6    4.00    3.10
   4   4  -6    4.20    1.90
  -4   4   6    2.70    1.70
  -4   4   6    2.70    2.50
  -3  -4   6   15.50    2.00
   3  -4  -6   11.60    1.80
  -3  -4   6   15.20    2.10
  -3  -4   6   12.60    2.10
   3  -4  -6   12.30    1.90
   3   4  -6   12.80    2.10
  -3   4   6   11.50    1.90
  -3   4   6   13.70    1.90
  -3   4   6   13.30    2.80
   3   4  -6   19.50    3.40
   3   4  -6   13.70    2.20
   3   4  -6   12.70    1.70
   2  -4  -6    9.90    1.70
  -2  -4   6    8.40    2.40
   2  -4  -6    6.90    1.30
  -2  -4   6    7.50    1.60
   2  -4  -6    6.80    1.50
   2  -4  -6    4.70    1.80
  -2  -4   6   12.00    1.90
  -2  -4   6    6.40    1.80
   2   4  -6    8.20    1.70
   2   4  -6    6.40    2.50
  -2   4   6    4.60    1.40
   2   4  -6    6.80    1.70
  -2   4   6    8.90    1.50
   2   4  -6    5.60    1.50
  -2   4   6    7.00    2.20
   1  -4  -6   22.40    1.80
  -1  -4   6   25.20    2.40
  -1  -4   6   27.70    2.30
   1  -4  -6   26.80    2.30
  -1  -4   6   24.60    2.70
   1  -4  -6   24.80    1.60
  -1  -4   6   28.50    3.10
   1  -4  -6   23.60    2.80
  -1   4   6   24.70    1.10
   1   4  -6   26.20    2.10
   1   4  -6   24.50    2.50
  -1   4   6   22.30    2.20
   1   4  -6   27.80    2.60
  -1   4   6   23.60    1.90
  -1   4   6   25.90    3.10
   0  -4   6   31.90    3.10
   0  -4  -6   30.00    2.40
   0  -4   6   30.00    2.60
   0  -4  -6   32.50    1.90
   0  -4   6   29.20    3.00
   0   4  -6   31.60    2.10
   0   4  -6   32.40    2.80
   0   4  -6   26.60    2.80
   0   4  -6   34.20    2.50
   0   4   6   30.30    1.70
   0   4   6   28.90    2.60
   0   4   6   30.60    3.30
   0   4  -6   30.90    1.40
   0   4   6   33.50    2.30
   1  -4   6    8.60    1.20
  -1  -4  -6    6.80    1.10
   1  -4   6    2.80    2.00
   1  -4   6    4.90    1.80
  -1   4  -6    6.30    1.90
   1   4   6    4.60    1.70
   1   4   6    5.90    0.80
   1   4   6    6.60    1.80
  -1   4  -6    7.40    1.70
   1   4   6    4.60    0.80
  -1   4  -6    5.40    1.30
   2  -4   6    5.80    1.20
   2  -4   6    6.50    2.10
  -2  -4  -6    6.70    1.20
   2  -4   6    5.30    1.50
   2  -4   6    6.10    1.10
  -2   4  -6    6.40    1.60
   2   4   6    6.50    0.90
   2   4   6    4.40    2.00
   2   4   6    3.80    2.10
   3  -4   6    1.00    2.00
   3  -4   6    1.30    0.90
   3  -4   6    1.30    1.40
   3  -4   6    1.50    1.50
   3   4   6    2.70    2.20
  -3   4  -6    2.00    1.50
   3   4   6    1.70    2.40
   3   4   6    2.80    0.90
   4  -4   6   26.70    3.40
   4  -4   6   23.40    1.80
   4  -4   6   20.70    2.60
   4  -4   6   19.10    2.60
  -4  -4  -6   22.00    1.40
   4   4   6   24.80    4.20
   4   4   6   28.30    2.10
  -4   4  -6   27.10    2.70
   4   4   6   20.30    3.50
   4   4   6   20.50    1.70
   5  -4   6   34.50    4.90
   5  -4   6   35.00    3.60
   5  -4   6   43.30    4.30
  -5   4  -6   39.30    3.50
   5   4   6   27.90    4.60
   5   4   6   47.70    5.90
   6  -4   6   48.20    4.70
   6  -4   6   40.90    5.80
   6   4   6   38.50    6.20
   6   4   6   43.50    5.60
   7  -4   6   26.60    5.50
   7   4   6   21.70    4.90
   7   4   6   23.80    6.10
   7  -5  -6   -0.60    2.50
  -7  -5   6    3.10    2.70
  -7   5   6    6.20    2.80
   7   5  -6    1.60    5.30
   7   5  -6    3.40    2.80
  -7   5   6   -7.30    3.40
   6  -5  -6    0.50    2.20
   6  -5  -6   -0.40    2.70
  -6  -5   6    1.40    2.50
   6   5  -6   -0.50    2.40
   6   5  -6   -3.90    4.10
  -6   5   6    1.20    3.30
  -6   5   6    1.10    2.40
   5  -5  -6    1.30    1.50
  -5  -5   6    3.80    1.50
  -5  -5   6    3.90    2.40
   5  -5  -6    3.80    2.10
  -5   5   6    0.70    3.20
   5   5  -6    7.20    4.20
   5   5  -6    2.30    2.30
  -5   5   6    4.70    2.10
   4  -5  -6   24.10    1.30
  -4  -5   6   22.70    2.40
   4  -5  -6   21.20    2.50
  -4  -5   6   24.10    2.80
   4  -5  -6   25.50    2.70
   4   5  -6   30.30    4.50
   4   5  -6   22.70    2.80
  -4   5   6   18.70    3.60
  -4   5   6   17.40    2.40
  -3  -5   6   17.10    2.40
   3  -5  -6   19.00    2.10
   3  -5  -6   18.50    2.30
  -3  -5   6   16.80    2.30
  -3  -5   6   19.90    2.50
  -3   5   6   13.80    3.00
  -3   5   6   19.20    2.20
   3   5  -6   22.80    3.80
  -3   5   6   21.00    2.50
   3   5  -6   21.70    2.70
   3   5  -6   15.00    2.00
  -2  -5   6  108.09    4.50
  -2  -5   6  113.39    4.60
   2  -5  -6  107.49    4.20
   2  -5  -6  120.29    4.70
  -2  -5   6  108.69    4.90
   2   5  -6  110.99    6.00
  -2   5   6  112.69    4.20
  -2   5   6  124.59    4.80
   2   5  -6  106.09    4.70
   2   5  -6  107.89    4.90
  -2   5   6  110.99    5.90
   1  -5  -6  298.07    8.90
  -1  -5   6  302.17    9.10
  -1  -5   6  303.57    9.40
   1  -5  -6  308.17    8.00
  -1  -5   6  288.97    8.60
   1  -5  -6  302.37    8.30
   1   5  -6  312.57    9.30
  -1   5   6  306.77   10.40
  -1   5   6  313.67    9.10
   1   5  -6  296.27    9.10
  -1   5   6  295.27    8.00
   0  -5   6   88.39    5.30
   0  -5  -6   86.19    3.40
   0  -5   6   86.09    4.60
   0  -5  -6   79.69    3.90
   0  -5   6   84.39    3.40
   0  -5   6   85.79    4.20
   0   5  -6   78.99    3.70
   0   5  -6   87.49    3.10
   0   5   6   86.69    5.00
   0   5   6   78.79    3.40
   0   5   6   82.39    3.00
   0   5  -6   87.79    4.40
   0   5   6   88.19    4.20
   1  -5   6  101.49    3.50
   1  -5   6   93.69    5.00
  -1  -5  -6   91.89    3.50
   1   5   6   99.59    5.50
  -1   5  -6  101.29    4.10
  -1   5  -6  104.09    5.10
   1   5   6   99.59    3.10
  -1   5  -6   98.79    3.50
   1   5   6   97.89    4.70
   1   5   6   95.49    4.40
   1   5   6   93.69    3.10
   2  -5   6   53.39    4.10
  -2  -5  -6   51.29    2.60
   2  -5   6   52.99    2.80
   2  -5   6   48.40    2.40
   2   5   6   50.59    4.00
   2   5   6   49.00    2.10
   2   5   6   49.30    2.10
  -2   5  -6   52.49    3.10
   2   5   6   53.79    4.00
  -2   5  -6   54.09    3.00
   3  -5   6    2.30    1.40
   3  -5   6    3.50    1.20
   3  -5   6    3.80    2.40
   3  -5   6    2.00    1.60
   3   5   6    1.90    2.40
   3   5   6    2.50    1.00
   3   5   6    0.00    2.40
  -3   5  -6    2.10    1.70
   4  -5   6    0.10    1.30
   4  -5   6    0.60    1.60
   4  -5   6    2.90    2.50
   4   5   6    0.10    1.20
   4   5   6   -3.70    2.70
   4   5   6    3.80    1.10
  -4   5  -6   -1.50    1.70
   4   5   6    3.50    3.40
   5  -5   6    3.50    1.60
   5  -5   6    5.10    2.80
   5   5   6    8.90    4.20
  -5   5  -6    8.30    2.30
   5   5   6    9.10    3.50
   6  -5   6   17.50    4.60
   6  -5   6   21.70    3.80
   6   5   6   24.50    5.90
   6   5   6   13.90    4.10
   7  -6  -6    1.70    2.90
  -7  -6   6   -2.60    2.40
   7   6  -6   -1.60    2.60
  -7   6   6   -0.70    2.70
  -7   6   6   -1.20    3.90
   7   6  -6   -5.00    4.80
   6  -6  -6    1.90    2.40
  -6  -6   6    0.60    2.60
  -6   6   6    3.60    2.40
   6   6  -6   -1.20    4.00
   6   6  -6    1.30    2.80
  -6   6   6   -3.10    3.50
  -5  -6   6    2.40    1.70
   5  -6  -6    1.30    2.10
  -5  -6   6    5.40    2.30
  -5   6   6   -2.30    3.10
   5   6  -6    3.30    4.00
   5   6  -6   -0.70    2.50
  -5   6   6    1.20    2.30
   4  -6  -6   -0.20    1.80
  -4  -6   6    0.80    2.00
  -4  -6   6   -0.40    1.70
   4   6  -6    0.80    2.40
   4   6  -6    2.10    1.30
  -4   6   6    0.80    2.60
  -4   6   6   -1.20    1.70
   4   6  -6   -2.90    3.00
  -3  -6   6   66.29    4.20
  -3  -6   6   73.79    4.00
   3  -6  -6   58.09    3.60
   3   6  -6   71.79    4.60
   3   6  -6   67.29    5.60
  -3   6   6   68.99    3.60
  -3   6   6   64.69    5.30
   3   6  -6   59.39    3.40
  -3   6   6   73.49    4.30
   2  -6  -6    4.20    1.70
   2  -6  -6    5.70    2.10
  -2  -6   6    4.50    2.10
  -2  -6   6    3.70    1.80
  -2   6   6    5.60    2.40
   2   6  -6    3.20    2.80
  -2   6   6    5.70    1.90
  -2   6   6    4.60    1.50
   2   6  -6    5.20    2.30
  -1  -6   6    8.60    1.90
  -1  -6   6    6.50    2.50
   1  -6  -6    4.40    1.50
  -1   6   6    8.10    1.60
  -1   6   6    8.70    2.00
  -1   6   6    5.00    2.30
   1   6  -6    4.80    1.30
   1   6  -6    6.00    2.10
   0  -6   6    2.80    2.10
   0  -6   6    1.60    1.40
   0  -6  -6    0.70    1.30
   0   6  -6    0.60    1.00
   0   6  -6   -1.00    1.90
   0   6   6    1.20    2.10
   0   6   6   -3.00    1.10
   0   6  -6   -1.80    1.40
   0   6   6    4.00    2.00
   0   6   6    1.50    1.10
  -1  -6  -6   35.30    2.40
   1  -6   6   33.20    3.70
   1  -6   6   38.30    2.50
  -1   6  -6   37.30    3.00
   1   6   6   36.50    4.00
   1   6   6   27.40    3.00
  -1   6  -6   32.80    2.50
   1   6   6   32.80    2.10
   1   6   6   35.90    3.50
   1   6   6   33.60    2.00
  -1   6  -6   36.20    3.80
  -2  -6  -6   -1.10    1.30
   2  -6   6    0.40    2.40
   2  -6   6   -0.60    1.10
   2  -6   6    0.10    1.20
   2   6   6    0.80    1.00
   2   6   6   -1.90    2.00
   2   6   6    0.80    0.90
   2   6   6   -0.60    2.10
  -2   6  -6   -0.90    1.30
  -2   6  -6    0.30    1.70
   3  -6   6    3.10    1.50
   3  -6   6    4.60    2.70
   3  -6   6    4.90    1.50
  -3   6  -6    1.70    1.70
   3   6   6    6.50    2.90
   3   6   6    2.10    1.10
  -3   6  -6    5.20    2.00
   3   6   6    4.80    2.90
   4  -6   6   20.20    2.20
   4  -6   6   18.20    3.70
   4   6   6   22.90    4.50
  -4   6  -6   18.90    2.80
   4   6   6   18.90    3.90
   5  -6   6    9.20    3.30
   5  -6   6    9.90    2.00
   5   6   6    8.10    3.70
   5   6   6    8.60    4.20
  -5   6  -6    9.40    2.40
   6  -6   6   29.80    4.40
   6  -6   6   30.30    5.10
   6   6   6   25.80    6.10
   6   6   6   23.90    5.00
   7  -7  -6    0.30    2.80
  -7  -7   6   -1.20    2.40
  -7   7   6   -5.30    3.80
  -7   7   6   -2.30    2.70
   7   7  -6   -0.70    3.20
   7   7  -6    2.60    5.30
   6  -7  -6   -3.10    2.60
  -6  -7   6    2.30    2.80
  -6   7   6   -7.90    3.60
   6   7  -6   -2.40    4.30
   6   7  -6   -3.10    2.80
  -6   7   6   -2.00    2.40
  -5  -7   6   -0.40    2.30
   5  -7  -6    5.10    2.50
  -5   7   6    5.80    2.70
   5   7  -6   13.10    4.90
   5   7  -6    3.40    2.90
  -5   7   6    0.60    3.40
   4  -7  -6    1.80    2.00
  -4  -7   6   -0.30    1.90
  -4  -7   6   -1.40    2.00
  -4   7   6   -1.90    1.80
   4   7  -6   -2.00    2.50
  -4   7   6    1.30    2.20
  -4   7   6    0.10    2.80
   4   7  -6    1.90    3.80
  -3  -7   6   11.50    2.70
  -3  -7   6   12.10    2.50
   3  -7  -6   11.30    2.30
  -3   7   6   10.70    3.20
  -3   7   6   11.80    2.40
   3   7  -6    8.50    2.60
   3   7  -6   15.60    3.90
  -3   7   6   12.70    2.60
   2  -7  -6    5.10    1.90
  -2  -7   6    6.90    2.70
  -2  -7   6    4.30    2.00
  -2   7   6    1.80    2.40
  -2   7   6   11.30    2.50
   2   7  -6    7.90    2.80
  -2   7   6    3.70    1.60
   1  -7  -6   52.49    3.20
  -1  -7   6   53.79    4.50
   1   7  -6   61.49    4.50
  -1   7   6   56.49    5.20
  -1   7   6   54.79    3.20
   1   7  -6   54.79    3.60
   1   7  -6   53.69    3.40
  -1   7   6   57.99    4.10
   0  -7  -6   31.20    2.60
   0  -7   6   38.10    4.00
   0  -7   6   34.60    2.70
   0   7  -6   40.20    3.20
   0   7   6   41.10    2.40
   0   7   6   36.10    4.30
   0   7   6   43.10    4.20
   0   7   6   38.80    2.60
   0   7  -6   37.00    2.80
   0   7  -6   42.70    4.10
   0   7   6   35.10    2.50
   1  -7   6  112.69    6.20
   1  -7   6  114.99    4.50
  -1  -7  -6  109.19    4.40
   1   7   6  113.99    4.00
   1   7   6  106.19    5.80
   1   7   6  104.69    5.10
  -1   7  -6  106.19    4.50
  -1   7  -6  115.79    6.10
  -1   7  -6  122.39    5.10
   1   7   6  109.69    6.50
   1   7   6  106.59    4.00
  -2  -7  -6   35.90    2.90
   2  -7   6   31.00    2.70
   2  -7   6   27.70    4.00
   2   7   6   27.30    4.00
   2   7   6   28.40    2.10
   2   7   6   29.60    2.30
  -2   7  -6   25.40    2.60
   2   7   6   29.40    3.80
  -2   7  -6   30.70    3.20
   2   7   6   31.90    4.10
   3  -7   6   29.60    2.60
   3  -7   6   24.70    4.10
   3   7   6   25.50    2.20
  -3   7  -6   20.10    2.70
   3   7   6   24.60    3.80
  -3   7  -6   27.60    3.20
   3   7   6   33.20    4.60
   4  -7   6    2.70    1.70
   4  -7   6   -0.80    2.90
   4   7   6   -1.40    2.90
  -4   7  -6   -0.40    2.30
   4   7   6    5.10    3.60
   5  -7   6    1.00    1.90
   5  -7   6   -1.60    3.20
  -5   7  -6   -3.10    2.00
   5   7   6    7.10    4.10
   5   7   6   -1.80    4.10
   6  -7   6    0.70    3.00
   6  -7   6    9.70    4.10
   6   7   6    2.20    4.00
   6   7   6   -5.50    4.70
  -6  -8   6   -1.90    2.50
   6  -8  -6    8.10    3.00
   6   8  -6    0.00    4.50
  -6   8   6    3.10    2.80
  -6   8   6   -4.10    4.30
   6   8  -6    1.00    3.00
  -5  -8   6    1.10    2.70
   5  -8  -6    1.10    2.50
   5   8  -6    0.80    2.90
  -5   8   6    3.20    2.70
  -5   8   6   -0.60    3.70
   5   8  -6    1.50    4.40
  -4  -8   6    3.20    2.50
   4  -8  -6    5.00    2.30
  -4  -8   6    0.20    2.20
  -4   8   6    0.80    2.50
  -4   8   6    1.00    3.00
  -4   8   6   -0.50    2.20
   4   8  -6    1.60    3.70
   4   8  -6    1.00    2.90
  -3  -8   6    6.90    2.80
  -3  -8   6    8.00    2.60
   3  -8  -6   11.90    2.50
   3   8  -6   10.70    3.30
  -3   8   6    8.40    2.40
   3   8  -6   11.30    4.10
  -3   8   6   10.90    2.90
  -3   8   6    9.90    3.30
   2  -8  -6    0.40    1.80
  -2  -8   6   -2.70    2.40
  -2   8   6   -1.10    2.40
   2   8  -6    1.90    2.50
  -2   8   6    2.40    1.70
  -2   8   6   -0.10    2.00
  -1  -8   6   12.30    3.40
   1  -8  -6   12.60    2.30
  -1   8   6    9.60    3.00
  -1   8   6   16.40    3.20
   1   8  -6   14.60    3.20
  -1   8   6   13.90    2.20
   1   8  -6    9.80    2.00
   1   8  -6   12.80    2.50
   0  -8   6    0.20    2.70
   0  -8   6   -0.10    1.70
   0  -8  -6   -0.30    1.70
   0   8   6    1.50    1.30
   0   8  -6    0.90    1.30
   0   8   6    4.00    2.60
   0   8  -6   -0.10    1.90
   0   8  -6   -1.20    2.70
   0   8   6    1.40    2.60
   0   8   6    1.70    1.30
   0   8   6    0.90    1.50
   1  -8   6   40.50    3.10
   1  -8   6   43.80    4.90
  -1  -8  -6   37.10    3.20
   1   8   6   34.20    3.60
   1   8   6   30.20    4.30
  -1   8  -6   36.20    4.50
   1   8   6   41.80    2.80
  -1   8  -6   35.60    3.20
   1   8   6   37.10    4.30
  -1   8  -6   43.80    3.90
   2  -8   6   -0.60    1.60
   2  -8   6   -0.50    2.80
  -2  -8  -6   -1.90    1.50
   2   8   6   -2.30    2.40
  -2   8  -6   -1.10    2.10
  -2   8  -6   -1.90    1.70
   2   8   6   -0.60    1.40
   2   8   6   -3.30    2.40
   2   8   6   -0.10    2.80
   3  -8   6    1.40    1.90
   3  -8   6    4.00    3.10
   3   8   6    0.20    3.00
   3   8   6   -0.10    2.90
  -3   8  -6   -1.10    2.10
  -3   8  -6   -2.20    1.90
   3   8   6    3.60    1.50
   4  -8   6   -1.30    1.90
   4  -8   6    3.90    3.60
  -4   8  -6    1.50    2.40
   4   8   6    2.50    1.60
   4   8   6    2.00    3.40
   4   8   6    4.40    3.80
   5  -8   6   13.40    4.00
   5  -8   6   11.70    2.60
   5   8   6   11.90    5.10
  -5   8  -6   12.70    3.00
   5   8   6   14.90    4.60
  -5  -9   6    3.80    2.90
   5  -9  -6   -0.60    2.40
   5   9  -6   -0.10    4.50
  -5   9   6   -1.30    3.60
  -5   9   6   -1.50    2.40
   5   9  -6    0.20    3.10
   4  -9  -6   -0.50    2.40
  -4  -9   6    4.90    2.70
  -4  -9   6   -2.40    2.20
   4   9  -6    0.70    3.00
  -4   9   6    1.50    3.20
  -4   9   6    0.80    2.30
  -4   9   6   -1.80    2.50
   4   9  -6    1.80    4.10
   3  -9  -6   21.80    3.20
  -3  -9   6   29.00    4.10
  -3   9   6   26.10    3.20
   3   9  -6   33.50    4.40
   3   9  -6   33.50    5.30
  -3   9   6   25.70    3.90
  -3   9   6   27.70    4.60
   2  -9  -6    9.60    2.50
  -2  -9   6    2.90    3.20
  -2   9   6    9.00    3.20
   2   9  -6    5.70    2.10
   2   9  -6   10.20    2.60
   2   9  -6    7.30    3.40
  -2   9   6    9.20    3.30
  -2   9   6   12.30    2.50
  -1  -9   6  314.27   11.50
   1  -9  -6  325.97   10.10
  -1   9   6  333.97   12.90
   1   9  -6  336.57   10.40
  -1   9   6  328.87   11.60
   1   9  -6  323.27   10.50
   1   9  -6  313.07   11.70
   0  -9   6   15.30    3.70
   0  -9   6   24.50    3.10
   0  -9  -6   21.50    2.90
   0   9   6   24.30    3.80
   0   9  -6   16.40    2.40
   0   9  -6   17.50    2.90
   0   9   6   16.60    3.90
   0   9  -6   19.80    3.80
   0   9   6   27.00    2.80
   1  -9   6  199.58    9.40
   1  -9   6  218.58    7.50
  -1  -9  -6  220.08    7.60
   1   9   6  230.58   10.70
   1   9   6  225.38    7.00
  -1   9  -6  228.08    8.20
  -1   9  -6  210.38    7.80
  -1   9  -6  228.28    9.70
   1   9   6  219.78    9.60
   1   9   6  212.68    7.70
  -2  -9  -6    2.60    2.20
   2  -9   6   -1.70    1.90
   2  -9   6    0.90    3.30
   2   9   6    2.60    3.00
  -2   9  -6   -2.50    2.40
  -2   9  -6   -1.10    2.40
   2   9   6    1.30    2.70
   2   9   6    0.20    2.70
   2   9   6    1.70    1.60
   3  -9   6    4.00    3.50
   3  -9   6    7.80    2.30
   3   9   6    6.70    1.90
   3   9   6    5.30    3.40
   3   9   6    7.30    3.70
  -3   9  -6    5.00    2.60
   3   9   6    9.60    3.80
   4  -9   6   -1.60    3.30
   4  -9   6    1.90    2.30
   4   9   6   10.10    4.20
   4   9   6    1.10    1.70
   4   9   6    0.70    3.90
  -4   9  -6    0.60    2.60
   4 -10  -6   -3.00    2.30
  -4  10   6   -7.10    2.70
   4  10  -6    2.00    3.90
   4  10  -6   -1.30    3.00
  -4  10   6    0.70    3.50
  -4  10   6    5.20    2.90
  -3 -10   6    1.50    2.90
   3 -10  -6    1.00    2.40
  -3  10   6    4.20    2.60
   3  10  -6    1.30    2.10
  -3  10   6    0.90    3.10
   3  10  -6   -0.90    3.30
  -3  10   6    0.80    2.90
   3  10  -6    0.10    2.20
   2 -10  -6    0.60    2.30
  -2 -10   6   -2.70    2.80
   2  10  -6    1.40    1.90
   2  10  -6   -0.10    3.40
  -2  10   6   -0.80    2.90
   2  10  -6    0.30    2.30
  -2  10   6    0.80    3.00
  -2  10   6   -1.90    2.20
  -1 -10   6    2.50    3.60
   1 -10  -6    6.80    2.50
   1  10  -6    2.60    2.40
  -1  10   6    7.50    3.50
  -1  10   6    6.60    2.40
   1  10  -6    3.20    3.10
  -1  10   6    1.80    2.90
   1  10  -6    4.60    2.00
   0 -10   6   -3.10    3.30
   0 -10   6    0.10    2.40
   0 -10  -6    3.90    2.40
   0  10   6   -3.00    1.70
   0  10   6    1.80    2.90
   0  10   6    3.10    3.00
   0  10  -6    0.60    2.00
   0  10  -6    1.50    2.60
   0  10  -6   -2.60    2.90
  -1 -10  -6    6.80    2.50
   1 -10   6    2.60    3.50
   1 -10   6    5.90    2.70
   1  10   6    1.70    2.90
   1  10   6    4.40    2.10
  -1  10  -6    2.40    3.20
   1  10   6    3.60    3.40
  -1  10  -6    6.90    2.80
   2 -10   6   -0.40    3.40
  -2 -10  -6   -2.50    2.00
   2 -10   6   -0.70    2.20
  -2  10  -6   -2.90    3.10
   2  10   6    0.10    2.80
   2  10   6    1.10    4.20
   2  10   6    2.40    3.50
   2  10   6   -3.40    1.60
  -2  10  -6    1.20    2.60
   3 -10   6    2.90    2.50
   3 -10   6   -5.50    3.30
   3  10   6   -0.90    3.40
   3  10   6   -1.60    3.50
   3  10   6    0.90    3.00
  -3  10  -6    4.40    2.90
   3  10   6    0.90    1.80
   3 -11  -6   -0.80    2.70
  -3 -11   6    3.40    3.10
  -3  11   6   -1.90    2.50
  -3  11   6   -0.40    3.40
  -3  11   6   -2.50    3.00
   3  11  -6   -0.50    2.40
   3  11  -6    0.20    3.40
   2 -11  -6    0.90    2.50
  -2 -11   6   -3.70    3.10
  -2  11   6    3.60    2.60
   2  11  -6   -1.70    3.60
  -2  11   6    5.50    3.40
  -2  11   6   -0.90    3.10
   2  11  -6    1.90    2.80
  -1 -11   6    6.40    3.80
   1 -11  -6   11.80    3.10
   1  11  -6   15.70    4.50
  -1  11   6    6.40    3.60
  -1  11   6    9.90    2.70
  -1  11   6    7.70    3.70
   1  11  -6   13.80    3.30
   0 -11   6    1.10    2.70
   0 -11  -6   -1.90    2.20
   0 -11   6   -4.90    3.50
   0  11  -6    2.10    3.30
   0  11   6    0.70    3.00
   0  11   6   -1.90    3.10
   0  11   6    0.90    2.20
   0  11  -6    2.40    2.60
   1 -11   6   -1.50    3.40
   1 -11   6    2.10    2.60
  -1 -11  -6   -0.10    2.50
   1  11   6    1.00    3.10
  -1  11  -6   -2.70    2.40
   1  11   6    0.60    2.10
   1  11   6    1.70    3.60
  -1  11  -6   -4.90    3.20
   2 -11   6    1.70    3.60
  -2 -11  -6   -1.40    2.30
   2 -11   6   -1.10    2.50
   2  11   6    5.40    2.20
  -2  11  -6    2.50    2.80
  -2  11  -6   -0.20    3.50
   2  11   6    2.60    3.50
   2  11   6    7.10    3.80
   8   0  -7    1.90    4.80
  -8   0   7    5.30    2.90
   7   0  -7   65.59    6.70
  -7   0   7   70.19    4.80
   6   0  -7   -0.90    3.00
  -6   0   7   -0.40    2.00
   5   0  -7   45.50    4.70
  -5   0   7   37.50    4.40
  -5   0   7   46.00    3.40
  -4   0   7    0.00    1.60
  -4   0   7   -1.00    2.00
   4   0  -7   -1.30    2.10
  -4   0   7   -1.40    1.40
   3   0  -7  407.56    9.60
   3   0  -7  406.66    9.60
  -3   0   7  416.56   10.70
   3   0  -7  417.96   11.80
  -3   0   7  422.16   12.10
  -3   0   7  407.26   11.50
   3   0  -7  406.16   10.60
   3   0  -7  412.26   11.70
   2   0  -7    0.10    1.20
   2   0  -7    0.00    1.00
  -2   0   7   -0.40    1.40
  -2   0   7    0.00    1.10
  -1   0   7  933.61   22.30
   1   0  -7  959.30   21.50
   1   0  -7  913.61   22.20
  -1   0   7  916.11   21.50
   0   0   7    1.40    0.90
   0   0   7    0.20    1.50
   0   0  -7    0.70    0.70
   0   0   7    0.60    0.70
   1   0   7   31.50    2.70
  -1   0  -7   35.20    1.30
  -1   0  -7   37.70    1.40
   2   0   7   -0.40    1.20
   2   0   7   -0.50    0.70
  -2   0  -7   -0.10    0.50
  -2   0  -7   -0.20    0.60
   3   0   7   -0.10    0.90
  -3   0  -7    0.00    0.40
   3   0   7    0.10    1.20
   4   0   7    1.20    1.50
   4   0   7    0.40    1.20
   4   0   7   -1.80    2.70
  -4   0  -7    0.10    0.90
   5   0   7   -2.00    3.00
  -5   0  -7    1.10    1.50
   5   0   7    1.70    1.50
   6   0   7    3.60    4.40
   7   0   7   17.10    5.50
  -8  -1   7    3.00    2.80
   8  -1  -7   -5.00    4.00
   8   1  -7   -4.10    4.30
  -8   1   7    0.40    3.00
   7  -1  -7   -2.40    3.20
  -7  -1   7   -3.10    2.50
  -7   1   7    0.90    2.50
   7   1  -7   -3.50    3.60
   7   1  -7    1.80    1.90
   6  -1  -7    3.70    3.10
  -6  -1   7    5.30    1.60
  -6  -1   7    5.60    2.30
   6  -1  -7   -0.40    1.40
  -6   1   7    1.60    2.10
   6   1  -7    4.10    3.50
   6   1  -7    2.30    1.70
  -6   1   7    4.70    3.10
  -5  -1   7    1.60    1.80
   5  -1  -7    2.70    1.30
   5  -1  -7    2.20    2.50
  -5  -1   7    2.10    1.60
  -5   1   7    5.00    1.90
   5   1  -7    3.90    1.50
  -5   1   7    0.00    2.60
  -5   1   7    2.70    1.80
   5   1  -7    3.10    3.00
  -4  -1   7    0.00    1.80
  -4  -1   7   -0.60    1.40
   4  -1  -7   -0.20    0.80
   4  -1  -7    0.40    2.00
  -4  -1   7   -0.60    1.40
   4   1  -7    0.00    1.80
   4   1  -7    2.60    1.10
  -4   1   7    1.40    2.20
  -4   1   7    0.50    1.40
   4   1  -7    0.60    2.30
  -4   1   7    1.30    1.50
   3  -1  -7   16.60    1.80
   3  -1  -7   16.30    2.30
   3  -1  -7   15.20    2.20
  -3  -1   7   13.60    2.20
  -3  -1   7   15.10    2.60
  -3  -1   7   15.80    2.10
   3  -1  -7   14.50    1.10
  -3  -1   7   13.70    1.90
   3   1  -7   12.90    1.30
  -3   1   7   18.50    2.80
  -3   1   7   16.00    2.10
   3   1  -7   14.40    2.80
   3   1  -7   19.20    2.40
  -3   1   7   17.20    1.90
   3   1  -7   13.00    1.70
  -2  -1   7    0.20    1.60
  -2  -1   7    1.30    1.50
   2  -1  -7    0.80    1.40
  -2  -1   7    2.00    1.50
   2  -1  -7   -0.50    1.00
  -2  -1   7   -0.60    1.20
   2   1  -7   -0.30    1.10
   2   1  -7    0.30    1.10
  -2   1   7    1.10    1.50
  -2   1   7    0.20    1.00
  -2   1   7    0.70    1.30
   1  -1  -7    2.60    0.90
  -1  -1   7    2.30    1.70
  -1  -1   7    5.00    1.10
  -1  -1   7    2.50    1.20
   1  -1  -7    2.90    1.30
  -1  -1   7    2.20    0.80
  -1  -1   7    0.30    1.20
  -1   1   7    2.70    0.90
  -1   1   7    3.40    1.30
   1   1  -7    2.20    1.00
   1   1  -7    1.60    1.00
  -1   1   7    3.30    0.70
   0  -1   7    6.40    1.10
   0  -1   7    4.50    1.70
   0  -1  -7    5.00    0.60
   0  -1   7    5.10    0.90
   0   1   7    5.40    1.40
   0   1  -7    5.60    1.00
   0   1   7    5.70    0.70
   1  -1   7  171.08    5.80
  -1   1  -7  162.38    5.60
  -1   1  -7  159.78    4.40
   1   1   7  154.78    5.50
  -1   1  -7  163.18    4.40
   2  -1   7   -1.10    0.90
   2  -1   7    0.00    1.30
   2   1   7    0.70    0.50
  -2   1  -7    1.30    1.30
  -2   1  -7   -0.20    0.80
   2   1   7   -1.40    1.10
  -2   1  -7    1.00    0.80
   3  -1   7   90.79    3.20
  -3  -1  -7   83.59    2.50
   3  -1   7   92.89    4.30
   3  -1   7   81.19    4.10
   3   1   7   86.99    5.40
  -3   1  -7   83.09    4.00
   3   1   7   86.39    2.80
   3   1   7   88.69    3.80
  -3   1  -7   91.89    3.10
   4  -1   7    3.30    1.70
   4  -1   7    0.50    1.20
  -4  -1  -7   -0.20    0.40
   4  -1   7    0.40    3.00
   4  -1   7   -0.50    1.90
  -4   1  -7    1.80    1.40
   4   1   7    0.70    1.10
  -4   1  -7   -1.70    1.10
   4   1   7   -2.80    1.20
   4   1   7    1.50    2.90
   5  -1   7    4.70    1.90
   5  -1   7    3.10    3.30
  -5   1  -7    0.50    1.30
   5   1   7    0.20    1.40
   5   1   7    1.70    3.40
  -5   1  -7    3.10    1.60
   6  -1   7    3.70    2.00
   6  -1   7    3.00    3.90
   6   1   7    4.10    4.10
   7  -1   7    1.70    4.50
   7   1   7    3.90    4.70
   8  -2  -7   -1.40    3.90
  -8  -2   7   -0.90    2.70
  -8   2   7    3.20    3.00
   8   2  -7   -1.60    4.70
  -7  -2   7    5.30    2.60
   7  -2  -7    3.40    3.40
  -7   2   7    5.00    3.50
  -7   2   7    3.20    2.80
   7   2  -7    7.60    2.30
   7   2  -7    7.30    4.40
  -6  -2   7    8.20    1.70
   6  -2  -7    7.80    1.80
   6  -2  -7   11.20    3.20
  -6  -2   7    8.30    2.50
   6   2  -7    8.70    3.90
   6   2  -7   11.60    2.30
  -6   2   7    8.30    3.40
  -6   2   7    9.30    2.50
   5  -2  -7    3.60    2.30
   5  -2  -7    3.70    1.40
  -5  -2   7    5.30    1.60
  -5  -2   7    7.10    2.10
   5   2  -7    2.70    3.10
  -5   2   7    7.20    1.80
   5   2  -7    5.50    1.70
  -5   2   7    3.00    2.80
  -5   2   7    3.00    2.10
  -4  -2   7    0.50    1.50
  -4  -2   7    1.40    1.50
   4  -2  -7   -0.20    1.70
   4  -2  -7    0.70    1.00
   4   2  -7    1.20    1.20
  -4   2   7    2.40    1.50
   4   2  -7   -2.60    1.50
  -4   2   7    0.90    1.30
  -4   2   7    0.60    2.30
   4   2  -7    0.30    2.30
   3  -2  -7    2.80    1.40
  -3  -2   7    0.20    1.80
  -3  -2   7    3.30    1.50
   3  -2  -7    3.90    1.70
  -3  -2   7    4.70    1.70
   3  -2  -7    3.90    0.90
   3  -2  -7    2.40    1.20
   3   2  -7   -1.70    1.30
   3   2  -7    0.90    1.50
  -3   2   7    0.60    2.00
  -3   2   7    2.10    1.30
  -3   2   7    3.80    1.30
   3   2  -7    1.50    1.10
   3   2  -7    3.90    2.30
   2  -2  -7   18.50    1.40
  -2  -2   7   20.00    1.50
  -2  -2   7   21.10    2.30
  -2  -2   7   22.40    2.80
   2  -2  -7   21.20    1.80
  -2  -2   7   23.00    2.10
   2  -2  -7   22.00    2.60
  -2   2   7   25.00    1.40
   2   2  -7   22.80    1.70
  -2   2   7   19.30    2.50
  -2   2   7   23.50    2.00
   2   2  -7   24.60    2.40
   2   2  -7   22.20    1.90
  -2   2   7   23.50    1.90
   1  -2  -7   21.10    1.70
  -1  -2   7   15.80    1.70
  -1  -2   7   17.10    1.60
   1  -2  -7   17.60    1.40
  -1  -2   7   16.00    2.50
   1  -2  -7   18.50    2.30
  -1  -2   7   16.20    2.20
  -1   2   7   17.10    1.50
  -1   2   7   15.80    2.20
   1   2  -7   16.30    1.40
   1   2  -7   17.30    1.70
   1   2  -7   17.70    2.10
  -1   2   7   15.20    1.30
   0  -2   7    9.30    2.00
   0  -2  -7    9.00    0.60
   0  -2   7   10.30    1.50
   0  -2   7    9.60    1.30
   0   2   7   11.20    0.90
   0   2   7    6.80    1.60
   0   2   7   11.60    1.60
   0   2  -7    8.90    1.20
   0   2  -7   11.80    1.90
   1  -2   7  323.77    9.50
   1  -2   7  346.07    8.10
   1  -2   7  337.87    9.80
  -1   2  -7  343.97    9.70
  -1   2  -7  339.47    8.60
  -1   2  -7  336.77    8.60
   2  -2   7    1.10    1.60
   2  -2   7    0.90    1.10
   2   2   7   -5.50    1.70
   2   2   7   -0.80    1.10
  -2   2  -7    0.10    0.90
  -2   2  -7   -0.80    1.50
   2   2   7    0.10    0.30
  -2   2  -7    0.50    1.10
   3  -2   7   66.79    3.80
   3  -2   7   75.99    3.10
   3  -2   7   62.09    3.80
  -3  -2  -7   62.09    1.70
   3   2   7   71.99    2.30
  -3   2  -7   72.19    3.00
  -3   2  -7   63.29    3.60
   3   2   7   62.99    4.80
   3   2   7   66.49    3.20
  -4  -2  -7    0.00    0.70
   4  -2   7    5.00    2.10
   4  -2   7   -1.90    1.90
   4  -2   7   -0.60    1.30
   4   2   7   -1.10    1.00
  -4   2  -7    1.00    1.30
   4   2   7   -4.70    2.70
   4   2   7   -1.70    1.10
   5  -2   7    1.10    3.40
   5  -2   7    1.50    1.90
   5   2   7   -0.40    3.50
  -5   2  -7    1.60    1.40
   6  -2   7    6.90    4.40
   6  -2   7    2.60    2.20
   6   2   7    8.00    4.50
   7  -2   7   -0.50    4.50
   7   2   7    1.50    5.10
   8  -3  -7   -0.60    2.60
  -8  -3   7    4.00    3.00
  -8   3   7    1.60    2.90
   8   3  -7   -5.70    4.80
   7  -3  -7   10.90    2.90
  -7  -3   7    7.30    2.70
   7  -3  -7    3.00    3.10
  -7   3   7    6.50    3.70
   7   3  -7    5.90    4.70
   7   3  -7   10.50    2.60
  -7   3   7   11.80    3.00
  -6  -3   7   10.90    1.70
   6  -3  -7    7.40    2.70
  -6  -3   7    9.90    2.60
   6   3  -7   13.70    4.40
   6   3  -7    7.50    2.20
  -6   3   7    6.30    3.70
  -6   3   7   11.60    2.60
  -5  -3   7    2.40    2.00
   5  -3  -7    2.10    1.40
   5  -3  -7   -0.20    1.80
  -5  -3   7    4.80    1.60
   5   3  -7    4.00    3.40
  -5   3   7    1.40    1.70
  -5   3   7    1.40    2.80
   5   3  -7    3.10    1.70
  -5   3   7    3.70    1.40
   4  -3  -7   54.59    3.20
  -4  -3   7   59.29    3.40
   4  -3  -7   62.79    3.00
   4  -3  -7   61.59    3.20
  -4  -3   7   60.39    3.50
   4   3  -7   68.59    5.20
   4   3  -7   66.99    3.30
  -4   3   7   54.99    5.00
   4   3  -7   50.69    5.10
  -4   3   7   60.29    3.40
  -4   3   7   61.99    2.90
  -3  -3   7    4.50    1.60
   3  -3  -7    3.00    1.40
   3  -3  -7    5.20    1.20
  -3  -3   7    5.50    1.70
  -3   3   7    5.50    1.10
   3   3  -7    6.70    1.40
  -3   3   7    6.00    1.50
  -3   3   7    2.90    2.10
   3   3  -7    3.20    2.50
   3   3  -7    3.50    1.70
  -2  -3   7   -1.50    1.30
   2  -3  -7   -0.30    0.90
  -2  -3   7    0.00    1.00
   2  -3  -7    1.60    1.60
   2  -3  -7    1.20    1.10
  -2  -3   7   -3.00    1.40
  -2  -3   7    1.80    2.00
   2  -3  -7   -0.80    1.00
   2   3  -7   -1.50    1.20
  -2   3   7    0.30    0.70
  -2   3   7    0.70    1.00
   2   3  -7    0.10    2.20
   2   3  -7   -0.90    1.20
  -2   3   7    2.40    1.00
   2   3  -7    1.50    1.20
   2   3  -7    0.30    1.20
  -2   3   7    1.50    1.90
   1  -3  -7   71.99    4.10
  -1  -3   7   68.69    3.00
  -1  -3   7   63.49    3.80
   1  -3  -7   69.19    2.70
   1  -3  -7   67.39    2.40
   1  -3  -7   69.09    2.90
  -1  -3   7   68.89    3.00
  -1  -3   7   66.09    4.10
   1   3  -7   68.99    3.50
   1   3  -7   72.29    2.90
  -1   3   7   66.89    4.10
  -1   3   7   65.49    2.90
   1   3  -7   71.39    2.50
  -1   3   7   68.99    2.60
   1   3  -7   70.49    3.20
   0  -3   7   38.70    2.90
   0  -3  -7   32.30    1.80
   0  -3   7   33.40    2.60
   0  -3   7   40.20    2.50
   0   3  -7   38.20    2.10
   0   3  -7   37.00    2.90
   0   3   7   35.50    1.50
   0   3   7   36.40    3.20
   0   3  -7   37.00    2.40
   0   3   7   34.80    2.40
   1  -3   7   10.80    2.20
   1  -3   7    9.20    1.80
  -1  -3  -7    9.10    1.10
  -1   3  -7   10.00    2.00
   1   3   7    6.80    1.70
   1   3   7    6.40    1.60
   1   3   7    8.30    0.50
  -1   3  -7   11.40    1.50
   1   3   7    8.90    0.40
  -1   3  -7    7.10    1.50
   2  -3   7    4.90    1.10
   2  -3   7    5.90    2.00
   2  -3   7    4.70    1.40
   2   3   7    4.40    0.40
  -2   3  -7    6.60    1.50
   2   3   7    1.30    1.80
   2   3   7    1.40    1.90
   3  -3   7   37.00    3.70
   3  -3   7   30.00    2.90
   3  -3   7   35.00    2.60
   3   3   7   30.50    1.50
  -3   3  -7   33.70    2.50
   3   3   7   32.40    2.50
   3   3   7   28.40    3.80
   4  -3   7   -1.40    1.80
   4  -3   7    7.50    1.80
  -4  -3  -7    3.50    0.70
   4  -3   7    4.00    2.30
   4   3   7    4.50    3.30
  -4   3  -7    4.50    1.60
   4   3   7    6.20    1.40
   4   3   7    1.20    1.00
   5  -3   7    3.70    3.70
   5  -3   7    3.40    2.30
  -5   3  -7    1.70    1.60
   5   3   7   -0.80    3.60
   6  -3   7    3.70    3.90
   6  -3   7    2.10    2.40
   6   3   7    2.90    4.50
   7  -3   7   14.30    5.30
   7   3   7    5.90    5.10
  -8  -4   7   -1.40    2.50
   8  -4  -7   -3.20    2.70
  -8   4   7   -2.60    3.90
   8   4  -7   -0.30    5.10
  -8   4   7   -2.90    2.70
  -7  -4   7    3.60    2.60
   7  -4  -7    6.30    3.00
   7   4  -7    2.80    2.50
   7   4  -7    0.30    4.50
  -7   4   7   -1.60    2.40
  -7   4   7   -0.30    3.50
   6  -4  -7   -2.00    2.00
  -6  -4   7    2.30    2.50
   6  -4  -7    2.20    2.20
   6   4  -7   -1.00    1.90
  -6   4   7   -0.30    2.20
  -6   4   7    0.80    3.20
   6   4  -7   -1.90    3.70
  -5  -4   7    3.30    2.10
  -5  -4   7    2.10    1.50
   5  -4  -7    1.10    1.60
   5  -4  -7    2.80    2.00
   5  -4  -7    1.10    1.40
   5   4  -7    0.70    3.50
  -5   4   7   -2.20    1.80
  -5   4   7    2.90    3.00
   5   4  -7   -0.90    1.80
   4  -4  -7    2.40    1.30
  -4  -4   7    1.20    1.90
   4  -4  -7    1.20    1.00
   4  -4  -7    2.20    1.60
  -4  -4   7    1.80    1.70
  -4   4   7    4.00    1.70
  -4   4   7    1.30    2.50
   4   4  -7    3.60    2.90
   4   4  -7    0.80    1.60
  -3  -4   7   36.50    2.90
   3  -4  -7   41.10    2.70
  -3  -4   7   44.40    3.20
   3  -4  -7   49.20    2.70
  -3  -4   7   42.40    2.70
  -3   4   7   46.50    2.90
   3   4  -7   43.60    3.40
   3   4  -7   43.60    3.10
  -3   4   7   42.30    3.00
  -3   4   7   42.50    4.30
   3   4  -7   38.40    4.30
  -2  -4   7   11.30    1.90
   2  -4  -7   11.60    1.70
   2  -4  -7   12.30    1.70
  -2  -4   7    9.40    2.20
   2  -4  -7    7.30    1.40
  -2  -4   7   12.80    1.80
   2   4  -7    9.20    1.90
  -2   4   7    8.50    1.50
   2   4  -7   11.00    1.90
  -2   4   7   15.20    1.80
  -2   4   7    9.00    2.40
   2   4  -7    9.20    1.60
  -1  -4   7   81.39    4.60
  -1  -4   7   81.79    3.70
   1  -4  -7   86.59    3.60
   1  -4  -7   85.89    3.40
   1  -4  -7   85.39    2.90
  -1  -4   7   88.89    4.50
  -1  -4   7   84.49    3.60
   1  -4  -7   86.89    4.80
   1   4  -7   84.99    4.10
  -1   4   7   88.19    2.80
   1   4  -7   83.49    3.00
  -1   4   7   83.69    4.80
  -1   4   7   83.29    3.70
   1   4  -7   87.89    3.50
  -1   4   7   91.59    3.10
   1   4  -7   82.29    3.80
   0  -4   7   15.70    2.60
   0  -4   7   18.30    2.80
   0  -4   7   16.40    2.20
   0  -4  -7   20.10    1.80
   0   4  -7   11.50    2.20
   0   4   7   15.50    1.20
   0   4   7   13.90    2.50
   0   4  -7   19.70    2.10
   0   4  -7   15.10    1.90
   0   4   7   18.20    2.00
   0   4   7   19.20    2.20
   0   4  -7   16.30    2.40
   1  -4   7   30.50    2.80
  -1  -4  -7   33.70    1.90
   1  -4   7   31.10    1.90
   1  -4   7   30.90    3.30
   1   4   7   30.40    3.40
  -1   4  -7   31.00    2.50
   1   4   7   32.10    1.40
   1   4   7   29.20    2.90
   1   4   7   31.80    1.30
   1   4   7   29.60    2.80
  -2  -4  -7   30.80    1.80
   2  -4   7   31.80    3.40
   2  -4   7   32.00    2.00
   2  -4   7   28.40    1.60
   2   4   7   32.30    1.30
   2   4   7   32.70    3.50
   2   4   7   28.00    1.30
  -2   4  -7   32.90    2.40
   2   4   7   31.80    3.40
   3  -4   7  180.98    7.10
   3  -4   7  172.68    5.80
   3  -4   7  172.18    4.90
   3  -4   7  164.68    5.90
   3   4   7  171.68    5.80
   3   4   7  173.68    4.60
   3   4   7  180.28    7.50
  -3   4  -7  180.08    5.90
   3   4   7  179.48    7.70
   4  -4   7   61.89    4.90
   4  -4   7   55.69    3.90
   4  -4   7   53.39    3.60
   4   4   7   64.09    3.10
   4   4   7   56.89    5.10
  -4   4  -7   65.39    3.60
   4   4   7   57.89    5.70
   4   4   7   58.09    2.60
   5  -4   7   41.60    4.30
   5   4   7   38.70    5.10
  -5   4  -7   36.80    3.30
   5   4   7   43.00    6.00
   6  -4   7    2.30    2.60
   6  -4   7    0.90    3.80
   6   4   7    3.40    3.70
   6   4   7    4.70    5.00
  -7  -5   7   10.50    3.10
   7  -5  -7    8.40    2.90
   7   5  -7    9.30    5.30
  -7   5   7    1.80    3.80
   7   5  -7    6.40    2.80
  -7   5   7    8.50    3.20
  -6  -5   7   15.40    3.20
   6  -5  -7   15.30    2.90
   6   5  -7   18.30    5.20
  -6   5   7   17.30    3.10
  -6   5   7    9.50    3.90
   6   5  -7   11.40    2.70
  -5  -5   7   42.10    3.80
  -5  -5   7   36.50    3.00
   5  -5  -7   40.10    2.30
   5  -5  -7   35.50    3.50
   5   5  -7   43.70    5.70
  -5   5   7   27.30    4.50
  -5   5   7   33.00    3.40
   5   5  -7   39.80    3.90
   4  -5  -7    1.40    1.80
  -4  -5   7    4.30    2.00
   4  -5  -7    2.40    1.50
  -4  -5   7    1.90    1.80
   4   5  -7   -0.80    3.00
  -4   5   7    0.40    2.90
  -4   5   7    4.90    2.00
   4   5  -7    1.20    2.00
  -3  -5   7   45.80    3.10
  -3  -5   7   48.20    3.30
   3  -5  -7   39.80    2.90
   3  -5  -7   41.40    3.00
  -3  -5   7   49.70    3.50
   3   5  -7   42.70    3.50
  -3   5   7   46.90    3.20
  -3   5   7   43.90    2.90
  -3   5   7   48.80    4.70
   3   5  -7   44.60    3.60
   3   5  -7   49.00    4.80
   2  -5  -7    3.50    1.50
  -2  -5   7    1.00    1.60
  -2  -5   7    3.70    2.00
  -2  -5   7    2.50    1.40
   2  -5  -7    6.20    1.60
   2   5  -7    5.00    2.00
  -2   5   7    3.70    1.50
  -2   5   7    5.60    1.60
  -2   5   7    2.90    2.30
   2   5  -7    2.00    1.60
   1  -5  -7   -0.40    1.20
  -1  -5   7   -0.20    1.40
  -1  -5   7    1.70    2.00
   1  -5  -7    1.80    1.00
   1  -5  -7    2.00    1.20
  -1  -5   7   -0.10    1.40
  -1   5   7    4.30    1.50
  -1   5   7    0.50    2.10
   1   5  -7    2.50    1.90
  -1   5   7    1.90    1.10
   0  -5   7   15.20    2.70
   0  -5  -7   11.60    1.90
   0  -5  -7   18.40    1.80
   0  -5   7   15.50    2.30
   0   5  -7   16.80    2.70
   0   5   7   15.60    1.40
   0   5  -7   13.70    1.20
   0   5   7   17.20    2.30
   0   5  -7   14.60    2.00
   0   5   7   17.60    2.00
   0   5   7   15.70    2.90
  -1  -5  -7    3.60    1.30
   1  -5   7    1.50    1.70
   1  -5   7    4.10    1.30
   1   5   7    3.20    0.80
   1   5   7    2.00    1.70
   1   5   7   -1.00    1.60
   1   5   7    2.50    0.90
   1   5   7    2.00    2.10
  -1   5  -7    4.90    1.60
   2  -5   7   20.30    3.20
  -2  -5  -7   23.50    2.00
   2  -5   7   20.60    1.90
   2  -5   7   22.10    1.80
   2   5   7   19.00    1.30
   2   5   7   17.70    2.90
  -2   5  -7   22.30    2.40
   2   5   7   21.30    3.00
   2   5   7   20.30    1.40
   3  -5   7    0.30    2.60
   3  -5   7   -0.70    1.00
   3  -5   7    0.70    1.50
   3  -5   7    0.60    1.20
   3   5   7   -0.70    2.60
  -3   5  -7    0.40    1.60
   3   5   7   -0.60    0.80
   3   5   7   -0.80    2.40
   4  -5   7   18.10    3.60
   4  -5   7   15.00    1.70
  -4   5  -7   20.10    2.70
   4   5   7   17.40    3.70
   4   5   7   15.90    1.80
   4   5   7   17.40    4.10
   5  -5   7    2.10    2.90
   5   5   7    1.80    3.50
   5   5   7    3.10    4.10
  -5   5  -7    4.00    2.10
   6  -5   7    7.00    4.00
   6  -5   7   -0.20    2.60
   6   5   7    0.50    4.20
   6   5   7    0.90    3.40
   7  -6  -7    4.00    2.90
  -7  -6   7   -0.10    2.70
  -7   6   7    5.20    2.90
   7   6  -7    1.10    5.40
  -7   6   7   -5.30    4.00
   7   6  -7    4.20    3.00
  -6  -6   7   -0.50    2.70
   6  -6  -7   -1.50    2.30
   6   6  -7    5.20    4.60
  -6   6   7   -1.90    3.50
   6   6  -7    1.80    2.60
  -6   6   7    0.80    2.40
  -5  -6   7    5.60    2.50
   5  -6  -7    1.30    2.20
  -5  -6   7    7.50    2.00
   5   6  -7   10.00    4.30
  -5   6   7    6.40    3.50
   5   6  -7    7.60    2.70
  -5   6   7    4.40    2.40
   4  -6  -7    2.30    1.90
  -4  -6   7    0.50    1.90
  -4  -6   7    0.10    2.00
  -4   6   7    0.20    2.80
   4   6  -7    0.10    3.40
   4   6  -7    2.20    2.30
  -4   6   7   -0.90    2.00
   3  -6  -7    1.40    1.60
  -3  -6   7    1.10    2.00
  -3  -6   7    1.90    2.20
  -3   6   7    2.90    1.90
  -3   6   7    1.90    1.70
  -3   6   7    3.00    2.50
   3   6  -7    1.70    2.00
   3   6  -7    2.50    3.20
  -2  -6   7   90.09    4.30
   2  -6  -7   97.19    5.20
  -2  -6   7   83.79    4.80
   2  -6  -7   85.29    3.90
  -2   6   7   97.19    4.70
  -2   6   7   86.79    5.80
  -2   6   7   86.39    3.90
   2   6  -7   84.79    4.70
  -1  -6   7   -0.70    2.10
  -1  -6   7    0.70    1.60
   1  -6  -7    1.50    1.40
  -1   6   7    1.50    2.30
   1   6  -7    1.20    1.00
   1   6  -7   -1.30    1.90
  -1   6   7    2.00    1.30
  -1   6   7    4.90    1.80
   0  -6   7   -1.70    2.20
   0  -6  -7    1.80    1.30
   0   6  -7    0.80    2.10
   0   6  -7    0.90    0.80
   0   6   7    4.20    2.10
   0   6   7    0.10    1.10
   0   6  -7    2.30    1.70
   0   6   7   -2.40    1.20
   0   6   7    1.30    2.20
  -1  -6  -7    0.40    1.30
   1  -6   7   -0.40    1.20
   1  -6   7   -1.70    2.10
   1   6   7    1.30    2.10
   1   6   7   -2.90    1.60
  -1   6  -7   -0.90    2.20
   1   6   7    1.40    2.20
   1   6   7    2.00    0.90
   1   6   7    0.20    1.00
  -1   6  -7   -0.70    1.60
  -1   6  -7   -0.40    1.00
   2  -6   7   79.09    3.30
   2  -6   7   71.09    5.20
  -2  -6  -7   80.59    3.50
   2   6   7   76.29    4.80
  -2   6  -7   84.49    4.10
   2   6   7   75.89    5.00
   2   6   7   75.19    2.90
   2   6   7   76.49    2.80
  -2   6  -7   77.09    3.60
   3  -6   7    9.10    1.60
   3  -6   7    5.40    2.20
   3  -6   7    8.30    3.00
   3   6   7    6.20    1.20
   3   6   7   11.00    1.40
  -3   6  -7    7.30    2.10
   3   6   7    2.30    2.80
   3   6   7    8.20    2.80
   4  -6   7    6.30    1.70
   4  -6   7    2.70    3.00
  -4   6  -7    4.10    2.20
   4   6   7    8.40    3.60
   4   6   7    5.60    1.40
   4   6   7    3.90    3.40
   5  -6   7    0.00    2.90
   5   6   7    4.80    3.80
  -5   6  -7    3.10    2.00
   5   6   7    5.50    4.00
   6  -6   7    0.50    2.90
   6  -6   7    7.00    4.30
   6   6   7   -1.10    4.50
   6   6   7    0.10    3.80
  -6  -7   7    4.40    3.10
   6  -7  -7    3.70    2.80
   6   7  -7    5.10    3.20
   6   7  -7    8.90    4.70
  -6   7   7    2.90    2.70
  -6   7   7   -3.30    3.60
  -5  -7   7   10.90    2.90
  -5  -7   7    9.10    2.70
   5  -7  -7   11.00    2.90
  -5   7   7   16.70    3.00
   5   7  -7   13.80    3.30
   5   7  -7   11.00    4.70
  -5   7   7   10.50    4.10
  -4  -7   7   -1.40    2.00
  -4  -7   7    3.80    2.30
   4  -7  -7   -1.70    1.90
  -4   7   7   -1.50    1.90
  -4   7   7    1.00    2.20
   4   7  -7    0.30    3.70
   4   7  -7    0.50    2.50
  -4   7   7   -2.70    2.90
  -3  -7   7    5.00    2.20
   3  -7  -7    3.30    1.90
  -3  -7   7    0.60    2.30
  -3   7   7    5.30    2.00
  -3   7   7    5.30    2.30
   3   7  -7    2.70    3.40
   3   7  -7    3.50    2.60
  -3   7   7    4.50    2.80
  -2  -7   7   -1.60    2.20
  -2  -7   7   -1.30    1.80
   2  -7  -7   -0.30    1.30
   2   7  -7   -1.90    2.30
  -2   7   7   -0.90    1.60
  -2   7   7    2.40    2.00
  -2   7   7    1.10    2.40
   1  -7  -7    1.50    1.60
  -1  -7   7   -0.40    2.40
   1   7  -7   -0.70    2.20
   1   7  -7    0.40    1.20
   1   7  -7    1.20    1.90
  -1   7   7    0.50    1.40
  -1   7   7    5.20    2.20
  -1   7   7    1.60    2.30
   0  -7  -7    6.90    1.70
   0  -7   7    7.60    1.90
   0  -7   7    7.30    2.90
   0   7   7    7.80    1.70
   0   7   7    5.10    1.60
   0   7  -7    8.90    2.90
   0   7   7    9.30    2.40
   0   7   7    7.10    1.40
   0   7  -7    9.20    2.10
   0   7  -7    5.50    1.30
   0   7   7    6.80    2.70
  -1  -7  -7   -2.00    1.50
   1  -7   7    1.50    1.60
   1  -7   7    1.50    2.80
  -1   7  -7    4.10    2.00
  -1   7  -7    1.40    2.50
   1   7   7    0.40    1.20
   1   7   7    2.10    1.10
   1   7   7    0.10    2.10
   1   7   7   -2.10    2.30
  -1   7  -7   -0.30    1.20
   2  -7   7   -0.80    1.50
  -2  -7  -7    1.80    1.60
   2  -7   7    0.70    2.70
   2   7   7   -3.20    2.10
  -2   7  -7   -2.00    1.30
   2   7   7    0.50    1.60
   2   7   7    1.50    1.20
  -2   7  -7    0.50    1.90
   2   7   7    0.00    2.30
   2   7   7    2.50    2.60
   3  -7   7    4.50    1.70
   3  -7   7    1.90    2.90
  -3   7  -7    0.20    1.90
   3   7   7    0.90    1.20
   3   7   7    2.40    2.80
   3   7   7    0.30    2.80
   4  -7   7   12.50    3.70
   4  -7   7   19.70    2.40
   4   7   7   19.00    4.20
  -4   7  -7   20.80    3.20
   4   7   7   18.90    4.50
   5  -7   7   -3.30    2.90
   5   7   7   -0.40    3.70
  -5   7  -7   -1.00    2.00
   5   7   7   -1.10    3.80
  -6  -8   7   35.90    4.20
   6  -8  -7   32.00    4.20
   6   8  -7   34.70    4.80
   6   8  -7   39.10    6.80
  -6   8   7   27.20    3.80
  -6   8   7   21.00    5.30
   5  -8  -7    3.10    2.60
  -5  -8   7    3.00    3.00
  -5   8   7   -0.30    3.50
  -5   8   7    4.70    2.50
   5   8  -7    8.10    4.90
   5   8  -7    0.90    3.00
  -4  -8   7    0.30    2.50
  -4  -8   7    3.60    2.40
   4  -8  -7    6.20    2.50
   4   8  -7    5.80    3.10
  -4   8   7    5.10    2.30
  -4   8   7    5.80    2.70
   4   8  -7   -0.70    3.50
  -4   8   7    2.30    3.20
  -3  -8   7   -0.30    2.20
   3  -8  -7   -2.20    1.90
  -3  -8   7   -1.20    2.60
  -3   8   7    3.70    2.30
  -3   8   7    1.10    2.00
   3   8  -7   -2.40    2.60
  -3   8   7    0.40    3.00
   2  -8  -7   33.90    3.30
  -2  -8   7   29.60    3.80
  -2   8   7   31.40    3.80
   2   8  -7   33.40    4.10
  -2   8   7   30.20    2.90
  -2   8   7   27.30    4.20
   2   8  -7   23.80    2.80
   1  -8  -7    7.90    2.20
  -1  -8   7    3.30    3.00
   1   8  -7    3.80    2.60
  -1   8   7    1.40    2.60
   1   8  -7    4.20    1.50
  -1   8   7    4.30    1.80
  -1   8   7    8.30    2.50
   1   8  -7    6.20    2.20
   0  -8   7    2.30    2.80
   0  -8  -7    2.00    1.70
   0  -8   7    3.80    2.00
   0   8   7    1.00    2.40
   0   8  -7    4.60    2.20
   0   8   7    6.80    2.70
   0   8  -7    3.40    1.40
   0   8   7    2.70    1.60
   0   8   7    4.10    1.40
   0   8  -7    0.90    2.60
   1  -8   7   -0.40    1.70
  -1  -8  -7   -0.10    1.90
   1  -8   7    3.30    2.90
   1   8   7    4.20    1.50
   1   8   7    1.40    2.40
  -1   8  -7    0.80    1.40
   1   8   7   -2.00    1.90
  -1   8  -7   -3.10    2.50
   1   8   7    2.70    2.60
  -1   8  -7   -1.80    2.20
   2  -8   7    1.00    1.80
   2  -8   7    4.10    3.20
  -2  -8  -7    2.10    1.70
   2   8   7    1.30    3.10
   2   8   7   -2.10    2.40
   2   8   7   -0.30    2.60
  -2   8  -7    1.80    2.30
   2   8   7    2.80    1.40
  -2   8  -7   -1.80    1.70
   3  -8   7   -1.10    1.80
   3  -8   7   -4.50    2.80
   3   8   7    2.90    3.10
   3   8   7    1.80    1.40
  -3   8  -7    1.30    2.60
   3   8   7    0.70    3.10
   4  -8   7   -4.40    2.80
   4  -8   7    0.20    1.90
   4   8   7   -1.20    3.30
   4   8   7    6.80    3.90
  -4   8  -7    0.20    2.40
   4   8   7    0.50    1.40
   5  -8   7    2.30    3.40
   5   8   7    2.50    3.90
   5   8   7    0.70    4.50
   5  -9  -7    3.40    2.80
  -5  -9   7   -2.40    2.50
  -5   9   7   -3.40    3.50
   5   9  -7    3.20    4.30
   5   9  -7    0.10    3.10
  -5   9   7    1.70    2.60
  -4  -9   7   -0.60    2.50
   4  -9  -7   -0.10    2.40
  -4  -9   7   -1.70    2.50
  -4   9   7    5.00    3.10
  -4   9   7   -1.30    3.60
   4   9  -7    3.70    4.10
  -4   9   7   -0.60    2.20
   4   9  -7   -0.20    2.90
  -3  -9   7   -2.00    2.90
   3  -9  -7    0.30    2.20
  -3  -9   7    0.90    2.40
   3   9  -7   -4.60    2.60
  -3   9   7    2.90    2.80
  -3   9   7   -0.50    2.10
  -3   9   7    0.40    3.20
   2  -9  -7    1.60    2.10
  -2  -9   7    4.00    3.10
  -2   9   7    5.60    3.20
   2   9  -7    3.60    1.80
  -2   9   7    1.80    2.00
   2   9  -7    0.50    2.20
   2   9  -7    1.10    2.80
  -2   9   7    7.60    2.80
  -1  -9   7   -2.10    3.20
   1  -9  -7   -0.30    2.00
   1   9  -7   -3.20    2.80
   1   9  -7    4.70    2.30
  -1   9   7    0.60    2.60
   1   9  -7    1.30    1.50
  -1   9   7   -0.50    1.60
  -1   9   7    6.00    2.80
   0  -9   7    0.60    3.10
   0  -9   7   -0.90    2.10
   0  -9  -7    0.60    1.80
   0   9  -7    2.00    2.30
   0   9   7    0.10    1.80
   0   9  -7   -2.30    2.70
   0   9   7    2.00    2.50
   0   9  -7    1.00    1.40
   0   9   7    0.40    2.50
   1  -9   7    1.00    3.20
  -1  -9  -7    0.60    1.80
   1  -9   7    0.40    2.10
   1   9   7    1.10    1.70
   1   9   7    0.00    1.90
  -1   9  -7    1.00    2.30
  -1   9  -7    2.60    3.10
   1   9   7    1.60    2.90
   1   9   7    0.70    2.70
   2  -9   7   15.20    2.60
  -2  -9  -7   14.30    2.50
   2  -9   7    4.20    3.50
   2   9   7   15.20    2.10
   2   9   7   13.30    3.70
  -2   9  -7   20.80    3.50
   2   9   7    8.20    3.20
   2   9   7   13.40    3.90
   3  -9   7   -2.60    3.20
   3  -9   7    4.60    2.30
   3   9   7    0.30    3.20
   3   9   7   -2.00    2.70
   3   9   7    5.60    3.90
   3   9   7    2.30    1.60
  -3   9  -7    4.80    2.70
   4  -9   7    0.80    2.20
   4  -9   7   -0.40    3.50
   4   9   7    0.90    3.60
  -4   9  -7   -1.80    2.50
   4   9   7   -2.30    3.70
   4   9   7    0.80    1.60
   4 -10  -7    0.70    2.70
  -4  10   7   -1.00    3.80
  -4  10   7   -1.80    2.60
  -4  10   7    1.50    3.30
   4  10  -7    0.40    3.50
  -3 -10   7    0.20    3.10
   3 -10  -7   -0.70    2.40
   3  10  -7    1.70    2.00
   3  10  -7    0.30    2.40
  -3  10   7   -1.20    2.20
  -3  10   7   -1.60    3.30
  -3  10   7    2.50    3.10
   3  10  -7    4.70    3.40
  -2 -10   7    0.00    3.40
   2 -10  -7    3.30    2.40
   2  10  -7   -3.20    2.90
  -2  10   7   -0.30    2.60
   2  10  -7    0.50    2.60
  -2  10   7    0.40    3.30
  -2  10   7    3.70    2.10
   2  10  -7   -1.50    2.10
   1 -10  -7   -2.70    2.00
  -1 -10   7   -3.60    3.10
  -1  10   7   -1.00    2.90
  -1  10   7   -0.70    3.00
   1  10  -7   -0.80    3.10
  -1  10   7   -0.80    1.90
   1  10  -7   -2.00    2.20
   0 -10   7   -1.70    3.30
   0 -10  -7    2.80    2.30
   0  10   7    1.60    2.80
   0  10   7    6.40    3.40
   0  10  -7    5.60    2.80
   0  10  -7    3.80    3.60
   0  10   7    2.50    2.00
   1 -10   7   -1.00    3.30
  -1 -10  -7   -4.20    1.90
   1 -10   7   -0.50    2.40
  -1  10  -7    0.40    2.50
   1  10   7    0.50    1.80
   1  10   7    2.20    3.00
   1  10   7   -2.50    2.80
  -1  10  -7   -0.40    3.10
   2 -10   7    3.10    3.70
   2 -10   7    7.60    2.60
  -2 -10  -7    4.10    2.30
   2  10   7    8.70    3.90
  -2  10  -7    5.10    2.90
   2  10   7    7.40    2.10
   2  10   7    5.60    3.50
   3 -10   7    3.70    2.40
   3 -10   7   -1.40    3.70
   3  10   7   -0.10    1.70
  -3  10  -7    0.50    2.80
   3  10   7   -5.40    3.20
   3  10   7    1.50    3.10
   3 -11  -7   -1.00    2.50
  -3 -11   7    0.80    3.20
   3  11  -7   -2.10    3.50
  -3  11   7    0.20    3.30
  -3  11   7   -1.20    2.20
  -3  11   7   -4.00    2.60
   3  11  -7    1.70    2.60
   2 -11  -7    1.40    2.50
  -2 -11   7   -1.70    3.20
  -2  11   7    1.70    2.40
   2  11  -7    0.70    2.70
  -2  11   7    1.60    3.30
  -2  11   7   -2.30    2.80
   2  11  -7   -1.60    3.30
   1 -11  -7   -0.40    2.40
  -1 -11   7   -1.40    3.20
   1  11  -7   -1.70    3.30
  -1  11   7   -1.00    2.90
  -1  11   7    2.10    2.30
   1  11  -7   -0.90    2.70
  -1  11   7    0.40    3.20
   0 -11   7    3.60    3.80
   0 -11  -7    9.30    2.90
   0  11  -7    8.70    3.00
   0  11  -7   -2.70    3.30
   0  11   7    1.60    3.20
   0  11   7    5.50    2.30
   0  11   7    7.30    3.50
  -1 -11  -7   -1.00    2.30
   1 -11   7   -1.80    2.60
   1 -11   7   -4.80    3.30
  -1  11  -7    0.00    3.50
   1  11   7    1.40    2.90
   1  11   7    2.70    2.10
   1  11   7   -3.40    3.00
  -1  11  -7   -1.40    2.70
  -8   0   8    3.20    2.80
   8   0  -8   -2.40    4.40
   7   0  -8   -1.50    3.50
  -7   0   8   -2.70    2.20
  -6   0   8    4.90    2.20
   6   0  -8    0.70    3.10
   5   0  -8   -0.50    2.60
  -5   0   8   -1.80    1.70
  -5   0   8    0.90    2.70
  -4   0   8    3.70    1.60
  -4   0   8    4.00    2.50
  -4   0   8    6.40    2.10
   4   0  -8    5.00    2.20
   4   0  -8    4.20    0.90
   3   0  -8   -0.10    1.10
  -3   0   8    0.50    1.40
   3   0  -8   -0.90    1.90
   3   0  -8    0.70    1.50
  -3   0   8    2.20    2.00
  -3   0   8   -1.10    1.50
   2   0  -8  396.46   10.90
   2   0  -8  389.36   10.00
  -2   0   8  399.86   11.10
  -2   0   8  395.36   10.00
  -2   0   8  381.16   11.00
  -1   0   8   -1.90    1.10
  -1   0   8    0.30    1.00
  -1   0   8    0.00    1.20
   1   0  -8   -0.60    1.00
   1   0  -8   -0.10    0.90
   0   0   8   59.19    2.80
   0   0   8   54.79    2.10
   0   0  -8   57.69    2.00
   0   0   8   54.39    3.40
   1   0   8   -1.10    1.40
  -1   0  -8   -0.60    0.50
  -1   0  -8   -0.70    0.50
  -2   0  -8    0.90    0.60
  -2   0  -8   -0.30    0.60
   2   0   8   -1.60    1.10
   3   0   8   -0.40    0.90
   3   0   8   -1.20    1.20
  -3   0  -8   -0.30    0.50
   4   0   8  140.09    5.50
   4   0   8  144.59    7.70
   4   0   8  138.49    4.50
   5   0   8    4.40    3.80
   5   0   8    1.90    1.80
   6   0   8   91.79    7.90
   7   0   8    2.40    4.40
  -8  -1   8   -2.40    2.60
   8  -1  -8   -5.30    4.00
   8   1  -8   -0.40    4.30
  -8   1   8   -2.10    2.60
  -7  -1   8   -0.60    2.40
   7  -1  -8   -3.50    3.30
   7   1  -8    0.90    1.70
   7   1  -8   -5.10    3.90
  -7   1   8    3.50    2.50
  -6  -1   8   -1.50    1.90
  -6  -1   8    2.40    1.70
   6  -1  -8    0.40    2.90
  -6   1   8   -1.80    2.00
  -6   1   8   -1.50    3.00
   6   1  -8   -2.00    3.40
   6   1  -8    0.40    1.50
  -5  -1   8   -0.80    1.50
   5  -1  -8   -0.90    1.00
  -5  -1   8   -1.50    1.70
   5  -1  -8   -0.90    2.30
  -5   1   8   -1.10    1.70
  -5   1   8    2.60    2.90
   5   1  -8   -0.70    2.70
  -5   1   8    0.50    1.60
   5   1  -8   -0.10    1.20
  -4  -1   8  153.08    6.70
  -4  -1   8  153.88    5.40
  -4  -1   8  149.79    5.60
   4  -1  -8  153.58    6.10
   4  -1  -8  147.99    4.20
   4   1  -8  148.09    6.60
   4   1  -8  147.49    4.30
  -4   1   8  151.48    7.20
  -4   1   8  146.89    5.30
  -4   1   8  139.79    5.60
  -3  -1   8    3.30    1.40
  -3  -1   8    3.80    1.80
   3  -1  -8    3.50    1.60
  -3  -1   8    2.70    2.00
  -3  -1   8    1.50    1.60
  -3   1   8    5.50    1.40
  -3   1   8    2.50    1.50
  -3   1   8    3.10    2.00
   3   1  -8    4.20    1.60
   3   1  -8    4.00    0.60
   3   1  -8    4.80    2.30
  -2  -1   8  291.17    8.80
   2  -1  -8  283.67    7.70
   2  -1  -8  297.37    9.00
  -2  -1   8  305.87    8.00
  -2  -1   8  291.97    9.20
  -2  -1   8  302.47    8.60
   2   1  -8  284.27    7.80
  -2   1   8  286.37    7.80
  -2   1   8  291.47    8.50
   2   1  -8  294.27    8.40
  -2   1   8  303.07    9.20
  -1  -1   8   22.00    2.70
  -1  -1   8   16.70    1.40
  -1  -1   8   18.20    2.40
  -1  -1   8   19.80    1.60
  -1  -1   8   25.30    2.00
   1  -1  -8   19.00    1.50
   1  -1  -8   21.60    2.40
  -1   1   8   21.70    1.40
  -1   1   8   20.90    1.50
  -1   1   8   16.10    2.00
   1   1  -8   18.70    1.80
   1   1  -8   22.60    1.70
   0  -1  -8    0.30    0.50
   0  -1   8   -0.50    1.50
   0  -1   8   -1.20    0.90
   0  -1   8    0.70    0.80
   0   1   8   -1.40    1.00
   0   1   8    1.30    0.60
   0   1  -8    1.30    0.90
   1  -1   8    1.20    1.60
   1   1   8   -2.70    1.20
  -1   1  -8   -0.80    0.70
  -1   1  -8   -0.10    1.40
  -1   1  -8   -0.10    0.80
   2  -1   8   12.40    2.20
  -2   1  -8   11.30    1.10
   2   1   8    8.10    1.80
  -2   1  -8   11.10    1.20
  -2   1  -8    9.40    1.90
   3  -1   8    7.60    2.00
   3  -1   8    5.60    1.30
  -3  -1  -8    3.80    0.50
  -3  -1  -8    3.10    0.50
   3  -1   8    0.80    1.30
  -3   1  -8    4.60    1.70
  -3   1  -8    4.70    1.10
   3   1   8    3.10    1.50
   3   1   8    4.00    2.60
   3   1   8    5.50    0.90
  -4  -1  -8    1.20    0.70
   4  -1   8    1.70    1.30
   4  -1   8    4.80    2.00
   4  -1   8   -2.00    2.10
   4   1   8    0.00    1.00
   4   1   8    0.40    3.00
  -4   1  -8    1.00    1.10
   4   1   8    0.30    1.50
   5  -1   8    1.20    1.90
   5  -1   8   -0.20    3.50
   5   1   8    2.50    3.80
   5   1   8   -2.40    1.40
   6  -1   8   -0.20    2.80
   6  -1   8   -0.60    3.90
   6   1   8    3.70    4.10
   7  -1   8    6.00    5.00
   7   1   8    1.20    4.60
   8  -2  -8   -5.80    3.60
  -8  -2   8    3.20    2.80
  -8   2   8    0.90    2.90
   8   2  -8   -2.20    4.40
   7  -2  -8   -1.00    3.10
  -7  -2   8    0.30    2.40
   7   2  -8    0.90    4.10
  -7   2   8    0.70    3.30
   7   2  -8    4.40    2.00
  -7   2   8    2.40    2.60
  -6  -2   8    0.50    1.50
  -6  -2   8    0.50    2.10
   6  -2  -8   -0.10    2.50
   6   2  -8    3.30    3.60
  -6   2   8   -3.10    2.90
  -6   2   8   -1.80    2.10
   6   2  -8    2.70    1.70
  -5  -2   8    6.60    2.20
  -5  -2   8    7.90    1.90
   5  -2  -8    9.00    2.50
   5  -2  -8    6.60    1.40
  -5   2   8    9.00    3.50
   5   2  -8    7.10    1.60
  -5   2   8    6.00    1.80
  -5   2   8    5.90    2.00
   5   2  -8    7.30    3.30
   4  -2  -8    0.20    1.60
   4  -2  -8    1.20    0.90
  -4  -2   8    1.80    1.60
  -4  -2   8    1.60    1.60
   4   2  -8    2.40    2.80
   4   2  -8    0.00    2.10
  -4   2   8    0.50    1.50
  -4   2   8    2.20    1.40
  -4   2   8    2.90    2.70
   4   2  -8    1.80    1.10
   3  -2  -8    0.10    1.50
  -3  -2   8    0.20    1.50
  -3  -2   8   -0.60    1.80
   3  -2  -8    0.30    0.70
  -3  -2   8   -0.40    1.60
  -3   2   8   -0.40    1.10
  -3   2   8    2.40    2.10
   3   2  -8   -0.60    0.80
   3   2  -8   -0.30    1.40
  -3   2   8   -0.50    1.20
   3   2  -8    1.40    2.20
  -2  -2   8    4.30    1.80
   2  -2  -8    4.70    1.20
  -2  -2   8    5.20    0.90
   2  -2  -8    3.80    1.60
  -2  -2   8    5.40    1.50
  -2  -2   8    4.20    2.00
   2   2  -8    6.70    1.40
   2   2  -8    5.20    1.30
   2   2  -8    5.10    1.00
  -2   2   8    3.30    1.30
  -2   2   8    6.30    0.80
  -2   2   8    5.40    1.30
  -2   2   8    6.30    2.00
  -1  -2   8    8.50    1.20
   1  -2  -8    7.70    1.70
   1  -2  -8   10.50    1.10
  -1  -2   8   10.20    2.30
   1  -2  -8   10.80    1.30
  -1  -2   8    9.90    1.60
  -1  -2   8    7.70    1.90
  -1   2   8    9.50    1.20
   1   2  -8    7.00    1.30
  -1   2   8    9.00    1.10
   1   2  -8    7.70    1.00
  -1   2   8    9.60    1.80
   0  -2   8   24.60    1.90
   0  -2  -8   21.30    0.70
   0  -2   8   19.00    2.00
   0  -2   8   22.00    2.60
   0   2   8   27.40    2.10
   0   2   8   23.00    1.10
   0   2  -8   22.90    1.70
   0   2  -8   20.60    2.40
   0   2   8   18.30    2.20
   1  -2   8    3.90    1.60
   1  -2   8    5.80    1.80
   1   2   8    2.30    1.40
  -1   2  -8    7.80    1.80
  -1   2  -8    6.20    1.10
  -1   2  -8    7.80    1.30
   2  -2   8    3.90    1.80
  -2   2  -8    2.10    1.00
  -2   2  -8    3.10    1.10
   2   2   8   -1.30    2.00
   2   2   8    1.70    1.20
   3  -2   8    7.70    1.50
   3  -2   8    4.60    1.80
   3  -2   8   12.70    2.50
  -3   2  -8    7.50    1.40
   3   2   8    8.00    0.80
   3   2   8   12.00    3.10
   3   2   8    6.90    1.60
  -4  -2  -8   15.70    0.90
   4  -2   8   19.40    2.80
   4  -2   8   15.30    2.00
   4  -2   8    9.30    2.50
   4   2   8   18.20    4.00
  -4   2  -8   17.90    1.90
   4   2   8   17.30    2.10
   4   2   8   16.50    1.50
   5  -2   8    5.40    4.00
   5  -2   8    2.30    2.20
   5   2   8    3.00    3.90
   6  -2   8    0.30    2.20
   6  -2   8    1.00    3.80
   6   2   8    1.20    4.30
   7  -2   8    6.60    4.90
   7   2   8    2.30    4.90
   8  -3  -8    3.10    2.90
  -8  -3   8   -3.40    2.60
   8   3  -8   -5.50    5.00
  -8   3   8    0.70    3.00
   7  -3  -8    5.50    2.70
  -7  -3   8    3.70    2.60
   7  -3  -8    2.40    2.90
   7   3  -8    5.20    4.40
  -7   3   8    4.50    2.70
   7   3  -8    3.20    2.10
  -7   3   8    1.00    3.70
  -6  -3   8    6.20    1.70
   6  -3  -8    4.30    2.50
  -6  -3   8    3.40    2.30
  -6   3   8    3.90    2.60
   6   3  -8    8.80    4.10
  -6   3   8    6.40    3.60
   6   3  -8    5.20    1.90
  -5  -3   8    8.00    1.90
   5  -3  -8    6.80    2.00
   5  -3  -8    6.80    1.50
  -5  -3   8   10.70    2.60
  -5   3   8    9.40    1.80
   5   3  -8    4.40    1.70
  -5   3   8    6.10    2.10
  -5   3   8    2.60    2.90
   5   3  -8    5.90    3.70
  -4  -3   8  158.08    5.90
   4  -3  -8  153.58    5.70
   4  -3  -8  165.78    5.20
   4  -3  -8  171.48    5.50
  -4  -3   8  167.28    6.10
  -4   3   8  166.98    5.80
  -4   3   8  162.48    5.40
   4   3  -8  168.88    7.80
   4   3  -8  168.28    5.50
  -4   3   8  161.08    7.80
   3  -3  -8    0.60    1.30
  -3  -3   8    1.50    1.50
   3  -3  -8    1.20    0.90
  -3  -3   8   -0.90    1.50
   3   3  -8    0.90    1.20
  -3   3   8    1.40    1.00
  -3   3   8    1.90    2.30
  -3   3   8    1.30    1.30
   3   3  -8   -0.80    1.40
   3   3  -8    1.80    2.40
   2  -3  -8  106.89    5.10
   2  -3  -8   99.39    3.80
  -2  -3   8  111.89    3.80
  -2  -3   8  109.79    6.20
  -2  -3   8  102.89    4.70
  -2  -3   8  109.99    4.30
   2  -3  -8  100.69    3.60
   2  -3  -8  106.39    3.60
  -2   3   8  111.09    5.40
  -2   3   8  108.29    3.60
  -2   3   8   99.09    3.70
   2   3  -8  112.39    4.00
   2   3  -8  106.49    4.10
  -2   3   8  106.79    3.50
  -1  -3   8   61.19    3.80
   1  -3  -8   63.89    3.80
  -1  -3   8   61.29    4.00
  -1  -3   8   59.49    2.80
   1  -3  -8   56.99    2.50
  -1  -3   8   61.29    2.90
   1  -3  -8   61.39    2.30
   1   3  -8   60.09    3.50
   1   3  -8   58.99    2.80
   1   3  -8   61.49    2.10
  -1   3   8   58.19    2.30
   1   3  -8   66.69    3.20
  -1   3   8   59.79    2.80
  -1   3   8   62.39    4.00
   0  -3   8   -1.20    1.20
   0  -3   8   -0.60    1.30
   0  -3   8    2.50    1.80
   0  -3  -8    0.80    0.80
   0   3   8   -0.30    1.60
   0   3  -8    0.00    1.00
   0   3   8    1.60    0.60
   0   3  -8   -0.30    1.40
   0   3   8    0.90    1.20
   0   3  -8   -0.30    1.10
   1  -3   8   10.50    2.30
   1  -3   8    5.10    1.80
  -1  -3  -8    8.30    1.10
  -1   3  -8    7.90    1.50
   1   3   8    2.80    1.70
   1   3   8    6.00    1.70
   1   3   8    7.90    2.00
  -1   3  -8    5.20    1.30
   2  -3   8    2.50    2.00
   2  -3   8    0.80    0.90
   2   3   8   -0.40    2.00
   2   3   8   -0.90    1.70
  -2   3  -8    0.90    1.20
   3  -3   8   35.00    3.60
   3  -3   8   40.00    2.70
   3  -3   8   31.10    2.90
   3   3   8   35.00    1.30
   3   3   8   31.20    2.70
   3   3   8   32.00    4.10
  -3   3  -8   34.90    2.50
   4  -3   8   15.60    2.20
   4  -3   8   15.10    2.80
   4  -3   8   10.40    2.40
   4   3   8   18.30    2.10
   4   3   8   15.10    1.40
  -4   3  -8   19.30    2.20
   4   3   8   11.20    3.80
   5  -3   8    6.50    2.70
   5  -3   8    5.70    3.80
   5   3   8    5.20    4.20
   6  -3   8   30.20    3.80
   6  -3   8   42.60    6.10
   6   3   8   29.00    6.10
  -8  -4   8    0.90    3.00
   8   4  -8   -2.90    5.30
  -8   4   8    3.00    3.00
  -8   4   8   -1.40    3.70
  -7  -4   8    0.30    2.70
   7  -4  -8    4.70    2.70
  -7   4   8   -1.30    3.90
   7   4  -8    0.30    2.00
  -7   4   8    0.60    2.60
   7   4  -8    0.30    4.40
  -6  -4   8   -0.80    2.20
   6  -4  -8    1.40    2.30
  -6  -4   8   -0.80    1.50
   6  -4  -8   -0.40    1.90
   6   4  -8    2.40    2.00
   6   4  -8   -2.20    3.70
  -6   4   8   -1.40    3.20
  -6   4   8   -1.30    2.10
   5  -4  -8    3.90    2.00
   5  -4  -8    5.90    1.60
  -5  -4   8    7.80    2.30
  -5  -4   8    6.50    1.90
   5  -4  -8    4.90    1.60
   5   4  -8    2.50    1.90
  -5   4   8    4.40    3.20
  -5   4   8    6.70    2.20
   5   4  -8    5.30    3.70
  -4  -4   8    4.60    2.00
   4  -4  -8    8.20    2.00
   4  -4  -8    6.40    1.50
  -4  -4   8    6.10    2.00
  -4   4   8    6.00    2.90
   4   4  -8    9.00    3.40
  -4   4   8    6.80    2.00
   4   4  -8    6.20    1.80
  -3  -4   8    0.60    1.10
  -3  -4   8    0.00    1.80
   3  -4  -8    0.50    1.40
  -3  -4   8    2.10    1.60
   3  -4  -8    0.30    1.10
   3   4  -8   -0.40    2.60
  -3   4   8    1.30    1.30
  -3   4   8   -2.70    2.20
   3   4  -8    2.20    1.50
   3   4  -8   -0.80    1.50
  -3   4   8   -0.20    1.40
   2  -4  -8   10.00    1.50
  -2  -4   8   11.20    1.70
   2  -4  -8    9.30    1.70
  -2  -4   8   10.70    2.30
  -2  -4   8   11.10    1.90
  -2   4   8    8.60    2.40
  -2   4   8   15.30    1.80
  -2   4   8   13.20    1.70
   2   4  -8   10.20    1.60
   2   4  -8    8.70    1.80
   2   4  -8    9.80    1.90
  -1  -4   8    1.20    1.30
   1  -4  -8    0.60    1.10
  -1  -4   8    0.90    1.30
   1  -4  -8   -0.60    0.80
   1  -4  -8    1.10    1.20
  -1  -4   8    2.40    1.90
   1   4  -8   -0.20    0.60
  -1   4   8    2.30    0.90
   1   4  -8    0.50    1.60
  -1   4   8    0.00    0.90
  -1   4   8   -1.20    1.70
  -1   4   8   -1.10    1.10
   0  -4   8    9.90    2.40
   0  -4   8    9.00    1.90
   0  -4  -8   10.10    1.40
   0   4   8   11.10    1.80
   0   4   8    9.20    1.80
   0   4   8    7.70    2.20
   0   4   8    8.20    1.00
   0   4  -8    7.50    1.60
   1  -4   8   42.40    3.20
  -1  -4  -8   39.80    2.10
   1  -4   8   47.00    3.90
   1   4   8   48.90    1.50
   1   4   8   45.90    3.90
   1   4   8   47.10    3.40
  -1   4  -8   49.00    2.90
   1   4   8   47.40    1.50
   1   4   8   45.60    3.20
  -2  -4  -8   94.99    3.30
   2  -4   8   97.29    5.30
   2  -4   8   97.09    3.20
   2  -4   8   98.49    3.20
   2   4   8   97.99    5.10
   2   4   8  100.99    2.40
  -2   4  -8   98.69    4.00
   2   4   8   94.89    2.40
   2   4   8   98.19    5.10
   3  -4   8   87.39    3.90
   3  -4   8   89.99    5.20
   3  -4   8   85.09    3.90
   3  -4   8   81.19    3.40
   3   4   8   80.29    5.80
  -3   4  -8   85.49    3.90
   3   4   8   84.89    2.50
   3   4   8   80.99    5.30
   3   4   8   89.79    4.00
   4  -4   8  154.98    7.00
   4   4   8  154.38    5.40
   4   4   8  161.38    7.80
   4   4   8  155.28    4.60
  -4   4  -8  158.08    5.70
   4   4   8  153.68    8.20
   5  -4   8   32.70    4.00
   5   4   8   34.00    5.60
   5   4   8   42.40    5.10
   6  -4   8   57.19    5.20
   6  -4   8   59.09    7.30
   6   4   8   65.39    6.50
   6   4   8   55.59    7.20
   7  -5  -8    0.60    2.60
  -7  -5   8    0.40    2.70
   7   5  -8    1.60    2.50
  -7   5   8   -1.90    3.60
   7   5  -8    4.20    4.80
  -7   5   8    0.70    2.90
   6  -5  -8    3.50    2.50
  -6  -5   8    9.60    2.90
   6   5  -8   18.80    5.00
  -6   5   8   14.40    3.00
   6   5  -8   15.60    2.90
  -6   5   8   10.00    4.30
  -5  -5   8   19.00    3.00
  -5  -5   8   20.30    2.60
   5  -5  -8   23.80    3.00
   5   5  -8   24.70    3.10
  -5   5   8   18.80    4.40
  -5   5   8   24.10    3.00
   5   5  -8   28.80    5.10
   4  -5  -8   32.10    2.80
  -4  -5   8   26.40    3.00
  -4  -5   8   26.60    3.00
   4  -5  -8   25.50    2.90
  -4   5   8   26.50    2.90
   4   5  -8   33.40    3.20
   4   5  -8   42.00    5.30
  -4   5   8   16.30    3.60
   3  -5  -8  107.79    4.50
  -3  -5   8  103.59    5.20
   3  -5  -8  104.39    4.50
  -3  -5   8  110.49    4.60
  -3  -5   8  105.99    4.80
  -3   5   8  105.69    4.50
   3   5  -8   98.59    4.90
   3   5  -8  105.69    4.80
  -3   5   8  104.39    6.40
  -3   5   8  111.49    4.60
   3   5  -8  108.79    6.70
   2  -5  -8   35.00    2.80
  -2  -5   8   36.60    2.80
  -2  -5   8   43.40    3.00
  -2  -5   8   40.50    3.70
   2  -5  -8   35.80    2.60
   2   5  -8   37.30    3.30
  -2   5   8   49.40    3.00
  -2   5   8   39.80    2.60
  -2   5   8   39.70    4.50
   2   5  -8   34.30    2.70
  -1  -5   8    6.40    1.80
   1  -5  -8    7.40    1.60
   1  -5  -8   10.20    1.30
  -1  -5   8    8.40    2.40
  -1  -5   8    7.60    1.80
   1  -5  -8   11.60    1.70
  -1   5   8    6.80    2.40
   1   5  -8    8.70    1.20
   1   5  -8    7.20    1.00
  -1   5   8    9.30    1.90
   1   5  -8   14.40    2.50
  -1   5   8   11.60    1.10
  -1   5   8    8.90    1.40
   0  -5   8   14.80    2.50
   0  -5   8   17.30    2.90
   0  -5  -8   19.70    2.00
   0   5   8   17.60    1.50
   0   5   8   19.80    2.30
   0   5  -8   15.30    2.60
   0   5  -8   18.20    2.20
   0   5   8   17.00    2.30
   0   5   8   15.00    2.80
   1  -5   8    4.00    2.30
  -1  -5  -8    6.00    1.30
  -1   5  -8    2.30    1.50
   1   5   8    3.50    1.90
   1   5   8    6.80    2.00
   1   5   8    4.50    0.80
   1   5   8    4.80    0.90
   1   5   8    1.50    2.10
   2  -5   8   36.90    4.00
   2  -5   8   36.00    2.00
  -2  -5  -8   31.30    2.10
   2   5   8   30.70    1.50
   2   5   8   31.00    1.40
   2   5   8   37.30    3.90
   2   5   8   27.70    3.60
  -2   5  -8   33.30    2.70
   3  -5   8    8.30    1.30
   3  -5   8    8.10    2.80
   3  -5   8    7.60    1.50
  -3   5  -8    8.70    2.10
   3   5   8    7.70    1.00
   3   5   8    5.80    2.90
   3   5   8    5.40    2.80
   4  -5   8   38.50    4.40
   4   5   8   36.70    4.70
  -4   5  -8   40.80    3.40
   4   5   8   38.80    5.20
   4   5   8   42.20    2.90
   5  -5   8   22.10    4.00
   5   5   8   29.90    5.70
   5   5   8   17.00    4.50
   6  -5   8   -2.10    2.60
   6  -5   8    6.00    4.20
   6   5   8    4.40    4.20
   6   5   8   -0.30    4.40
  -7  -6   8    4.50    2.90
   7  -6  -8    9.00    3.20
  -7   6   8    8.10    3.10
   7   6  -8    5.40    5.10
  -7   6   8    2.00    4.20
  -6  -6   8    2.80    2.60
   6  -6  -8    3.80    2.60
  -6   6   8   -7.00    3.50
   6   6  -8   -1.10    2.40
   6   6  -8   -3.10    4.20
  -6   6   8    3.60    2.50
  -5  -6   8   16.00    3.00
  -5  -6   8   19.50    2.70
   5  -6  -8   14.90    2.80
   5   6  -8   27.20    5.50
   5   6  -8   21.50    3.20
  -5   6   8   14.00    4.00
  -5   6   8   17.60    3.10
  -4  -6   8    2.30    2.20
   4  -6  -8    0.50    1.90
  -4  -6   8    1.90    2.20
   4   6  -8    1.50    2.10
   4   6  -8    0.50    3.30
  -4   6   8   -1.60    2.70
  -4   6   8    0.80    1.80
  -3  -6   8    1.00    1.90
  -3  -6   8    3.50    2.40
   3  -6  -8    7.30    2.00
  -3   6   8    5.10    2.80
   3   6  -8    2.50    1.70
  -3   6   8    5.60    2.00
   3   6  -8    5.20    3.50
  -3   6   8    3.30    1.90
   3   6  -8    4.80    2.20
   2  -6  -8    1.40    1.80
  -2  -6   8   -0.80    2.20
   2  -6  -8   -1.90    1.40
  -2  -6   8    0.40    1.80
   2   6  -8    3.80    2.20
  -2   6   8    3.60    2.50
  -2   6   8    1.90    1.60
  -2   6   8    2.90    1.80
  -1  -6   8    9.90    2.80
   1  -6  -8   11.60    1.90
  -1  -6   8   11.20    2.20
  -1   6   8   10.80    2.80
  -1   6   8   13.10    2.20
  -1   6   8   10.70    1.60
   1   6  -8    9.00    1.30
   1   6  -8   12.70    2.80
   0  -6   8    7.00    2.70
   0  -6  -8    8.10    1.60
   0   6   8    5.80    2.50
   0   6  -8    5.90    0.80
   0   6  -8    8.30    2.10
   0   6   8   10.10    2.10
   0   6   8    5.00    1.60
   0   6  -8    8.00    2.80
   0   6   8    6.70    1.30
   1  -6   8    1.30    1.50
   1  -6   8   -2.00    2.30
  -1  -6  -8    0.40    1.30
   1   6   8   -1.50    2.00
   1   6   8   -2.10    1.70
  -1   6  -8    0.90    1.70
   1   6   8    0.40    0.80
   1   6   8    1.70    1.00
   1   6   8    1.80    1.90
   2  -6   8   57.89    5.00
  -2  -6  -8   67.89    3.20
   2  -6   8   64.69    3.10
   2   6   8   60.29    5.00
   2   6   8   62.59    4.50
  -2   6  -8   62.09    3.70
   2   6   8   63.09    2.50
   2   6   8   63.09    5.40
   2   6   8   61.99    2.40
   3  -6   8   63.39    3.00
   3  -6   8   65.99    5.40
  -3   6  -8   62.59    4.10
   3   6   8   60.69    2.40
   3   6   8   62.69    5.30
   3   6   8   63.99    5.30
   4  -6   8   41.20    4.80
   4   6   8   55.39    5.90
  -4   6  -8   49.50    3.90
   4   6   8   36.70    5.00
   5  -6   8   60.79    5.70
   5   6   8   67.99    7.00
   6  -7  -8    3.70    2.80
  -6  -7   8   -2.00    2.90
   6   7  -8    1.70    4.50
  -6   7   8   -2.00    2.40
   6   7  -8   -2.40    2.60
  -6   7   8   -4.40    4.00
  -5  -7   8    3.50    2.70
   5  -7  -8    5.70    2.60
  -5  -7   8   -2.60    1.90
  -5   7   8    1.50    2.40
  -5   7   8    0.40    3.80
   5   7  -8    8.30    4.40
   5   7  -8    6.30    2.80
   4  -7  -8    6.90    2.40
  -4  -7   8    6.00    2.50
  -4  -7   8    4.30    2.50
  -4   7   8    7.70    2.50
   4   7  -8   10.60    4.40
  -4   7   8    7.70    2.60
   4   7  -8    8.50    2.70
  -4   7   8    5.50    3.30
   3  -7  -8   51.99    3.70
  -3  -7   8   44.90    4.40
  -3  -7   8   51.19    3.90
  -3   7   8   56.09    3.60
  -3   7   8   60.39    6.10
   3   7  -8   58.49    4.80
  -3   7   8   53.59    4.10
  -2  -7   8   46.80    4.00
  -2  -7   8   39.60    4.10
   2  -7  -8   42.60    3.20
  -2   7   8   31.10    4.30
   2   7  -8   47.50    4.50
  -2   7   8   48.70    3.90
  -2   7   8   36.90    3.10
   1  -7  -8   81.59    4.00
  -1  -7   8   80.89    5.40
   1   7  -8   80.29    4.30
  -1   7   8   84.39    3.80
  -1   7   8   78.29    5.90
  -1   7   8   83.59    4.70
   1   7  -8   84.09    5.20
   1   7  -8   80.89    3.60
   0  -7   8   27.20    4.00
   0  -7  -8   25.10    2.50
   0   7   8   27.30    4.10
   0   7   8   25.20    2.00
   0   7  -8   27.30    2.00
   0   7  -8   25.80    2.90
   0   7  -8   28.00    4.00
   0   7   8   24.10    2.10
   0   7   8   29.60    3.50
   0   7   8   20.00    2.30
   1  -7   8    7.00    1.80
  -1  -7  -8    9.00    1.90
   1  -7   8    6.60    3.00
   1   7   8    9.70    2.60
   1   7   8    1.10    2.10
   1   7   8    8.20    1.50
  -1   7  -8    4.70    2.10
  -1   7  -8    4.40    1.20
   1   7   8    6.60    2.80
   1   7   8    8.90    1.30
  -2  -7  -8   -1.30    1.40
   2  -7   8    0.60    1.50
   2  -7   8    0.30    2.60
   2   7   8    1.40    2.70
  -2   7  -8    1.90    1.90
   2   7   8    0.40    1.10
   2   7   8   -2.00    2.50
   2   7   8   -5.10    2.10
   3  -7   8   -1.40    1.50
   3  -7   8   -0.90    2.70
  -3   7  -8   -0.30    2.00
   3   7   8   -1.50    1.00
   3   7   8    0.90    2.80
   3   7   8   -2.00    2.80
   4  -7   8   -1.90    2.90
   4   7   8    0.70    3.50
   4   7   8   -3.60    3.10
  -4   7  -8   -0.10    2.10
   4   7   8   -0.30    1.10
   5  -7   8    1.00    3.20
   5   7   8    4.70    4.20
   5   7   8    2.70    3.90
   6  -8  -8   -1.60    2.60
  -6  -8   8    0.50    2.80
  -6   8   8   -5.80    4.00
   6   8  -8    2.70    3.10
   6   8  -8    8.00    5.40
  -6   8   8    4.50    2.80
   5  -8  -8    6.40    2.70
  -5  -8   8   10.70    3.40
   5   8  -8    5.90    4.60
  -5   8   8   -1.50    3.50
   5   8  -8    3.70    3.00
  -5   8   8    5.90    2.60
  -4  -8   8    0.50    2.60
  -4  -8   8   -2.50    2.20
   4  -8  -8   -0.10    2.20
  -4   8   8   -0.10    3.20
  -4   8   8    2.30    2.60
   4   8  -8    1.00    2.80
  -4   8   8    2.20    2.30
   4   8  -8    2.20    4.00
  -3  -8   8   18.60    3.10
   3  -8  -8   21.40    3.10
  -3  -8   8   18.60    3.40
  -3   8   8   12.40    3.70
  -3   8   8   22.10    3.30
   3   8  -8   18.00    3.60
  -3   8   8   18.70    2.80
   2  -8  -8    0.20    1.90
  -2  -8   8   -2.20    2.70
  -2   8   8    2.40    2.00
  -2   8   8    1.60    2.60
  -2   8   8    1.90    1.90
   2   8  -8    2.60    1.50
   2   8  -8   -2.80    2.50
   1  -8  -8   15.60    2.40
  -1  -8   8   16.60    3.90
   1   8  -8   13.20    1.80
   1   8  -8   15.60    3.30
  -1   8   8   23.10    3.30
  -1   8   8   13.90    3.60
   1   8  -8   10.50    2.50
  -1   8   8   14.90    2.20
   0  -8   8    0.50    2.90
   0  -8  -8   -2.60    1.70
   0   8   8    2.60    2.60
   0   8  -8   -0.90    1.90
   0   8  -8    0.30    1.10
   0   8   8    3.40    1.60
   0   8   8   -1.60    2.40
   0   8   8   -0.40    1.10
   0   8  -8   -2.10    2.60
   1  -8   8   13.50    3.70
  -1  -8  -8   20.20    2.70
   1  -8   8   11.90    2.30
   1   8   8   14.50    1.90
   1   8   8   22.00    4.10
  -1   8  -8   18.80    3.20
  -1   8  -8   16.00    3.80
   1   8   8   20.80    3.60
   1   8   8   11.10    2.70
  -2  -8  -8   -0.30    1.70
   2  -8   8   -1.10    3.00
   2  -8   8    0.90    1.80
  -2   8  -8    1.30    2.30
   2   8   8   -4.40    2.40
   2   8   8    0.80    1.30
   2   8   8   -0.60    2.80
   2   8   8    0.60    2.70
   3  -8   8   -3.90    2.90
   3  -8   8    4.70    2.00
  -3   8  -8    0.10    2.50
   3   8   8    3.30    2.90
   3   8   8    2.00    3.10
   3   8   8    0.60    3.00
   3   8   8    2.00    1.30
   4  -8   8    0.70    2.00
   4  -8   8    0.60    3.70
   4   8   8    2.00    1.40
   4   8   8    2.90    3.60
  -4   8  -8    1.30    2.30
   4   8   8    3.80    3.70
  -5  -9   8   29.80    4.00
   5  -9  -8   36.10    4.30
  -5   9   8   41.30    4.30
   5   9  -8   55.69    7.30
  -5   9   8   26.10    5.70
   5   9  -8   41.20    5.00
   4  -9  -8   10.60    2.90
  -4  -9   8    2.80    2.90
  -4  -9   8    6.00    2.90
  -4   9   8    2.30    2.60
  -4   9   8    6.70    4.00
  -4   9   8    6.10    3.10
   4   9  -8    5.00    3.20
   3  -9  -8  210.48    8.00
  -3  -9   8  177.88    8.30
  -3  -9   8  208.68    8.10
   3   9  -8  216.78    9.30
  -3   9   8  197.28    7.40
  -3   9   8  201.68    8.50
   2  -9  -8    4.60    2.40
  -2  -9   8    1.40    2.90
  -2   9   8    2.50    2.90
   2   9  -8    5.80    3.10
   2   9  -8    6.40    1.90
  -2   9   8    4.40    2.10
  -2   9   8    7.80    3.00
   2   9  -8    5.50    2.50
   1  -9  -8   75.69    4.40
  -1  -9   8   73.09    5.90
  -1   9   8   73.09    6.50
   1   9  -8   64.69    5.90
  -1   9   8   69.69    4.10
   1   9  -8   68.29    4.60
  -1   9   8   68.79    5.20
   0  -9   8    2.90    3.30
   0  -9  -8    0.10    2.00
   0   9  -8   -3.40    2.10
   0   9   8   -1.10    1.60
   0   9   8    1.60    2.80
   0   9  -8   -0.90    2.90
   0   9   8    4.20    2.80
   1  -9   8   -0.30    3.40
   1  -9   8   -1.30    2.00
  -1  -9  -8    0.10    2.00
  -1   9  -8   -2.10    2.20
   1   9   8    1.00    2.90
   1   9   8   -1.40    1.50
   1   9   8    1.40    2.90
  -1   9  -8    0.90    3.40
  -2  -9  -8    3.10    2.10
   2  -9   8    0.50    3.30
   2  -9   8    3.90    2.10
   2   9   8    3.20    3.20
   2   9   8    0.80    2.90
   2   9   8    2.30    1.50
  -2   9  -8    1.90    2.70
   2   9   8    2.10    3.40
   3  -9   8   -0.60    3.50
   3  -9   8   -0.60    2.10
   3   9   8    5.70    3.30
   3   9   8   -4.60    3.20
   3   9   8    1.80    1.50
  -3   9  -8    3.60    2.50
   3   9   8    0.60    3.40
   4  -9   8    0.40    2.30
   4  -9   8    0.70    3.90
   4   9   8    1.80    4.00
   4   9   8    1.80    1.50
  -4   9  -8    0.10    2.50
   4   9   8   -6.50    3.40
   4   9   8    1.10    3.10
  -4 -10   8    3.10    2.80
   4 -10  -8   -0.40    2.70
  -4  10   8   -4.50    2.20
  -4  10   8   -3.00    3.60
   4  10  -8    1.70    3.20
  -4  10   8    0.60    3.00
   3 -10  -8    7.40    2.80
  -3 -10   8   -0.20    3.30
   3  10  -8    4.70    3.50
  -3  10   8    3.10    3.00
  -3  10   8    4.90    3.70
   3  10  -8    4.70    2.60
  -3  10   8    5.50    2.70
  -2 -10   8   -6.90    3.00
   2 -10  -8    0.80    2.30
  -2  10   8    1.90    2.20
   2  10  -8   -0.30    2.30
   2  10  -8    1.10    3.30
  -2  10   8    0.50    2.90
  -2  10   8    1.10    3.30
  -1 -10   8    0.60    3.40
   1 -10  -8    2.80    2.30
   1  10  -8    1.50    2.50
   1  10  -8    2.00    3.10
  -1  10   8    2.70    2.00
  -1  10   8    3.20    2.90
  -1  10   8    6.20    3.20
   0 -10  -8    1.50    2.20
   0 -10   8   -6.00    3.20
   0  10   8    2.30    3.00
   0  10   8    1.20    2.80
   0  10  -8    1.30    3.20
   0  10  -8    6.00    2.90
   0  10   8    0.70    1.90
   1 -10   8   -1.20    3.40
   1 -10   8    1.50    2.60
  -1 -10  -8    0.00    2.10
   1  10   8    0.00    1.80
   1  10   8    2.70    3.10
  -1  10  -8   -4.20    3.30
  -1  10  -8   -3.30    2.40
   1  10   8    1.00    2.80
  -2 -10  -8   -1.40    2.00
   2 -10   8   -0.80    2.50
   2 -10   8   -1.40    3.50
   2  10   8    2.10    1.80
   2  10   8    1.60    3.10
  -2  10  -8   -0.70    2.50
   2  10   8    3.00    3.40
  -2 -11   8   -6.00    3.60
   2 -11  -8   -0.20    2.60
  -2  11   8    1.00    3.30
   2  11  -8   -1.80    2.70
   2  11  -8   -3.80    3.50
  -2  11   8    2.20    2.50
  -2  11   8    2.60    3.30
   1 -11  -8   -3.30    2.40
  -1 -11   8   -4.00    3.50
  -1  11   8   -1.20    2.10
   1  11  -8    0.20    2.80
   1  11  -8   -0.30    3.60
  -1  11   8    0.10    3.30
  -1  11   8    2.00    3.40
   0 -11  -8    1.20    2.60
   0 -11   8    4.00    4.00
   0  11   8    5.00    3.40
   0  11  -8    5.50    2.80
   0  11   8   -1.40    3.00
   0  11   8    1.70    2.10
   0  11  -8   -2.70    3.50
   1 -11   8   -5.70    3.50
   1 -11   8    1.90    2.80
  -1 -11  -8    3.70    2.60
   1  11   8    0.30    2.00
   1  11   8    0.80    3.10
   1  11   8    5.40    3.70
  -1  11  -8   -4.70    3.60
  -1  11  -8   -4.30    2.50
  -8   0   9    0.20    2.80
   8   0  -9   -1.30    4.20
   7   0  -9    1.90    3.80
  -7   0   9   -0.60    2.50
   6   0  -9    0.30    1.20
  -6   0   9   -2.60    2.20
   6   0  -9   -0.80    3.10
   5   0  -9  134.59    4.20
   5   0  -9  127.59    4.10
  -5   0   9  143.19    5.60
  -5   0   9  137.99    7.30
   5   0  -9  148.89    6.90
   4   0  -9   -0.80    2.10
  -4   0   9   -0.90    1.50
  -4   0   9    0.20    2.20
  -4   0   9   -0.60    1.80
  -3   0   9  120.89    5.30
  -3   0   9  118.29    4.40
  -3   0   9  124.39    5.70
   3   0  -9  123.49    5.20
  -2   0   9    4.70    1.60
  -2   0   9    0.20    1.40
   2   0  -9   -0.30    1.00
   2   0  -9    0.50    1.20
  -2   0   9   -1.80    1.00
  -1   0   9   22.50    2.50
   1   0  -9   23.70    2.20
  -1   0   9   19.80    2.20
  -1   0   9   23.40    1.80
   1   0  -9   24.40    1.70
   0   0   9    0.00    0.80
   0   0   9    0.50    1.00
   0   0  -9   -0.10    0.70
   0   0   9   -0.50    1.60
   1   0   9   20.60    2.00
   1   0   9   19.70    2.60
  -1   0  -9   16.10    1.00
  -1   0  -9   15.80    1.00
  -2   0  -9    0.00    0.50
  -2   0  -9    0.60    0.50
   2   0   9    0.20    1.40
  -3   0  -9   23.10    1.30
  -3   0  -9   22.70    1.30
   3   0   9   22.40    1.70
   3   0   9   21.80    2.60
   4   0   9   -0.70    1.60
  -4   0  -9   -1.30    0.80
   4   0   9    0.60    1.20
   4   0   9    4.80    3.50
   5   0   9   43.80    3.70
   5   0   9   48.30    6.10
   6   0   9    0.10    4.10
  -8  -1   9    1.50    2.70
   8  -1  -9   -6.00    3.60
  -8   1   9   -4.30    2.60
   8   1  -9   -2.90    4.10
   7  -1  -9   -1.80    3.30
  -7  -1   9   -1.80    2.20
  -7   1   9    1.70    2.80
   7   1  -9   -3.90    3.90
  -6  -1   9    2.10    1.70
  -6  -1   9    2.90    2.20
   6  -1  -9   -2.50    2.60
  -6   1   9    2.50    2.20
   6   1  -9    1.40    1.40
   6   1  -9   -1.30    3.20
  -6   1   9    0.20    3.00
  -5  -1   9    1.60    1.80
  -5  -1   9    5.10    2.00
   5  -1  -9    1.50    2.30
   5  -1  -9    3.20    1.00
   5   1  -9    4.30    1.20
  -5   1   9    6.20    3.00
   5   1  -9    4.30    3.00
  -5   1   9    3.60    2.10
  -5   1   9    3.60    2.00
   4  -1  -9    4.10    2.10
  -4  -1   9    2.50    1.90
   4  -1  -9    2.90    0.50
  -4  -1   9    1.70    1.70
  -4  -1   9    2.60    2.30
   4   1  -9    3.80    2.50
  -4   1   9    3.10    2.50
  -4   1   9    5.30    1.70
   4   1  -9    1.70    0.70
  -4   1   9    2.60    1.70
  -3  -1   9   10.10    2.40
  -3  -1   9   13.90    2.50
  -3  -1   9   12.10    2.00
   3  -1  -9   10.90    2.20
  -3  -1   9   16.70    2.50
  -3   1   9   12.70    2.10
  -3   1   9   11.50    1.90
   3   1  -9   15.40    2.20
  -3   1   9   11.50    2.60
  -2  -1   9    5.90    2.00
  -2  -1   9    5.10    2.00
  -2  -1   9    7.30    1.60
   2  -1  -9    7.80    1.80
   2  -1  -9    3.60    1.20
  -2  -1   9    7.20    1.40
  -2   1   9    6.80    1.90
   2   1  -9    5.40    1.30
   2   1  -9    7.10    1.50
  -2   1   9    7.90    1.40
  -2   1   9    4.90    1.60
  -1  -1   9  202.58    7.00
   1  -1  -9  211.08    5.50
  -1  -1   9  207.68    5.90
  -1  -1   9  200.08    5.50
   1  -1  -9  213.58    6.90
  -1  -1   9  214.68    6.10
  -1  -1   9  203.38    7.30
  -1   1   9  207.28    5.50
   1   1  -9  202.58    5.80
  -1   1   9  211.68    5.60
  -1   1   9  198.18    6.80
   1   1  -9  216.28    6.10
   0  -1   9    0.70    0.80
   0  -1  -9    1.00    0.50
   0  -1   9    1.30    1.00
   0  -1   9   -2.60    1.00
   0  -1   9    2.20    1.60
   0   1   9    1.50    1.70
   0   1   9    1.10    0.70
   0   1   9   -0.50    1.10
   0   1  -9    2.30    0.90
   1  -1   9   25.20    1.90
   1  -1   9   23.60    2.70
   1   1   9   27.10    2.40
   1   1   9   23.10    2.50
  -1   1  -9   19.40    1.40
  -1   1  -9   22.60    1.50
   2  -1   9    4.50    1.80
  -2   1  -9    3.60    0.90
  -2   1  -9    1.30    0.60
   2   1   9    1.70    1.40
   3  -1   9    3.30    1.20
   3  -1   9    0.20    1.40
   3  -1   9    4.10    2.00
   3   1   9    2.40    2.80
   3   1   9    4.40    0.90
   3   1   9    3.60    1.70
  -3   1  -9    3.20    0.90
   4  -1   9    1.60    1.40
   4  -1   9    3.30    2.00
   4   1   9   -2.10    1.50
   4   1   9    1.10    1.00
   4   1   9   -1.10    3.10
  -4   1  -9    1.90    1.10
   5  -1   9    3.70    2.20
   5  -1   9    4.40    3.70
   5   1   9    5.40    3.90
   5   1   9    2.10    1.80
   6  -1   9   -0.90    3.90
   6   1   9    7.10    4.70
  -8  -2   9    2.20    2.80
   8   2  -9   -3.80    4.60
  -8   2   9    3.80    3.00
  -7  -2   9    0.50    2.40
   7  -2  -9    0.50    2.80
  -7   2   9    0.70    2.60
  -7   2   9   -1.20    3.30
   7   2  -9    3.10    4.10
  -6  -2   9   -2.10    2.00
   6  -2  -9    1.30    2.40
  -6  -2   9    0.00    1.60
  -6   2   9   -0.80    2.20
   6   2  -9   -5.20    3.10
  -6   2   9   -3.60    3.10
   6   2  -9   -0.40    1.40
  -5  -2   9    0.20    1.80
   5  -2  -9    2.10    2.00
   5  -2  -9    1.00    1.00
  -5  -2   9    0.30    1.80
   5   2  -9   -0.50    1.20
  -5   2   9    0.60    1.40
   5   2  -9   -3.90    2.70
  -5   2   9    1.10    1.90
  -5   2   9    0.00    2.80
  -4  -2   9    9.50    2.10
   4  -2  -9    9.70    1.10
   4  -2  -9    9.20    2.10
  -4  -2   9   10.10    2.10
  -4   2   9    8.10    2.80
  -4   2   9    9.30    1.90
  -4   2   9    8.60    1.90
   4   2  -9    9.90    1.30
   4   2  -9   11.40    3.20
  -3  -2   9   52.59    3.20
  -3  -2   9   51.69    3.70
  -3   2   9   48.30    2.90
   3   2  -9   48.70    3.30
   3   2  -9   49.99    2.00
  -3   2   9   41.20    2.70
  -3   2   9   55.99    4.30
   3   2  -9   51.89    4.40
   2  -2  -9   14.20    1.50
  -2  -2   9   11.70    2.50
  -2  -2   9   13.80    1.20
   2  -2  -9   14.00    2.20
  -2  -2   9   16.00    2.00
  -2  -2   9   14.00    2.40
  -2   2   9   13.70    2.40
  -2   2   9   13.80    1.00
  -2   2   9   14.60    1.80
  -2   2   9   13.50    1.60
   2   2  -9   13.70    1.70
   1  -2  -9  200.08    5.20
  -1  -2   9  197.28    7.50
   1  -2  -9  199.88    7.10
   1  -2  -9  199.28    5.60
  -1  -2   9  194.38    7.00
  -1  -2   9  205.88    6.00
  -1  -2   9  196.58    5.70
  -1   2   9  203.28    5.40
  -1   2   9  206.48    5.70
  -1   2   9  199.38    7.10
   1   2  -9  207.28    5.80
   1   2  -9  199.88    5.40
   0  -2   9   17.10    2.50
   0  -2   9   16.40    1.90
   0  -2   9   18.10    1.70
   0  -2  -9   16.80    1.30
   0   2  -9   17.50    1.70
   0   2  -9   17.00    1.60
   0   2   9   15.80    2.20
   0   2   9   21.40    2.00
   0   2   9   18.40    1.00
   1  -2   9    5.70    2.00
   1  -2   9    4.10    1.70
   1  -2   9    4.90    0.70
   1   2   9    0.60    1.60
   1   2   9    2.70    1.50
  -1   2  -9    5.30    1.20
  -1   2  -9    5.70    1.10
   2  -2   9   -0.70    1.90
   2   2   9   -1.20    1.20
  -2   2  -9    2.00    1.00
   2   2   9   -1.40    1.90
   3  -2   9    1.10    1.30
   3  -2   9    3.30    2.20
   3  -2   9   -3.10    1.40
  -3   2  -9    3.50    1.20
   3   2   9   -1.20    1.30
   3   2   9    0.60    2.70
   3   2   9    2.10    0.50
   4  -2   9    9.30    2.40
   4  -2   9   -0.20    2.10
   4   2   9    8.40    1.10
  -4   2  -9    6.60    1.40
   4   2   9    2.30    1.60
   4   2   9    5.80    3.60
   5  -2   9    0.20    2.20
   5  -2   9    4.70    3.90
   5   2   9    4.00    4.30
   6  -2   9   14.80    5.10
   6  -2   9    2.80    2.40
   6   2   9    6.70    4.70
   8  -3  -9    3.90    3.00
  -8  -3   9    3.30    2.80
   8   3  -9    4.10    4.90
  -8   3   9    4.70    4.00
  -8   3   9    5.80    3.10
   7  -3  -9    0.60    2.50
  -7  -3   9   -0.60    2.50
  -7   3   9   -0.60    3.50
   7   3  -9    4.90    4.30
  -7   3   9   -0.60    2.50
  -6  -3   9    4.70    2.40
   6  -3  -9    6.70    2.30
  -6  -3   9    4.80    1.80
  -6   3   9    6.80    2.70
   6   3  -9    5.90    1.80
  -6   3   9    3.70    3.80
   6   3  -9    8.90    4.00
  -5  -3   9    0.40    2.00
  -5  -3   9   -0.40    1.70
   5  -3  -9    1.50    1.60
   5  -3  -9    0.00    1.00
   5   3  -9   -1.90    1.30
  -5   3   9   -0.60    2.80
   5   3  -9    1.70    3.20
  -5   3   9   -1.00    1.80
  -5   3   9    1.40    1.30
  -4  -3   9    3.60    2.10
   4  -3  -9    5.50    1.20
   4  -3  -9    9.70    2.10
  -4  -3   9    6.70    2.00
   4   3  -9   11.70    3.60
  -4   3   9    2.70    2.90
   4   3  -9    6.00    1.40
  -4   3   9    4.70    1.80
  -4   3   9    6.50    1.40
   3  -3  -9   14.50    2.00
   3  -3  -9   12.60    1.30
  -3  -3   9    9.80    2.20
  -3  -3   9   12.90    2.10
  -3   3   9   12.70    2.80
  -3   3   9   12.40    1.60
   3   3  -9   14.60    1.60
   3   3  -9   12.70    3.40
  -3   3   9   11.00    1.70
   3   3  -9    9.80    2.00
  -2  -3   9    0.40    1.80
  -2  -3   9    0.20    0.90
  -2  -3   9   -0.40    1.30
   2  -3  -9    0.60    1.10
   2  -3  -9   -0.40    0.90
  -2   3   9   -0.90    0.80
   2   3  -9   -0.60    1.00
  -2   3   9   -0.70    0.90
   2   3  -9    0.10    1.20
  -2   3   9   -0.60    1.10
  -2   3   9    1.20    2.00
  -1  -3   9   25.70    3.00
   1  -3  -9   23.50    2.80
   1  -3  -9   26.80    1.80
  -1  -3   9   27.90    2.20
  -1  -3   9   22.60    2.00
   1  -3  -9   25.40    1.50
  -1   3   9   28.20    3.30
  -1   3   9   25.20    1.70
   1   3  -9   25.10    1.10
  -1   3   9   23.70    2.00
   0  -3   9   26.30    2.10
   0  -3   9   27.40    3.10
   0  -3  -9   25.70    1.60
   0  -3   9   23.50    2.40
   0   3   9   25.80    2.30
   0   3   9   25.40    1.30
   0   3   9   22.90    2.80
   0   3  -9   28.70    2.30
   1  -3   9    8.70    2.00
  -1  -3  -9   14.90    1.30
   1  -3   9   10.50    2.50
   1   3   9   10.10    2.20
   1   3   9   10.80    2.30
  -1   3  -9   14.70    1.70
   1   3   9    9.10    2.00
   2  -3   9    0.70    2.00
   2  -3   9   -0.50    0.80
   2   3   9   -4.40    1.50
  -2   3  -9    1.40    1.20
   2   3   9   -2.90    1.90
   2   3   9   -3.30    1.10
   3  -3   9   55.29    4.30
   3  -3   9   56.39    3.40
   3  -3   9   58.19    3.10
   3   3   9   65.59    3.60
   3   3   9   58.69    5.10
  -3   3  -9   61.69    3.10
   4  -3   9    2.60    2.20
   4   3   9    2.60    3.70
   4   3   9    0.20    0.80
  -4   3  -9   -0.90    1.30
   4   3   9   -0.30    1.40
   5  -3   9   21.30    3.40
   5  -3   9   17.80    4.60
   5   3   9   21.90    5.00
   6  -3   9   12.20    3.30
   6  -3   9    9.50    4.60
   6   3   9   12.90    5.20
   7  -4  -9   -2.10    2.50
  -7  -4   9   -1.90    2.50
  -7   4   9   -5.50    3.40
   7   4  -9   -2.00    4.60
  -7   4   9   -0.70    2.60
  -6  -4   9    0.90    1.70
   6  -4  -9   -1.40    2.20
  -6  -4   9   -2.20    2.20
  -6   4   9    0.30    2.20
  -6   4   9   -3.70    3.20
   6   4  -9   -0.10    3.80
   6   4  -9   -2.70    1.70
   5  -4  -9   10.90    2.50
  -5  -4   9   10.80    2.30
  -5  -4   9   11.00    2.50
  -5   4   9   10.20    2.40
  -5   4   9    5.80    3.30
   5   4  -9   17.30    4.30
   5   4  -9   14.10    2.20
   4  -4  -9    3.70    1.30
  -4  -4   9    4.20    2.20
  -4  -4   9    4.80    2.10
   4  -4  -9    4.00    1.80
  -4   4   9    6.80    2.00
   4   4  -9    4.30    3.40
  -4   4   9    2.60    3.00
   4   4  -9    4.20    1.70
   3  -4  -9    0.40    1.60
  -3  -4   9    1.10    2.10
  -3  -4   9    1.00    1.70
   3  -4  -9    0.70    1.10
  -3  -4   9    1.10    1.20
  -3   4   9    5.50    1.80
  -3   4   9    3.90    1.30
   3   4  -9    1.50    1.50
  -3   4   9    1.90    0.60
   3   4  -9    0.20    1.50
  -3   4   9    1.40    2.60
  -2  -4   9    2.00    1.40
   2  -4  -9    2.20    1.30
   2  -4  -9   -0.40    1.00
  -2  -4   9    1.20    1.20
  -2  -4   9    0.80    2.00
  -2   4   9    1.60    1.20
  -2   4   9    0.80    1.90
  -2   4   9   -0.60    0.70
   2   4  -9    0.80    1.40
   2   4  -9   -0.50    1.00
  -2   4   9    1.20    1.10
   1  -4  -9   82.09    2.80
  -1  -4   9   87.09    4.90
   1  -4  -9   83.89    3.40
  -1  -4   9   83.89    3.90
  -1  -4   9   87.49    3.80
  -1   4   9   82.89    3.70
  -1   4   9   91.79    5.20
  -1   4   9   89.19    3.10
   1   4  -9   85.99    4.10
   0  -4  -9   94.79    3.50
   0  -4   9   93.89    4.40
   0  -4   9  107.79    5.40
   0   4   9  106.89    5.70
   0   4   9   99.29    4.30
   0   4   9   99.49    3.00
   0   4   9   96.39    4.30
   0   4  -9   98.19    4.10
  -1  -4  -9  156.18    4.60
   1  -4   9  153.48    6.60
   1   4   9  144.89    6.00
   1   4   9  151.18    6.80
   1   4   9  150.08    6.00
  -1   4  -9  158.08    5.20
   2  -4   9   55.89    4.40
   2  -4   9   50.89    1.80
  -2  -4  -9   52.49    2.30
   2   4   9   48.90    4.30
   2   4   9   48.10    3.90
  -2   4  -9   51.19    3.10
   3  -4   9   16.40    1.80
   3  -4   9   16.30    3.20
   3   4   9   17.40    3.20
   3   4   9   17.40    3.70
  -3   4  -9   21.30    2.20
   3   4   9   18.70    2.30
   4  -4   9    0.10    2.40
  -4   4  -9    3.50    1.70
   4   4   9    1.00    1.50
   4   4   9    0.60    2.80
   4   4   9    2.90    3.60
   5  -4   9    5.00    2.80
   5   4   9   -1.10    3.10
   5   4   9   -1.00    3.80
   6  -4   9    8.80    4.50
   6  -4   9    7.10    3.20
   6   4   9    4.90    4.90
   6   4   9    0.80    3.50
  -7  -5   9    8.50    3.10
   7  -5  -9    8.00    3.10
  -7   5   9   12.40    3.30
  -7   5   9    8.10    4.40
   7   5  -9   13.80    5.70
  -6  -5   9    2.60    2.50
   6  -5  -9   -0.30    2.30
   6   5  -9    0.30    2.00
  -6   5   9    0.70    2.60
   6   5  -9   -2.70    4.20
  -6   5   9   -4.00    3.40
   5  -5  -9    3.00    2.20
  -5  -5   9    4.30    2.40
  -5  -5   9    1.90    2.00
  -5   5   9    0.00    3.20
   5   5  -9    1.90    2.00
   5   5  -9    6.40    4.00
  -5   5   9    5.20    2.40
   4  -5  -9    0.20    1.90
  -4  -5   9    4.70    2.20
   4  -5  -9    0.70    1.30
  -4  -5   9    0.00    2.10
   4   5  -9    0.10    1.70
  -4   5   9   -1.10    2.70
  -4   5   9    2.00    2.10
   4   5  -9    4.50    3.50
   3  -5  -9    1.30    1.30
   3  -5  -9    0.40    1.60
  -3  -5   9    1.20    1.40
  -3  -5   9    1.50    1.90
  -3  -5   9    3.70    2.20
   3   5  -9    0.40    1.80
  -3   5   9    0.30    2.40
  -3   5   9    0.10    1.70
   3   5  -9   -2.50    1.50
  -3   5   9    3.00    1.60
  -2  -5   9    1.60    1.70
  -2  -5   9   -1.30    1.30
   2  -5  -9    0.60    1.20
  -2  -5   9    0.80    2.20
   2  -5  -9    2.70    1.50
  -2   5   9    2.10    1.40
   2   5  -9   -2.60    1.70
   2   5  -9   -0.80    1.20
  -2   5   9    0.50    1.40
  -2   5   9   -0.20    2.10
  -1  -5   9    0.40    2.20
  -1  -5   9   -0.70    1.40
   1  -5  -9    0.50    1.30
  -1  -5   9   -0.30    1.50
  -1   5   9    0.70    0.90
  -1   5   9    0.00    2.00
  -1   5   9   -1.10    1.10
   1   5  -9   -0.30    0.50
   1   5  -9    0.80    2.00
   1   5  -9    0.30    0.40
  -1   5   9   -2.00    1.20
   0  -5   9   54.19    4.40
   0  -5  -9   49.10    2.70
   0   5   9   48.80    4.40
   0   5   9   52.99    3.20
   0   5   9   50.89    2.20
   0   5   9   47.10    3.40
   0   5  -9   47.30    3.00
  -1  -5  -9    0.40    1.10
   1  -5   9    0.50    2.30
   1   5   9    1.40    0.70
   1   5   9    1.50    1.90
  -1   5  -9   -0.10    1.40
   1   5   9    0.00    2.00
   1   5   9   -0.20    0.50
   1   5   9   -1.30    1.70
  -2  -5  -9    0.80    1.00
   2  -5   9    1.30    2.50
   2   5   9   -1.80    1.90
   2   5   9   -0.60    0.40
   2   5   9   -1.80    2.00
  -2   5  -9    0.70    1.60
   2   5   9   -0.10    0.40
   2   5   9   -1.00    2.00
   3  -5   9    5.20    2.70
   3   5   9   -0.90    2.40
  -3   5  -9    1.10    1.70
   3   5   9   -3.00    2.30
   3   5   9    3.00    1.60
   3   5   9    0.20    0.40
   3   5   9   -0.90    0.50
   4  -5   9   14.40    3.40
   4   5   9   11.30    4.10
   4   5   9    9.40    3.40
  -4   5  -9   10.60    2.00
   4   5   9   13.50    2.10
   5  -5   9    5.20    3.30
   5   5   9    5.30    4.30
   5   5   9    7.90    3.70
   6  -5   9   -1.20    2.70
   6  -5   9    8.90    4.70
   6   5   9    3.90    4.90
   6   5   9    1.00    4.10
   7  -6  -9   -4.60    2.60
  -7  -6   9   -1.60    2.70
  -7   6   9   -8.10    4.00
   7   6  -9    1.50    5.20
  -7   6   9   -0.80    2.70
  -6  -6   9    3.30    2.70
   6  -6  -9    8.50    3.00
   6   6  -9    4.80    4.90
  -6   6   9    1.50    2.50
   6   6  -9    6.20    2.60
  -6   6   9   -2.40    3.70
   5  -6  -9    0.20    2.30
  -5  -6   9    1.40    2.20
  -5  -6   9    0.60    2.00
  -5   6   9   -1.20    2.00
  -5   6   9   -1.80    3.30
   5   6  -9    3.60    2.20
   5   6  -9    1.50    3.90
   4  -6  -9   12.00    2.50
  -4  -6   9   10.70    2.60
  -4  -6   9   12.80    2.80
   4   6  -9   14.40    2.70
   4   6  -9   15.90    4.30
  -4   6   9   13.20    2.60
  -4   6   9   10.30    3.50
  -3  -6   9   -0.90    2.40
   3  -6  -9   -0.50    1.60
  -3  -6   9   -1.60    2.00
   3  -6  -9   -3.90    1.40
  -3   6   9   -0.70    1.60
  -3   6   9   -1.80    2.50
   3   6  -9   -0.80    2.00
  -3   6   9    0.90    1.80
  -2  -6   9   21.70    3.50
   2  -6  -9   23.20    3.00
   2  -6  -9   20.80    2.50
  -2  -6   9   26.10    2.90
  -2   6   9   21.20    2.20
  -2   6   9   17.20    3.30
  -2   6   9   20.50    2.60
   2   6  -9   15.30    1.90
   2   6  -9   25.80    3.20
  -1  -6   9    9.90    2.90
   1  -6  -9   14.50    2.20
  -1  -6   9   11.10    2.20
   1   6  -9   11.90    2.60
  -1   6   9    9.70    2.80
   1   6  -9   11.80    1.30
   1   6  -9    6.50    1.10
  -1   6   9   17.50    2.50
   1   6  -9   14.10    2.30
  -1   6   9   11.90    1.70
  -1   6   9   10.70    0.90
   0  -6   9   14.00    3.20
   0  -6  -9   17.40    2.00
   0   6   9   17.40    2.10
   0   6   9   15.30    1.60
   0   6  -9   15.10    2.30
   0   6   9   14.20    3.10
   0   6   9   19.20    2.80
   0   6  -9   14.90    3.00
   1  -6   9   22.80    3.70
  -1  -6  -9   23.10    2.30
   1   6   9   20.00    1.60
   1   6   9   19.20    3.00
   1   6   9   16.90    2.70
  -1   6  -9   24.30    2.80
   1   6   9   22.80    3.60
   1   6   9   18.70    1.40
  -2  -6  -9    1.60    1.30
   2  -6   9    2.40    2.80
   2  -6   9    2.10    1.50
   2   6   9   -0.90    2.20
  -2   6  -9    2.20    1.80
   2   6   9   -1.40    2.30
   2   6   9    0.80    0.70
   2   6   9    1.10    0.80
   2   6   9    1.70    2.50
   3  -6   9    0.60    2.80
   3   6   9    0.50    0.80
   3   6   9   -1.00    2.70
   3   6   9    1.60    2.90
  -3   6  -9    1.30    2.00
   4  -6   9    5.40    3.30
   4   6   9    8.30    3.80
   4   6   9    1.40    3.20
   4   6   9    3.90    1.00
  -4   6  -9    3.30    2.30
   5  -6   9   -0.50    3.20
   5   6   9    2.00    3.90
   5   6   9    4.70    4.40
   6  -7  -9    3.70    2.90
  -6  -7   9    0.10    2.70
   6   7  -9    1.10    2.50
  -6   7   9   -1.00    4.00
  -6   7   9   -2.50    2.60
   6   7  -9    2.50    4.40
  -5  -7   9   -2.20    2.00
  -5  -7   9    3.10    2.70
   5  -7  -9    4.70    2.60
   5   7  -9    1.60    2.40
   5   7  -9    7.80    4.50
  -5   7   9   -2.30    3.30
  -5   7   9    1.60    2.30
  -4  -7   9   -1.00    2.40
   4  -7  -9   -2.00    2.10
  -4  -7   9    0.90    2.40
   4   7  -9    0.60    2.40
  -4   7   9    2.80    2.10
   4   7  -9    9.70    4.60
  -4   7   9    5.20    2.40
  -4   7   9    3.50    3.30
  -3  -7   9    3.50    2.50
  -3  -7   9    4.10    2.70
   3  -7  -9    4.50    2.10
  -3   7   9    4.10    3.10
   3   7  -9    3.50    2.40
  -3   7   9    6.30    2.20
  -3   7   9    0.30    2.00
   2  -7  -9    2.40    1.80
  -2  -7   9    3.60    2.90
  -2  -7   9    0.20    2.00
  -2   7   9    4.60    2.10
  -2   7   9    0.10    2.50
  -2   7   9   -0.80    1.50
   2   7  -9    0.60    2.40
  -1  -7   9    0.10    2.60
   1  -7  -9    2.30    1.70
   1   7  -9    1.70    1.90
  -1   7   9    0.30    1.40
   1   7  -9    0.40    0.80
   1   7  -9   -1.90    2.40
  -1   7   9    0.20    2.50
  -1   7   9    3.20    2.00
   0  -7  -9    8.20    1.90
   0  -7   9    9.60    3.10
   0   7   9   13.70    2.70
   0   7  -9    4.50    3.00
   0   7   9    7.00    1.50
   0   7   9    6.80    2.80
   0   7  -9    7.40    2.30
   0   7   9    2.00    1.70
  -1  -7  -9    0.00    1.50
   1  -7   9   -1.60    2.80
   1   7   9    1.10    2.40
  -1   7  -9    3.10    2.00
   1   7   9   -3.90    1.80
   1   7   9    0.80    1.20
   1   7   9   -2.00    2.30
   2  -7   9   22.20    4.10
  -2  -7  -9   26.90    2.60
   2  -7   9   23.70    2.50
   2   7   9   23.00    1.80
   2   7   9   25.10    3.90
   2   7   9   12.00    3.10
  -2   7  -9   23.10    2.90
   2   7   9   25.70    4.40
   3  -7   9    0.80    1.50
   3  -7   9    1.00    3.30
   3   7   9    0.30    1.00
   3   7   9   -0.70    2.80
  -3   7  -9   -0.30    1.90
   3   7   9   -7.50    2.40
   4  -7   9    0.70    3.30
   4   7   9    2.70    3.40
   4   7   9    2.60    3.40
   4   7   9    4.30    1.20
   5  -7   9   -4.80    3.40
   5   7   9    2.40    3.80
   5   7   9    4.00    4.30
  -6  -8   9   -3.70    2.60
   6   8  -9    9.90    5.10
  -6   8   9   -9.30    4.00
  -6   8   9   -0.20    3.00
  -5  -8   9    2.00    2.60
   5  -8  -9    4.50    2.60
  -5   8   9   -0.70    2.40
  -5   8   9   -1.20    4.00
   5   8  -9   -0.20    2.60
   5   8  -9   -0.10    4.60
  -4  -8   9    3.10    2.80
   4  -8  -9    7.40    2.70
  -4  -8   9    7.10    3.10
  -4   8   9    9.30    2.90
  -4   8   9    7.60    2.40
   4   8  -9    4.70    3.00
  -4   8   9    5.60    3.80
   3  -8  -9    4.90    2.30
  -3  -8   9    2.50    2.40
  -3  -8   9    1.40    3.10
  -3   8   9    4.70    2.20
   3   8  -9    4.40    2.90
  -3   8   9    1.20    3.00
  -3   8   9    6.50    2.60
   2  -8  -9    1.00    1.90
  -2  -8   9   -4.30    2.70
  -2   8   9    3.50    2.30
  -2   8   9    0.30    1.80
   2   8  -9    1.40    2.80
   2   8  -9    2.10    1.30
  -2   8   9   -1.40    2.50
  -1  -8   9    0.50    2.90
   1  -8  -9   -0.90    1.70
  -1   8   9    0.90    2.50
   1   8  -9    2.80    2.70
  -1   8   9   -2.00    1.60
  -1   8   9    3.50    2.20
   1   8  -9    1.40    2.10
   0  -8   9   -3.70    2.80
   0  -8  -9   -2.40    1.80
   0   8   9   -0.20    1.40
   0   8  -9    1.00    2.80
   0   8  -9   -2.80    1.90
   0   8   9    1.80    2.60
   0   8   9    4.40    2.40
   1  -8   9    2.10    3.20
  -1  -8  -9    0.20    1.80
   1   8   9    2.50    2.60
   1   8   9   -0.40    1.30
   1   8   9    1.20    2.70
  -1   8  -9   -0.30    2.10
   2  -8   9    1.40    3.30
   2  -8   9    8.30    2.20
  -2  -8  -9    3.50    1.70
  -2   8  -9    5.80    2.40
   2   8   9    6.30    3.10
   2   8   9    5.40    3.00
   2   8   9   -0.90    2.60
   2   8   9    7.30    1.50
   3  -8   9   -0.90    1.80
   3  -8   9    0.40    3.60
   3   8   9    0.70    1.20
  -3   8  -9    1.40    2.20
   3   8   9   -2.70    2.80
   3   8   9    2.50    3.10
   3   8   9    6.70    3.80
   4  -8   9   13.10    4.50
   4   8   9   20.30    4.60
   4   8   9   19.40    4.50
   5  -9  -9    3.90    2.90
  -5  -9   9    1.00    2.90
   5   9  -9    1.10    3.10
  -5   9   9   -1.50    3.80
  -5   9   9    0.80    2.50
   5   9  -9    8.60    4.70
   4  -9  -9    2.90    2.70
  -4  -9   9    0.10    2.60
  -4  -9   9   -5.00    2.70
  -4   9   9    0.90    2.50
  -4   9   9    1.80    2.30
  -4   9   9   -2.80    3.30
   4   9  -9   -4.70    2.90
  -3  -9   9    2.00    2.50
  -3  -9   9   -3.70    3.10
   3  -9  -9   -0.20    2.20
   3   9  -9   -0.70    3.10
  -3   9   9    1.00    3.00
  -3   9   9    4.00    2.60
  -3   9   9   -2.70    2.10
  -2  -9   9    8.10    3.60
   2  -9  -9   16.80    3.00
   2   9  -9    9.80    2.70
  -2   9   9   11.40    2.40
   2   9  -9   18.10    3.90
  -2   9   9   12.60    3.70
  -2   9   9   17.50    3.40
  -1  -9   9    2.80    3.30
   1  -9  -9    2.30    2.10
  -1   9   9    3.80    2.70
   1   9  -9    3.10    2.30
  -1   9   9    1.10    1.80
   1   9  -9    0.00    2.80
  -1   9   9    2.20    2.90
   0  -9   9    9.40    3.80
   0  -9  -9    7.70    2.30
   0   9   9   11.00    3.10
   0   9   9   10.80    3.70
   0   9  -9    9.80    3.80
   0   9  -9    7.10    2.90
   0   9   9   13.00    2.10
  -1  -9  -9    1.30    2.10
   1  -9   9   -4.50    3.30
   1   9   9    4.60    2.90
  -1   9  -9   -2.00    2.50
   1   9   9    1.80    2.80
   1   9   9    3.10    1.60
   2  -9   9   15.60    4.40
   2  -9   9   18.20    2.80
  -2  -9  -9   19.80    2.90
   2   9   9   20.30    4.20
  -2   9  -9   18.50    3.50
   2   9   9   18.20    4.10
   2   9   9   18.80    2.10
   3  -9   9   -0.30    3.50
   3  -9   9    1.60    2.20
   3   9   9    4.20    3.20
   3   9   9   -3.70    3.50
   3   9   9    1.00    3.40
  -3   9  -9    3.00    2.50
   3   9   9    1.40    1.40
  -3 -10   9   -4.40    3.40
   3 -10  -9   -2.50    2.30
   3  10  -9   -3.20    3.30
  -3  10   9    0.50    2.10
   3  10  -9   -2.20    2.40
  -3  10   9    5.90    3.90
  -3  10   9    0.90    2.70
   2 -10  -9    8.00    2.70
  -2 -10   9    0.80    3.70
  -2  10   9    5.80    2.50
  -2  10   9    3.10    3.40
  -2  10   9    2.90    3.00
   2  10  -9    5.30    3.60
   2  10  -9    1.20    2.60
   1 -10  -9    0.00    2.20
  -1 -10   9   -5.30    3.40
  -1  10   9    1.20    2.70
   1  10  -9   -3.10    3.20
   1  10  -9   -2.80    2.30
  -1  10   9    2.00    2.10
  -1  10   9    1.70    3.00
   0 -10  -9   -1.40    2.00
   0 -10   9    1.70    3.70
   0  10  -9    2.00    2.50
   0  10  -9    2.80    3.70
   0  10   9    4.30    3.50
   0  10   9    2.50    2.80
   0  10   9    1.50    1.80
  -1 -10  -9   -1.70    2.20
   1 -10   9   -2.60    3.50
  -1  10  -9    1.20    2.60
   1  10   9    1.40    1.70
   1  10   9    4.80    3.60
   1  10   9    4.20    3.30
   2 -10   9   -1.70    2.60
  -2 -10  -9    0.60    2.10
   2 -10   9   -1.00    3.70
   2  10   9   -1.60    3.50
   2  10   9    1.20    1.80
   2  10   9    1.60    3.60
  -2  10  -9   -0.50    2.60
  -1 -11   9   -6.50    3.50
   1 -11  -9    1.40    2.50
   1  11  -9   -6.80    3.00
  -1  11   9   -0.60    2.10
  -1  11   9   -2.40    2.90
   1  11  -9    2.50    2.70
  -1  11   9   -2.10    2.90
  -8   0  10   -0.90    2.70
   8   0 -10   -1.10    3.70
   7   0 -10    1.90    3.60
  -7   0  10    2.00    1.90
  -7   0  10   -6.10    2.10
  -6   0  10    9.00    2.50
   6   0 -10    8.80    3.40
   5   0 -10    0.90    0.60
  -5   0  10    0.00    1.80
  -5   0  10    2.00    2.80
   5   0 -10   -0.50    0.60
   5   0 -10   -0.40    2.60
  -4   0  10   37.10    2.90
  -4   0  10   38.10    4.20
   4   0 -10   41.40    4.20
  -4   0  10   39.50    4.10
   3   0 -10    0.80    1.50
  -3   0  10   -0.60    1.40
  -3   0  10   -0.60    1.80
  -3   0  10    1.00    1.90
  -2   0  10    2.40    1.90
  -2   0  10    6.00    1.70
   2   0 -10    1.60    1.30
  -2   0  10    2.30    1.20
  -2   0  10    2.40    1.60
   1   0 -10    0.70    1.00
  -1   0  10   -1.70    1.00
  -1   0  10   -2.10    0.70
  -1   0  10   -0.20    1.40
   1   0 -10   -0.60    0.90
  -1   0  10    0.10    1.00
   0   0  10   92.19    3.00
   0   0 -10   93.29    2.80
   0   0  10   91.69    3.80
   0   0  10   93.79    4.60
   1   0  10    0.40    1.70
  -1   0 -10    0.10    0.50
   1   0  10    3.00    1.20
  -1   0 -10   -0.20    0.50
  -2   0 -10  521.25   12.10
  -2   0 -10  535.75   12.10
   2   0  10  533.95   14.60
  -3   0 -10    0.10    0.60
  -3   0 -10    0.60    0.50
   3   0  10    2.00    1.70
   4   0  10   92.49    6.90
   4   0  10   94.29    4.90
   5   0  10    0.80    1.90
   5   0  10   -3.70    3.40
   6   0  10    2.80    4.50
  -8  -1  10    2.00    2.90
   8  -1 -10   -0.20    3.30
  -8   1  10    2.80    3.10
   8   1 -10   -3.40    3.80
   7  -1 -10   -1.40    2.90
  -7  -1  10    4.10    2.20
  -7  -1  10   -2.20    2.60
   7   1 -10   -0.50    3.50
  -7   1  10    0.00    2.80
  -6  -1  10   31.60    3.50
  -6  -1  10   38.00    3.60
   6  -1 -10   40.60    4.50
  -6   1  10   40.00    3.80
  -6   1  10   26.50    4.70
   6   1 -10   34.90    4.80
   5  -1 -10    4.30    0.80
   5  -1 -10    2.00    2.30
  -5  -1  10    3.00    2.10
  -5  -1  10    1.90    2.10
   5  -1 -10    2.90    0.70
  -5   1  10    6.10    2.10
   5   1 -10    2.00    3.10
  -5   1  10    0.70    3.10
   5   1 -10    3.80    0.90
  -4  -1  10   15.40    2.80
  -4  -1  10   19.70    2.60
  -4  -1  10   16.20    2.80
   4   1 -10   14.70    3.20
  -4   1  10   16.30    2.30
  -4   1  10   16.40    3.30
  -4   1  10   13.70    2.40
  -3  -1  10    8.60    2.20
   3  -1 -10    8.60    2.20
  -3  -1  10    9.20    2.20
  -3  -1  10    7.80    1.70
  -3   1  10    9.80    1.80
  -3   1  10    9.20    2.40
  -3   1  10    4.70    1.90
   3   1 -10    9.90    2.00
   2  -1 -10   10.70    1.90
  -2  -1  10    6.80    2.10
  -2  -1  10    7.90    1.70
  -2  -1  10    8.60    2.20
   2  -1 -10    6.20    1.30
  -2  -1  10    8.40    1.70
  -2   1  10    8.60    2.00
   2   1 -10    8.10    1.60
  -2   1  10   11.00    2.00
  -2   1  10    7.70    1.40
  -1  -1  10   -1.50    1.60
  -1  -1  10   -1.60    0.70
   1  -1 -10   -0.80    0.80
  -1  -1  10    0.90    1.70
   1  -1 -10   -0.10    1.20
  -1  -1  10    0.60    1.00
  -1  -1  10    1.30    1.10
  -1   1  10   -1.60    1.20
   1   1 -10    0.20    1.00
  -1   1  10    0.10    0.90
   1   1 -10   -0.50    0.80
  -1   1  10    0.80    0.80
   0  -1 -10    3.20    0.60
   0  -1  10    0.30    0.90
   0  -1  10    3.00    1.50
   0  -1  10    2.00    1.00
   0   1  10    3.10    0.80
   0   1 -10    2.30    0.90
   0   1 -10    0.90    0.90
   0   1  10    3.60    1.90
   0   1  10    0.50    1.20
   1  -1  10    2.10    0.90
   1  -1  10   -1.30    1.60
  -1   1 -10   -0.50    0.50
   1   1  10   -2.70    1.40
   1   1  10    2.20    1.30
  -1   1 -10    1.10    0.80
   2  -1  10    3.60    1.90
   2   1  10   -2.30    1.60
  -2   1 -10    1.70    0.80
   3  -1  10   -2.30    1.20
   3  -1  10    3.90    2.00
   3   1  10    1.50    2.80
  -3   1 -10    0.20    0.40
   3   1  10   -2.40    1.50
   4  -1  10    6.20    2.20
   4   1  10    3.80    3.60
   4   1  10    0.30    1.70
   5  -1  10    7.20    2.40
   5  -1  10    2.80    3.90
   5   1  10   -4.40    1.60
   5   1  10    3.30    4.10
   6  -1  10    9.40    4.90
   6   1  10    5.60    4.60
  -8  -2  10    2.90    2.80
  -8   2  10    0.50    2.80
   8   2 -10    4.60    4.90
  -7  -2  10    2.90    2.50
   7  -2 -10    1.20    2.50
  -7   2  10    1.00    3.70
   7   2 -10    4.30    3.90
  -7   2  10   -3.50    2.40
   6  -2 -10    0.80    2.10
  -6  -2  10   -4.80    2.00
  -6  -2  10    2.10    1.90
  -6   2  10   -4.00    3.10
   6   2 -10   -0.30    3.60
  -6   2  10    0.20    2.30
   5  -2 -10    1.00    1.90
  -5  -2  10    1.20    1.90
  -5  -2  10    1.70    2.00
  -5   2  10   -1.30    2.70
   5   2 -10   -0.70    3.20
   5   2 -10   -0.70    1.00
  -5   2  10   -1.60    1.70
  -5   2  10    0.90    1.60
  -4  -2  10    1.30    1.70
  -4  -2  10    0.50    1.90
  -4   2  10    0.70    2.70
  -4   2  10    4.00    1.70
   4   2 -10   -0.60    0.70
   4   2 -10    1.00    3.00
  -4   2  10   -0.30    1.40
  -3  -2  10   -0.20    1.60
  -3  -2  10    1.50    1.90
  -3   2  10    0.00    1.40
  -3   2  10   -0.50    1.90
   3   2 -10    0.40    1.40
  -3   2  10    1.30    1.30
  -2  -2  10   11.40    1.90
   2  -2 -10   13.30    1.70
   2  -2 -10   12.10    2.10
  -2  -2  10   10.70    2.30
  -2  -2  10   11.80    1.20
   2  -2 -10   10.30    1.60
  -2   2  10    8.60    0.80
  -2   2  10   12.30    1.60
  -2   2  10   13.20    2.30
   2   2 -10    9.10    1.40
  -2   2  10   10.60    1.80
  -1  -2  10   15.80    2.50
   1  -2 -10   15.60    1.60
  -1  -2  10   19.00    1.90
   1  -2 -10   16.70    1.30
  -1  -2  10   16.80    1.70
  -1   2  10   11.70    2.00
  -1   2  10   18.50    1.60
  -1   2  10   15.80    1.40
   0  -2  10   10.40    2.30
   0  -2  10   10.10    1.70
   0  -2 -10   12.80    1.20
   0  -2  10   10.70    1.60
   0   2 -10   11.80    1.50
   0   2  10   15.60    1.80
   0   2 -10   10.30    1.60
   0   2  10   10.70    2.00
   0   2  10   11.80    1.00
   1  -2  10    0.50    1.80
   1  -2  10   -1.70    1.30
   1  -2  10    0.60    0.50
   1   2  10   -1.80    1.20
   1   2  10   -1.40    1.50
  -1   2 -10    0.70    1.00
   2  -2  10    8.40    1.50
   2  -2  10   14.60    2.70
  -2   2 -10   15.60    1.60
   2   2  10   13.20    2.20
   3  -2  10   -4.30    1.40
   3  -2  10    3.40    2.20
   3   2  10    0.20    1.50
  -3   2 -10    2.90    1.10
   3   2  10    0.50    3.10
   4  -2  10    9.20    2.50
   4   2  10    2.90    1.80
   4   2  10    9.10    3.80
   5  -2  10    1.00    2.40
   5  -2  10    2.20    3.80
   5   2  10    2.50    4.10
   6  -2  10    8.70    4.60
   6   2  10   12.80    5.40
  -7  -3  10    1.10    2.50
   7  -3 -10   -1.60    2.50
  -7   3  10   -6.10    3.70
   7   3 -10    1.30    4.30
  -7   3  10   -0.10    2.60
  -6  -3  10   16.60    3.00
  -6  -3  10   24.70    2.90
   6  -3 -10   30.40    3.30
   6   3 -10   27.30    4.90
  -6   3  10   17.30    4.30
  -6   3  10   28.20    3.40
  -5  -3  10    4.30    2.20
  -5  -3  10    1.20    2.10
   5   3 -10    5.30    3.50
   5   3 -10    3.30    1.40
  -5   3  10    3.20    2.20
  -5   3  10    1.20    3.40
   4  -3 -10    3.30    0.90
  -4  -3  10    2.40    2.10
  -4  -3  10    3.90    2.00
   4  -3 -10    2.10    1.70
   4   3 -10    2.70    3.10
  -4   3  10    3.40    2.90
   4   3 -10    1.70    1.20
  -4   3  10    1.40    1.30
  -4   3  10    3.70    1.80
   3  -3 -10   10.90    1.90
  -3  -3  10   10.20    2.50
  -3  -3  10    9.90    2.10
   3   3 -10   10.10    1.40
  -3   3  10    8.90    1.60
  -3   3  10   10.10    2.70
  -3   3  10    7.00    1.80
   3   3 -10   10.40    1.90
  -2  -3  10    1.30    1.90
  -2  -3  10    1.90    1.40
   2  -3 -10    0.00    1.20
  -2  -3  10    0.00    0.90
   2   3 -10    1.20    1.00
  -2   3  10    0.70    1.20
  -2   3  10   -0.20    1.00
  -2   3  10    2.60    2.10
  -2   3  10   -1.20    0.80
  -1  -3  10   23.10    2.10
  -1  -3  10   19.20    2.90
   1  -3 -10   25.30    2.00
   1  -3 -10   18.80    1.40
  -1  -3  10   26.10    2.40
  -1   3  10   21.70    1.90
  -1   3  10   23.80    2.90
  -1   3  10   19.10    1.50
   0  -3  10   -0.40    1.30
   0  -3 -10    1.30    0.90
   0  -3  10    0.60    1.80
   0   3  10    0.80    1.20
   0   3  10    0.30    0.60
   0   3  10   -3.60    1.30
   0   3 -10    0.90    1.30
  -1  -3 -10   51.19    2.10
   1  -3  10   48.90    4.10
   1   3  10   47.00    3.90
  -1   3 -10   52.79    2.70
   1   3  10   49.60    3.40
   2  -3  10   87.79    5.10
   2  -3  10   78.89    2.70
   2   3  10   73.49    4.20
   2   3  10   81.89    4.90
   2   3  10   77.79    5.00
  -2   3 -10   85.29    3.50
   3  -3  10    1.70    2.50
   3  -3  10   -1.00    1.20
   3   3  10   -4.00    2.80
   3   3  10   -0.90    1.50
  -3   3 -10   -0.20    1.20
   4  -3  10   45.30    4.30
   4   3  10   40.20    3.40
   4   3  10   55.09    6.00
   5  -3  10    0.80    2.60
   5   3  10    5.20    4.10
   6  -3  10    5.60    4.60
   6  -3  10   -1.70    2.60
   6   3  10    2.40    4.90
   7  -4 -10   -1.10    2.60
  -7  -4  10    3.30    2.70
  -7   4  10   -3.80    3.60
  -7   4  10   -0.90    2.50
   7   4 -10   -0.10    4.40
  -6  -4  10    3.10    2.50
  -6  -4  10    2.50    1.90
   6  -4 -10    2.00    2.40
  -6   4  10   -1.00    2.50
  -6   4  10   -4.70    3.40
   6   4 -10    4.60    4.50
  -5  -4  10   -3.10    2.00
  -5  -4  10   -1.80    2.00
   5  -4 -10    1.80    2.20
   5   4 -10   -1.40    1.40
   5   4 -10    3.60    3.90
  -5   4  10    1.30    3.50
  -5   4  10    0.80    2.00
  -4  -4  10    3.00    2.20
   4  -4 -10   -0.10    1.80
  -4  -4  10   -1.60    1.80
   4  -4 -10   -1.20    1.00
   4   4 -10    0.10    1.40
  -4   4  10   -2.30    1.60
  -4   4  10    0.50    0.80
  -4   4  10    0.30    2.80
   4   4 -10    1.10    3.30
   3  -4 -10    3.50    1.70
  -3  -4  10    3.60    2.30
  -3  -4  10    1.70    1.70
  -3  -4  10    3.20    1.30
   3  -4 -10    4.70    1.20
  -3   4  10    3.70    1.30
  -3   4  10    5.50    1.70
  -3   4  10    6.80    2.90
  -3   4  10    5.60    1.00
   3   4 -10    5.60    1.70
   3   4 -10    1.60    1.60
   2  -4 -10   20.20    2.20
  -2  -4  10   16.40    2.90
  -2  -4  10   20.40    2.40
  -2  -4  10   18.00    2.00
  -2   4  10   15.40    1.80
  -2   4  10   15.10    1.80
  -2   4  10   14.40    2.90
   2   4 -10   17.30    1.90
   2   4 -10   23.00    2.40
  -2   4  10   15.90    1.60
  -1  -4  10   83.19    3.80
   1  -4 -10   79.09    2.70
  -1  -4  10   83.19    3.80
   1  -4 -10   80.59    3.40
  -1  -4  10   80.29    4.90
  -1   4  10   92.79    5.50
  -1   4  10   79.99    3.70
  -1   4  10   86.79    3.10
   0  -4 -10  241.08    6.70
   0  -4  10  230.78    7.70
   0  -4  10  236.38    8.70
   0   4  10  245.78    9.10
   0   4  10  244.08    7.70
   0   4  10  238.18    6.00
   0   4 -10  233.38    7.10
   0   4  10  238.98    7.60
  -1  -4 -10  116.99    3.90
   1  -4  10  124.69    6.10
   1   4  10  120.49    5.40
  -1   4 -10  120.99    4.60
   1   4  10  117.19    6.30
   1   4  10  126.09    5.70
  -2  -4 -10  257.37    7.10
   2  -4  10  280.77    9.80
   2   4  10  268.17   10.10
   2   4  10  274.87    9.50
  -2   4 -10  281.07    8.00
   2   4  10  267.57    9.80
   3  -4  10   61.19    5.00
   3   4  10   61.39    3.80
   3   4  10   55.79    5.10
  -3   4 -10   66.29    3.50
   3   4  10   60.39    5.20
   4  -4  10   68.39    5.60
   4   4  10   55.89    5.40
   4   4  10   58.39    6.00
   4   4  10   65.59    3.90
   5  -4  10   12.50    3.30
   5   4  10   10.40    3.80
   5   4  10   14.80    4.70
  -7  -5  10    9.40    3.30
   7  -5 -10   10.90    3.30
  -7   5  10   -0.80    4.20
   7   5 -10    7.20    4.90
  -7   5  10    4.90    2.90
  -6  -5  10    2.00    2.50
   6  -5 -10    3.70    2.60
   6   5 -10    3.10    4.20
  -6   5  10   -5.00    3.40
  -6   5  10    3.80    2.80
   5  -5 -10    7.40    2.50
  -5  -5  10    7.80    2.40
  -5  -5  10   12.30    2.90
   5   5 -10   17.30    4.70
  -5   5  10    8.50    3.80
  -5   5  10    6.80    2.40
   5   5 -10    9.50    2.20
   4  -5 -10    6.70    2.10
  -4  -5  10    3.40    2.10
  -4  -5  10    7.30    2.70
   4   5 -10    5.90    3.70
  -4   5  10    4.60    3.00
   4   5 -10    6.70    2.00
  -4   5  10    3.80    2.10
   3  -5 -10   -0.80    1.50
  -3  -5  10    2.20    2.30
  -3  -5  10   -0.30    1.80
   3  -5 -10   -0.10    1.10
  -3  -5  10   -0.90    1.30
   3   5 -10   -1.80    1.60
  -3   5  10    1.40    1.50
  -3   5  10    0.60    2.60
  -3   5  10    1.40    1.70
   2  -5 -10    2.10    1.20
  -2  -5  10    2.40    1.80
  -2  -5  10    2.00    1.50
   2  -5 -10    0.10    1.40
  -2  -5  10    2.40    2.40
   2   5 -10   -1.30    1.00
  -2   5  10    1.70    1.40
  -2   5  10    0.40    2.20
  -2   5  10    1.70    1.40
   2   5 -10    0.30    1.70
  -1  -5  10   -0.60    1.70
  -1  -5  10    2.80    2.50
   1  -5 -10    0.10    1.20
  -1  -5  10    1.10    1.60
  -1   5  10    2.70    1.20
  -1   5  10    1.50    1.20
  -1   5  10    0.80    2.10
  -1   5  10   -2.30    1.30
   1   5 -10    0.20    1.90
   0  -5 -10   84.79    3.50
   0  -5  10   80.49    5.30
   0   5  10   86.39    4.20
   0   5  10   81.89    2.80
   0   5  10   74.09    4.20
   0   5  10   82.79    5.70
   0   5 -10   84.49    3.90
  -1  -5 -10   24.30    2.00
   1  -5  10   21.90    3.40
   1   5  10   22.80    3.00
  -1   5 -10   27.40    2.70
   1   5  10   23.20    3.00
   1   5  10   23.70    0.90
   1   5  10   23.50    1.00
   1   5  10   20.10    3.30
   2  -5  10   38.50    4.40
  -2  -5 -10   37.70    2.20
  -2   5 -10   36.90    3.00
   2   5  10   27.50    3.90
   2   5  10   33.80    3.90
   2   5  10   33.00    3.80
   3  -5  10   49.90    4.90
  -3   5 -10   50.79    3.40
   3   5  10   40.80    4.80
   3   5  10   50.59    4.90
   3   5  10   53.79    3.80
   4  -5  10    1.30    2.80
   4   5  10    4.50    3.50
   4   5  10    3.10    1.90
   4   5  10    4.60    3.70
   5  -5  10   -1.10    3.10
   5   5  10    1.00    3.40
   5   5  10    1.10    4.10
   6  -6 -10   -2.30    2.50
  -6  -6  10   -1.60    2.50
  -6   6  10   -2.90    2.20
  -6   6  10   -8.40    3.60
   6   6 -10    3.20    4.30
   5  -6 -10    1.10    2.40
  -5  -6  10    1.30    2.30
  -5  -6  10    0.10    2.20
  -5   6  10   -2.70    3.20
   5   6 -10    3.10    4.10
  -5   6  10    3.10    2.30
   5   6 -10    4.00    2.20
  -4  -6  10   -0.80    2.50
   4  -6 -10    0.40    2.00
  -4  -6  10    1.00    2.40
  -4   6  10    1.70    2.10
   4   6 -10    0.00    3.70
  -4   6  10   -0.90    3.10
   4   6 -10    0.80    2.00
  -3  -6  10   -0.30    2.00
  -3  -6  10    0.10    2.30
   3  -6 -10    0.80    1.80
   3  -6 -10   -0.20    1.40
  -3   6  10    2.10    1.70
   3   6 -10    0.80    2.00
  -3   6  10    0.20    2.60
  -3   6  10   -1.00    1.80
  -2  -6  10   24.50    3.80
  -2  -6  10   30.00    3.20
   2  -6 -10   24.90    2.70
   2   6 -10   26.70    3.20
  -2   6  10   18.90    3.70
   2   6 -10   15.60    2.00
  -2   6  10   21.00    2.30
  -2   6  10   30.40    3.00
  -1  -6  10   12.70    3.10
   1  -6 -10   13.50    2.10
  -1   6  10    8.50    1.60
   1   6 -10   12.60    2.30
  -1   6  10   10.20    2.20
  -1   6  10    9.40    2.90
  -1   6  10   12.40    1.30
   1   6 -10   14.10    2.90
   0  -6 -10   71.89    3.40
   0  -6  10   75.19    5.50
   0   6  10   74.39    3.80
   0   6  10   72.49    5.60
   0   6 -10   69.89    3.90
   0   6  10   71.39    2.90
   0   6  10   70.19    4.30
  -1  -6 -10  184.88    5.90
   1  -6  10  184.78    8.20
   1   6  10  177.18    7.50
  -1   6 -10  180.18    6.50
   1   6  10  181.98    4.80
   1   6  10  177.68    8.60
   1   6  10  182.58    4.90
   1   6  10  193.98    7.20
   2  -6  10   34.40    4.40
  -2  -6 -10   40.50    2.50
   2   6  10   31.30    4.00
  -2   6 -10   34.10    3.20
   2   6  10   35.10    1.20
   2   6  10   35.20    4.40
   2   6  10   35.30    1.10
   2   6  10   34.50    4.10
   3  -6  10   58.09    5.90
   3   6  10   57.19    5.30
   3   6  10   50.19    5.30
  -3   6 -10   62.19    4.00
   4  -6  10    6.70    3.40
   4   6  10   12.00    4.00
   4   6  10   10.40    4.00
   5  -6  10   -1.50    3.10
   5   6  10    4.60    4.00
   5   6  10    1.70    3.80
  -6  -7  10    5.10    3.00
   6  -7 -10    5.30    2.90
   6   7 -10    9.60    5.00
  -6   7  10   -0.70    3.90
  -6   7  10    2.40    2.90
  -5  -7  10   33.70    4.00
   5  -7 -10   25.60    3.60
  -5  -7  10   23.60    3.30
   5   7 -10   31.60    3.60
  -5   7  10   27.60    3.70
   5   7 -10   41.20    6.40
  -5   7  10   20.90    4.90
  -4  -7  10   18.40    3.60
   4  -7 -10   14.90    3.00
  -4  -7  10   19.30    3.20
  -4   7  10   22.80    3.20
  -4   7  10   21.60    3.10
   4   7 -10   19.90    3.30
  -4   7  10   15.70    4.10
  -3  -7  10   14.50    3.40
   3  -7 -10   13.60    2.50
  -3  -7  10   18.80    3.10
  -3   7  10   23.40    3.00
  -3   7  10   21.20    4.20
  -3   7  10   13.90    2.60
   3   7 -10   18.60    3.30
   2  -7 -10   13.20    2.40
  -2  -7  10   10.70    3.30
  -2  -7  10   13.20    2.70
  -2   7  10   14.90    2.30
   2   7 -10    9.40    1.50
  -2   7  10   16.90    2.70
  -2   7  10    9.70    3.20
   2   7 -10   16.20    3.30
  -1  -7  10    0.70    2.70
   1  -7 -10    1.60    1.70
  -1   7  10    1.00    1.50
  -1   7  10    1.80    1.80
   1   7 -10    0.30    2.60
  -1   7  10    1.20    2.50
   1   7 -10    3.40    2.10
   0  -7 -10    1.60    1.60
   0  -7  10   -0.90    2.70
   0   7  10    1.10    2.70
   0   7  10    1.90    1.30
   0   7 -10    1.40    1.90
   0   7  10    5.40    2.30
   0   7  10   -2.50    1.50
   1  -7  10    3.90    3.10
  -1  -7 -10    2.00    1.60
   1   7  10   -1.30    2.00
   1   7  10    2.40    2.60
   1   7  10    2.40    1.10
  -1   7 -10    2.50    1.90
   1   7  10    5.10    2.50
   2  -7  10    1.70    3.20
  -2  -7 -10    2.50    1.50
   2   7  10    2.50    3.00
   2   7  10    3.10    0.90
   2   7  10   -3.50    2.30
  -2   7 -10    2.00    1.90
   2   7  10    4.60    2.80
   3  -7  10   -1.90    3.10
   3   7  10    3.10    3.00
  -3   7 -10    3.60    2.20
   3   7  10    5.20    3.20
   3   7  10   -2.40    2.80
   4  -7  10   -0.10    3.40
   4   7  10   -3.50    3.10
   4   7  10    0.90    3.10
   5  -8 -10   10.80    3.10
  -5  -8  10    3.30    2.90
   5   8 -10    6.40    3.00
  -5   8  10    7.10    3.00
   5   8 -10   21.20    5.50
  -5   8  10    7.80    4.40
  -4  -8  10    1.10    2.50
   4  -8 -10   -3.40    2.10
  -4  -8  10   -7.30    2.40
  -4   8  10   -4.00    3.30
  -4   8  10    1.00    2.30
   4   8 -10   -1.70    2.50
  -4   8  10   -1.80    2.30
   3  -8 -10    0.60    2.10
  -3  -8  10   -0.30    2.80
  -3  -8  10    1.00    2.40
  -3   8  10    2.30    2.20
  -3   8  10    0.00    2.00
  -3   8  10   -1.80    2.90
   3   8 -10   -3.80    2.40
  -2  -8  10    0.70    3.10
   2  -8 -10    2.20    2.00
   2   8 -10   -0.90    2.00
  -2   8  10    3.50    2.30
  -2   8  10    0.30    2.80
  -2   8  10    0.80    1.80
   2   8 -10    2.10    2.90
  -1  -8  10   10.90    3.50
   1  -8 -10   11.90    2.40
   1   8 -10   16.70    2.90
  -1   8  10   15.00    2.20
   1   8 -10   11.90    3.40
  -1   8  10   19.30    3.10
  -1   8  10    8.50    3.30
   0  -8 -10    1.30    1.90
   0  -8  10    3.30    3.20
   0   8  10    5.30    2.50
   0   8 -10    2.50    2.50
   0   8 -10    0.00    2.70
   0   8  10    0.20    1.40
   0   8  10    2.40    2.90
  -1  -8 -10    7.00    2.20
   1  -8  10    1.30    3.20
  -1   8 -10    5.50    2.40
   1   8  10    9.50    3.00
   1   8  10    5.30    3.00
   1   8  10    6.50    1.40
   1   8  10    2.40    2.60
   2  -8  10   -4.40    3.10
  -2  -8 -10   -1.20    1.50
   2   8  10    3.40    2.90
  -2   8 -10    0.80    2.30
   2   8  10    0.10    1.10
   2   8  10    2.90    3.00
   3  -8  10   20.00    4.50
   3   8  10   13.90    3.80
   3   8  10   12.10    3.90
  -3   8 -10   15.50    3.00
   3   8  10   20.30    4.50
   4  -8  10   -2.10    3.60
   4   8  10   -1.10    3.40
   4   8  10    0.80    3.50
   4   8  10    0.20    3.10
  -4  -9  10   -5.30    2.90
   4  -9 -10    4.70    2.80
  -4  -9  10    0.30    2.70
  -4   9  10   -3.40    3.30
   4   9 -10   -1.20    2.90
  -4   9  10   -0.30    2.50
  -4   9  10   -0.50    2.50
  -3  -9  10   10.20    3.70
  -3  -9  10   12.40    3.10
   3  -9 -10   15.60    3.10
  -3   9  10    9.20    3.80
  -3   9  10   18.40    3.40
  -3   9  10   11.40    2.60
   3   9 -10   11.00    3.70
  -2  -9  10   -5.90    2.90
   2  -9 -10    1.60    2.20
  -2   9  10    2.20    2.40
  -2   9  10    1.50    2.10
   2   9 -10   -2.20    2.40
   2   9 -10   -2.40    2.90
  -2   9  10    1.00    3.10
   1  -9 -10    3.20    2.10
  -1  -9  10    0.90    3.30
   1   9 -10   -0.30    3.00
  -1   9  10    1.70    1.90
  -1   9  10    6.90    3.30
   1   9 -10    5.30    2.50
  -1   9  10    4.20    2.60
   0  -9  10   -4.50    3.10
   0  -9 -10    2.20    2.00
   0   9  10    2.10    1.70
   0   9  10    5.60    2.80
   0   9  10    2.90    2.90
   0   9 -10    4.20    3.50
   0   9 -10    1.50    2.30
  -1  -9 -10   -0.20    2.00
   1  -9  10   -1.60    3.20
   1   9  10   -0.50    1.50
   1   9  10    2.00    2.90
  -1   9 -10   -1.80    2.10
   1   9  10    3.40    2.90
   2  -9  10    0.00    3.70
  -2  -9 -10    1.50    1.90
   2   9  10   -2.10    1.60
   2   9  10    0.70    2.90
   2   9  10   -1.10    3.00
  -2   9 -10    1.50    2.50
   3  -9  10   -0.80    3.90
   3   9  10    2.10    3.60
   3   9  10    4.60    3.80
  -3 -10  10   -1.90    3.30
   3 -10 -10   -1.10    2.60
   3  10 -10    3.40    3.00
  -3  10  10    5.70    3.00
  -3  10  10   -3.50    3.40
  -3  10  10   -1.80    2.40
   3  10 -10   -2.10    3.10
   2 -10 -10   -0.30    2.40
  -2 -10  10   -5.30    3.50
  -2  10  10   -1.70    2.40
  -2  10  10    1.40    2.20
   2  10 -10   -1.20    2.40
   2  10 -10   -0.80    3.00
  -2  10  10   -0.10    3.20
   1 -10 -10    0.40    2.20
  -1 -10  10   -4.40    3.60
   1  10 -10    2.70    3.50
   1  10 -10    0.60    2.50
  -1  10  10    1.80    2.00
  -1  10  10    3.00    3.30
  -1  10  10    0.40    2.90
   0 -10  10   -4.90    3.40
   0 -10 -10   -2.60    1.90
   0  10 -10    0.90    2.50
   0  10 -10   -0.70    3.20
   0  10  10    0.30    3.00
   0  10  10    0.80    2.90
   0  10  10   -0.90    1.70
   1 -10  10   -1.80    3.70
  -1 -10 -10   -0.80    2.00
   1  10  10   -0.90    1.80
  -1  10 -10    0.00    2.80
   1  10  10   -2.30    2.80
   1  10  10   -0.20    2.80
   8   0 -11    2.60    3.80
  -8   0  11   -3.90    2.80
  -7   0  11   20.40    3.40
   7   0 -11   24.80    4.50
  -7   0  11   19.00    2.90
   6   0 -11    2.00    2.90
  -6   0  11    1.20    2.20
   5   0 -11   22.60    3.90
  -5   0  11   18.90    2.90
  -5   0  11   18.30    3.70
  -4   0  11    0.10    2.30
  -4   0  11    1.20    1.70
  -3   0  11   37.00    3.40
  -3   0  11   32.00    3.40
  -3   0  11   35.90    2.60
   3   0 -11   34.50    3.30
  -3   0  11   42.70    4.00
   2   0 -11   -0.40    1.20
  -2   0  11   -0.20    1.80
  -2   0  11    0.00    1.20
  -2   0  11    3.00    1.70
  -2   0  11    2.50    1.80
  -1   0  11    0.50    1.20
  -1   0  11   -0.60    0.80
  -1   0  11    1.90    1.10
   1   0 -11    2.90    1.00
  -1   0  11    2.00    1.80
   0   0  11   -1.10    1.80
   0   0  11    0.50    0.90
   0   0  11   -1.00    1.00
   0   0 -11    0.00    0.40
   0   0 -11   -1.90    0.70
  -1   0 -11  117.69    3.00
   1   0  11  124.39    5.60
   1   0  11  114.39    4.60
  -1   0 -11  106.09    3.00
   2   0  11    0.40    1.80
   3   0  11   19.90    2.80
   4   0  11    2.00    2.00
   4   0  11    2.40    3.80
   5   0  11   13.50    2.70
   5   0  11   19.40    4.90
   6   0  11    7.90    4.60
  -8  -1  11    0.10    2.70
   8   1 -11    7.60    4.30
  -8   1  11    5.90    3.10
  -7  -1  11    1.10    1.90
   7  -1 -11    2.70    3.00
  -7  -1  11    1.80    2.60
   7   1 -11    2.40    3.60
  -7   1  11   -5.70    2.10
  -6  -1  11    4.70    2.20
  -6  -1  11    0.80    2.20
   6  -1 -11    0.90    2.60
  -6   1  11    1.50    2.30
  -6   1  11   -4.60    3.20
   6   1 -11    3.20    3.60
  -5  -1  11   29.00    3.30
  -5  -1  11   28.80    3.40
   5  -1 -11   37.20    4.00
  -5   1  11   29.90    3.20
  -5   1  11   25.90    4.20
   5   1 -11   39.80    4.70
  -4  -1  11   -0.70    1.60
  -4  -1  11    3.00    2.30
  -4  -1  11    3.20    2.10
  -4   1  11    0.40    1.80
  -4   1  11    2.10    2.80
  -4   1  11    2.90    1.70
  -3  -1  11   77.79    3.70
  -3  -1  11   81.19    4.70
  -3  -1  11   77.99    4.60
   3   1 -11   70.79    4.00
  -3   1  11   79.49    3.70
  -3   1  11   79.69    4.90
  -3   1  11   70.69    4.30
  -2  -1  11    2.20    1.90
  -2  -1  11    2.50    1.50
  -2  -1  11    2.30    1.30
   2  -1 -11   -0.80    1.30
  -2   1  11    2.50    1.20
   2   1 -11    1.20    1.10
  -2   1  11    4.40    1.90
  -2   1  11    3.20    1.60
  -1  -1  11    0.80    1.90
  -1  -1  11    2.50    1.20
  -1  -1  11    1.80    1.10
  -1  -1  11   -1.20    0.80
   1  -1 -11    0.30    0.80
  -1   1  11    1.30    0.80
  -1   1  11    0.80    1.30
  -1   1  11    0.60    1.00
  -1   1  11    3.70    2.00
   0  -1  11    1.40    1.10
   0  -1  11   -2.70    0.80
   0  -1  11   -0.80    1.80
   0  -1 -11    0.90    0.50
   0  -1 -11    0.20    0.50
   0   1  11    1.10    1.30
   0   1 -11   -0.10    0.90
   0   1  11    0.60    0.70
   0   1  11    2.00    1.80
   0   1 -11    0.50    0.90
   1  -1  11    2.90    2.10
   1  -1  11    5.10    1.10
  -1   1 -11    0.40    0.30
  -1   1 -11    2.00    0.90
   1   1  11    5.40    1.60
   1   1  11    3.30    2.00
   2  -1  11   -0.30    2.10
  -2   1 -11   -0.30    0.60
  -2   1 -11   -0.20    0.70
   2   1  11   -1.50    1.60
   3  -1  11   16.10    2.20
   3  -1  11   27.40    3.30
   3   1  11   22.80    2.90
   4  -1  11    4.10    2.10
   4   1  11    2.20    3.40
   4   1  11   -3.50    1.60
   5  -1  11   25.90    3.40
   5  -1  11   20.90    5.10
   5   1  11   16.10    2.70
   5   1  11   32.90    5.50
   6  -1  11    6.30    4.60
   6   1  11    8.30    4.90
  -7  -2  11    0.20    2.50
   7  -2 -11    1.70    4.00
   7   2 -11    2.80    3.90
  -7   2  11   -4.80    3.50
  -7   2  11    3.90    2.80
  -6  -2  11    4.00    2.20
  -6  -2  11    0.50    2.30
   6  -2 -11    6.30    2.40
  -6   2  11   -2.50    3.20
  -6   2  11    3.10    2.50
   6   2 -11    2.90    3.70
  -5  -2  11   33.90    3.60
  -5  -2  11   36.20    3.40
  -5   2  11   35.80    3.40
  -5   2  11   27.30    4.60
   5   2 -11   38.50    5.10
  -5   2  11   36.50    3.60
  -4  -2  11   19.60    2.60
  -4  -2  11   20.60    3.10
  -4   2  11   17.40    2.50
  -4   2  11   18.80    2.50
  -4   2  11   19.40    3.80
  -3  -2  11   38.20    3.10
  -3  -2  11   43.00    3.80
  -3   2  11   42.70    4.40
   3   2 -11   36.80    3.00
  -3   2  11   39.70    2.90
  -3   2  11   38.90    3.20
  -2  -2  11   31.60    3.40
   2  -2 -11   41.30    4.00
   2  -2 -11   32.60    2.20
  -2  -2  11   36.90    1.70
  -2  -2  11   34.50    2.70
  -2   2  11   28.30    1.30
  -2   2  11   34.60    2.30
  -2   2  11   34.20    2.70
  -2   2  11   42.90    3.80
   2   2 -11   36.00    2.40
   1  -2 -11    2.10    0.80
  -1  -2  11    1.30    2.00
  -1  -2  11    0.70    1.10
  -1  -2  11    1.80    1.30
   1  -2 -11    0.00    1.00
  -1   2  11    2.20    1.60
  -1   2  11    3.00    1.00
  -1   2  11    0.90    0.90
   0  -2 -11    0.00    0.70
   0  -2  11   -0.80    1.90
   0  -2  11   -1.00    1.20
   0  -2  11    0.20    1.10
   0   2  11    0.20    0.60
   0   2  11   -0.90    1.30
   0   2 -11    1.00    1.10
   0   2  11    2.20    1.30
   1  -2  11   -3.50    1.40
   1  -2  11    0.60    0.60
   1  -2  11   -2.60    1.70
   1   2  11    0.80    1.40
   1   2  11   -1.90    1.90
  -1   2 -11    0.40    1.00
   2  -2  11   13.80    2.80
   2   2  11   12.10    2.40
  -2   2 -11   15.90    1.60
   3  -2  11   -0.40    2.30
   3   2  11   -1.50    2.80
   3   2  11   -1.80    1.50
   4  -2  11    5.40    2.70
   4   2  11    7.70    3.90
   4   2  11    3.20    1.90
   5  -2  11   10.00    4.30
   5  -2  11    8.60    2.80
   5   2  11   11.80    4.50
   6  -2  11    5.10    4.80
   6   2  11    2.30    4.70
  -7  -3  11   -1.30    2.40
   7  -3 -11   -1.20    2.60
  -7   3  11   -4.60    3.60
  -7   3  11   -1.30    2.60
   7   3 -11    2.00    4.50
  -6  -3  11    0.90    2.30
   6  -3 -11   -2.30    2.20
  -6  -3  11    1.80    2.00
  -6   3  11   -1.10    3.40
   6   3 -11    1.40    3.50
  -6   3  11    0.60    2.30
  -5  -3  11    1.90    2.10
  -5  -3  11    2.30    2.20
   5  -3 -11    0.90    2.10
  -5   3  11   -0.40    2.00
   5   3 -11   -1.80    1.10
   5   3 -11    0.70    3.40
  -5   3  11   -1.40    3.00
  -4  -3  11    2.20    2.20
   4  -3 -11    5.20    1.90
  -4  -3  11    2.70    2.00
   4   3 -11    5.30    1.20
  -4   3  11    5.60    1.60
  -4   3  11    1.90    2.80
  -4   3  11    2.30    1.90
   3  -3 -11   23.70    2.40
  -3  -3  11   21.30    3.30
  -3  -3  11   21.10    2.60
   3   3 -11   17.20    2.20
  -3   3  11   21.80    3.50
  -3   3  11   21.40    2.30
  -3   3  11   20.70    2.30
  -2  -3  11    4.70    1.20
  -2  -3  11    8.80    2.60
  -2  -3  11    3.60    1.60
   2  -3 -11    5.40    1.50
  -2   3  11    4.90    1.50
   2   3 -11    3.40    1.00
  -2   3  11    3.00    2.00
  -2   3  11    3.70    1.30
  -2   3  11    1.00    0.90
   1  -3 -11   15.40    1.20
  -1  -3  11   12.20    2.80
  -1  -3  11   16.90    2.00
  -1  -3  11   13.30    1.70
   1  -3 -11   18.20    1.80
  -1   3  11   16.30    1.50
  -1   3  11   11.80    2.30
  -1   3  11   16.10    1.80
   0  -3  11    0.30    2.10
   0  -3  11    0.40    1.50
   0  -3 -11    1.70    0.90
   0   3 -11    1.40    1.30
   0   3  11   -1.30    1.50
   0   3  11    1.90    1.30
   0   3  11    1.30    0.60
   1  -3  11  124.49    6.20
  -1  -3 -11  126.59    3.80
   1   3  11  132.59    6.20
  -1   3 -11  129.89    4.50
   1   3  11  126.39    5.50
   2  -3  11   12.50    3.00
   2   3  11    6.60    2.20
  -2   3 -11   12.40    1.70
   2   3  11    7.10    2.40
   2   3  11    7.40    2.90
   2   3  11    2.20    2.10
   3  -3  11    2.40    2.50
   3   3  11   -1.30    1.60
   3   3  11    0.60    2.90
   4  -3  11   13.40    3.30
   4   3  11    6.00    2.00
   4   3  11   16.30    4.80
   5  -3  11   10.30    3.40
   5   3  11    6.30    4.50
   7  -4 -11   -1.60    2.80
  -7  -4  11    0.20    2.70
  -7   4  11   -1.70    2.60
  -7   4  11   -3.30    4.10
   7   4 -11    2.40    4.40
  -6  -4  11    0.70    2.30
  -6  -4  11   -1.30    1.90
   6  -4 -11   -3.40    2.10
  -6   4  11   -1.60    2.20
  -6   4  11   -9.20    3.10
   6   4 -11    6.20    4.50
  -5  -4  11    4.10    2.40
   5  -4 -11    8.10    2.50
  -5  -4  11    7.20    2.70
  -5   4  11    0.20    3.50
   5   4 -11   10.20    4.40
  -5   4  11    4.80    2.50
   5   4 -11    5.80    1.70
  -4  -4  11   15.70    3.10
  -4  -4  11   13.70    2.60
   4  -4 -11   13.40    2.50
  -4   4  11   11.40    2.40
   4   4 -11   13.10    1.90
  -4   4  11    8.70    3.30
   3  -4 -11   49.20    3.20
  -3  -4  11   51.69    4.70
  -3  -4  11   50.99    2.80
  -3  -4  11   47.90    3.40
  -3   4  11   48.80    2.40
  -3   4  11   54.99    3.30
  -3   4  11   47.20    5.40
  -3   4  11   54.09    2.70
   3   4 -11   41.80    3.20
   3   4 -11   49.10    3.00
   2  -4 -11   81.49    3.60
  -2  -4  11   78.89    3.50
  -2  -4  11   85.59    5.20
  -2  -4  11   82.19    4.00
  -2   4  11   71.09    3.20
  -2   4  11   71.59    3.40
   2   4 -11   75.39    3.00
  -2   4  11   80.69    5.70
  -2   4  11   70.99    3.30
  -1  -4  11   54.69    4.50
  -1  -4  11   55.39    3.30
   1  -4 -11   54.09    2.10
   1  -4 -11   54.99    2.80
  -1  -4  11   54.19    3.40
  -1   4  11   56.69    2.50
  -1   4  11   56.49    4.50
  -1   4  11   50.09    3.00
   0  -4  11    8.60    2.10
   0  -4  11    9.90    2.90
   0  -4 -11   11.30    1.50
   0   4 -11    8.40    1.70
   0   4  11   12.50    2.70
   0   4  11   11.30    1.00
   0   4  11    9.40    2.00
   0   4  11   12.60    2.30
   1  -4  11    6.50    2.80
  -1  -4 -11    8.50    1.30
   1   4  11    2.80    2.30
   1   4  11    9.50    2.50
   1   4  11    5.40    2.00
  -1   4 -11    3.40    1.40
   2  -4  11    2.20    2.50
   2   4  11   -2.20    1.70
   2   4  11    1.60    2.20
   2   4  11    3.60    2.40
   2   4  11    3.30    2.30
  -2   4 -11    5.10    1.60
   3  -4  11    1.50    2.60
   3   4  11    2.30    1.70
   3   4  11   -2.10    2.40
   3   4  11   -5.20    2.30
   4  -4  11   -0.50    2.90
   4   4  11    1.60    1.80
   4   4  11    0.20    2.80
   4   4  11    3.20    3.60
   5  -4  11    3.40    2.90
   5   4  11    3.20    3.50
   5   4  11    3.20    4.10
   7  -5 -11    0.00    2.90
  -7  -5  11   -1.40    2.90
  -7   5  11   -6.40    3.80
   7   5 -11    9.40    4.80
  -7   5  11    1.70    2.90
   6  -5 -11   -0.90    2.40
  -6  -5  11   -0.30    2.50
  -6   5  11   -2.70    2.10
  -6   5  11   -9.30    3.60
   6   5 -11    4.40    4.30
  -5  -5  11   -1.20    2.30
   5  -5 -11    1.40    2.30
  -5  -5  11   -0.40    2.30
   5   5 -11    4.30    4.20
  -5   5  11    3.10    2.40
  -5   5  11   -3.70    3.20
   5   5 -11    0.60    1.90
   4  -5 -11   10.10    2.40
  -4  -5  11   13.30    2.70
  -4  -5  11   16.70    3.20
  -4   5  11    7.40    2.20
  -4   5  11   10.20    3.60
   4   5 -11   12.40    2.20
  -3  -5  11    0.60    1.40
  -3  -5  11    2.70    2.70
   3  -5 -11    1.50    1.70
   3  -5 -11   -0.40    1.60
  -3  -5  11    0.20    1.90
  -3   5  11    2.80    1.40
  -3   5  11    0.80    2.60
   3   5 -11   -6.00    2.20
  -3   5  11   -1.20    1.60
   3   5 -11   -1.20    1.50
  -2  -5  11   24.70    3.60
  -2  -5  11   19.20    2.30
   2  -5 -11   17.70    2.30
  -2  -5  11   15.30    2.60
   2   5 -11   21.10    2.70
  -2   5  11   17.00    2.00
  -2   5  11   19.10    1.20
  -2   5  11   15.60    1.10
  -2   5  11   19.00    2.20
  -2   5  11   19.30    3.50
   2   5 -11   17.00    1.60
  -1  -5  11   -2.10    2.30
  -1  -5  11    1.30    1.70
   1  -5 -11   -2.10    1.10
  -1  -5  11    0.20    1.50
  -1   5  11   -2.70    1.30
  -1   5  11    0.10    2.40
  -1   5  11    0.10    1.10
  -1   5  11    2.20    1.30
   0  -5 -11   17.60    1.90
   0  -5  11   14.80    3.30
   0   5  11   17.20    2.50
   0   5  11   19.60    1.50
   0   5  11   19.00    3.40
   0   5  11   17.30    2.50
   0   5 -11   20.40    2.40
  -1  -5 -11    5.30    1.30
   1  -5  11    4.80    2.90
  -1   5 -11    5.90    1.70
   1   5  11    2.70    2.30
   1   5  11   10.60    2.60
   1   5  11    5.60    2.10
  -2  -5 -11   15.80    2.60
   2  -5  11   12.60    3.30
   2   5  11   10.00    2.80
   2   5  11    7.80    2.50
  -2   5 -11   12.40    2.10
   2   5  11    8.60    2.90
   3  -5  11   13.70    3.50
   3   5  11   12.70    3.30
   3   5  11    7.90    3.50
   3   5  11   10.50    2.20
[truncated: 81,998 more chars]
