# Supplementary material for: Crystal structure of 2-methyl-1H-imidazol-3-ium hydrogen oxalate dihydrate
Source: Acta Crystallogr E Crystallogr Commun. 2016 Jul 12;72(Pt 8):1113–5. doi: 10.1107/S2056989016011038 (PMC4971852; doi:10.1107/S2056989016011038)
Supplement: Supplementary file 2 [file e-72-01113-Isup2.hkl]

data_I                                                                          
_shelx_title ' 1504lp108_0m_a.res in P2(1)/n'                                   
_shelx_refln_list_code          4                                               
_shelx_F_calc_maximum      259.70                                               
_exptl_crystal_F_000       440.00                                               
_reflns_d_resolution_high  0.7694                                               
                                                                                
loop_                                                                           
 _space_group_symop_operation_xyz                                               
 'x, y, z'                                                                      
 '-x+1/2, y+1/2, -z+1/2'                                                        
 '-x, -y, -z'                                                                   
 'x-1/2, -y-1/2, z-1/2'                                                         
                                                                                
_cell_length_a     6.7139                                                       
_cell_length_b     9.5116                                                       
_cell_length_c    15.2115                                                       
_cell_angle_alpha  90.000                                                       
_cell_angle_beta  101.151                                                       
_cell_angle_gamma  90.000                                                       
                                                                                
_shelx_F_squared_multiplier     1.000                                           
                                                                                
loop_                                                                           
 _refln_index_h                                                                 
 _refln_index_k                                                                 
 _refln_index_l                                                                 
 _refln_F_squared_calc                                                          
 _refln_F_squared_meas                                                          
 _refln_F_squared_sigma                                                         
 _refln_observed_status                                                         
   2   0   0      26353.12      26306.57       374.85 o                         
   4   0   0          1.73          6.04         3.85 o                         
   6   0   0          2.23         -2.70         6.12 o                         
   8   0   0         12.82          1.40        35.66 o                         
   1   1   0          5.36          4.92         1.37 o                         
   2   1   0        687.56        647.79         7.13 o                         
   3   1   0         33.04         28.47         3.28 o                         
   4   1   0         31.45         27.02         2.48 o                         
   5   1   0         17.33         20.50         4.55 o                         
   6   1   0          0.03         -4.83         4.83 o                         
   7   1   0          0.02         -7.07         8.56 o                         
   8   1   0        104.33         69.41        25.95 o                         
   0   2   0       7153.89       7113.54        61.99 o                         
   1   2   0       1477.06       1390.45         9.58 o                         
   2   2   0       3624.71       3820.74        26.16 o                         
   3   2   0         17.34         25.38         3.03 o                         
   4   2   0        334.56        345.03         8.63 o                         
   5   2   0         56.86         49.88         5.93 o                         
   6   2   0         10.03          0.31         5.49 o                         
   7   2   0          2.08          3.34         7.11 o                         
   8   2   0         11.94         13.70        12.03 o                         
   1   3   0       1173.99       1153.81         8.86 o                         
   2   3   0        401.31        377.77         4.97 o                         
   3   3   0        153.96        165.04         4.41 o                         
   4   3   0          0.28          5.19         3.27 o                         
   5   3   0        123.82        132.20         7.01 o                         
   6   3   0         35.06         29.76         6.28 o                         
   7   3   0         23.69         27.58         8.82 o                         
   8   3   0         45.28         39.82        11.06 o                         
   0   4   0       4831.11       5234.71        40.22 o                         
   1   4   0       1180.30       1248.65         9.00 o                         
   2   4   0       1445.68       1416.19        11.15 o                         
   3   4   0        618.08        593.22         7.14 o                         
   4   4   0          0.06          4.87         3.97 o                         
   5   4   0          3.41         -0.51         4.52 o                         
   6   4   0         35.09         35.63         7.03 o                         
   7   4   0          6.64          3.36         9.16 o                         
   8   4   0          0.53         -9.94         9.94 o                         
   1   5   0          3.75         11.20         2.29 o                         
   2   5   0        434.14        408.85         5.54 o                         
   3   5   0          0.70         -2.20         3.02 o                         
   4   5   0         10.56         18.40         2.76 o                         
   5   5   0          0.54         -3.09         4.87 o                         
   6   5   0         59.25         52.23         7.32 o                         
   7   5   0         41.07         32.63         9.98 o                         
   0   6   0         14.76         14.44         3.63 o                         
   1   6   0        506.40        517.82         7.17 o                         
   2   6   0         62.31         56.18         3.47 o                         
   3   6   0         40.93         45.95         4.36 o                         
   4   6   0         76.85         71.66         4.76 o                         
   5   6   0          0.29          0.55         5.81 o                         
   6   6   0          0.12         -7.67         7.67 o                         
   7   6   0         14.38         -4.25         8.72 o                         
   1   7   0          0.52         -0.11         2.98 o                         
   2   7   0         20.97         22.67         3.85 o                         
   3   7   0          7.69          7.70         4.05 o                         
   4   7   0         43.14         47.74         6.15 o                         
   5   7   0         37.08         33.37         8.53 o                         
   6   7   0         13.51          3.66         9.51 o                         
   7   7   0         77.39         77.39        12.68 o                         
   0   8   0        450.01        448.00        13.12 o                         
   1   8   0       2956.23       3007.27        26.47 o                         
   2   8   0        159.67        168.31         6.60 o                         
   3   8   0         39.50         38.58         5.60 o                         
   4   8   0          0.24          5.83         6.88 o                         
   5   8   0         13.26         -0.38         9.55 o                         
   6   8   0          3.67         -3.30        10.05 o                         
   1   9   0        128.93        145.45         7.33 o                         
   2   9   0         15.46         15.63         5.45 o                         
   3   9   0        119.49        114.68         9.85 o                         
   4   9   0          0.07         -1.75         8.41 o                         
   5   9   0         29.11         13.65        10.14 o                         
   0  10   0         20.49         18.70         9.59 o                         
   1  10   0       1047.14       1142.18        19.12 o                         
   2  10   0          9.35          9.23         6.12 o                         
   3  10   0        151.07        137.52         9.17 o                         
   4  10   0          5.39         -3.88         9.81 o                         
   5  10   0          2.04        -13.43        13.43 o                         
   1  11   0          0.01         -1.32         6.29 o                         
   2  11   0         35.12         30.88         7.05 o                         
   3  11   0          6.01          0.53         6.99 o                         
   0  12   0          3.50         10.59         9.89 o                         
   1  12   0         23.64          9.74         7.19 o                         
   2  12   0         18.43          5.67         8.05 o                         
  -7   0   1         33.31         26.74        13.94 o                         
  -5   0   1        234.89        263.92         9.72 o                         
  -3   0   1         66.96         52.21         4.90 o                         
  -1   0   1          1.85         -2.45         2.45 o                         
   1   0   1        708.50        718.74        14.12 o                         
   3   0   1       1343.31       1428.23        20.78 o                         
   5   0   1         82.91         80.26         7.97 o                         
   7   0   1        260.16        239.10        22.03 o                         
  -8   1   1         12.10         -1.68        13.49 o                         
  -7   1   1         41.25         35.45        10.08 o                         
  -6   1   1         26.19         22.56         6.38 o                         
  -5   1   1         74.77         77.75         3.73 o                         
  -4   1   1          1.22         -2.32         2.32 o                         
  -3   1   1        110.17        120.81         3.56 o                         
  -2   1   1         15.85         16.79         2.14 o                         
  -1   1   1        821.80        902.09         6.79 o                         
   0   1   1          0.27         -0.81         0.81 o                         
   1   1   1         48.53         48.24         2.82 o                         
   2   1   1          1.48          4.39         2.52 o                         
   3   1   1        434.45        458.29         8.39 o                         
   4   1   1        164.50        167.08         6.87 o                         
   5   1   1         72.27         73.09         5.30 o                         
   6   1   1         30.66         28.09         5.47 o                         
   7   1   1          1.05         -5.43         8.94 o                         
   8   1   1          0.31         17.31        24.35 o                         
  -8   2   1          0.00         15.53        11.73 o                         
  -7   2   1         12.33         25.42         9.46 o                         
  -6   2   1         12.14         16.88         6.79 o                         
  -5   2   1         55.13         54.10         5.72 o                         
  -4   2   1        122.42        122.43         4.94 o                         
  -3   2   1       1116.60       1150.34        11.69 o                         
  -2   2   1         98.05        103.08         2.89 o                         
  -1   2   1        703.64        683.75         5.97 o                         
   0   2   1          1.98          2.95         1.76 o                         
   1   2   1       3164.44       3106.35        20.40 o                         
   2   2   1         43.52         34.63         2.92 o                         
   3   2   1        116.90        107.86         3.81 o                         
   4   2   1          1.68          1.23         2.97 o                         
   5   2   1         60.04         59.29         5.32 o                         
   6   2   1          0.33         -3.91         5.89 o                         
   7   2   1          2.67          6.38         9.05 o                         
   8   2   1          0.01        -10.79        21.19 o                         
  -8   3   1          6.66          6.11        10.23 o                         
  -7   3   1        101.55         94.45         9.21 o                         
  -6   3   1          0.37          2.94         6.39 o                         
  -5   3   1        707.52        700.80        11.40 o                         
  -4   3   1         73.32         76.07         4.33 o                         
  -3   3   1         86.48         95.32         3.82 o                         
  -2   3   1         52.11         43.87         2.57 o                         
  -1   3   1       4604.90       4968.89        29.01 o                         
   0   3   1         20.77         37.02         2.48 o                         
   1   3   1       1563.47       1400.94        10.55 o                         
   2   3   1        195.60        211.81         4.14 o                         
   3   3   1       1726.87       1727.33        14.46 o                         
   4   3   1         58.68         56.20         3.79 o                         
   5   3   1         30.66         26.87         4.97 o                         
   6   3   1         14.49         14.27         6.59 o                         
   7   3   1         17.05         13.32         9.65 o                         
   8   3   1          6.36         14.39        12.19 o                         
  -8   4   1          2.24         -6.65        10.52 o                         
  -7   4   1          0.82          3.50         7.69 o                         
  -6   4   1          0.29         10.03         6.43 o                         
  -5   4   1         17.21         17.68         4.93 o                         
  -4   4   1         19.98         19.23         4.66 o                         
  -3   4   1        123.19        118.16         3.82 o                         
  -2   4   1         15.21         21.48         2.52 o                         
  -1   4   1          6.39          7.89         2.11 o                         
   0   4   1         91.23        124.01         3.23 o                         
   1   4   1        148.92        133.03         4.11 o                         
   2   4   1          2.67          1.77         2.32 o                         
   3   4   1          0.88         -2.24         2.30 o                         
   4   4   1         46.78         54.65         4.21 o                         
   5   4   1          6.58          4.25         4.60 o                         
   6   4   1         12.05         16.66         6.65 o                         
   7   4   1          7.63          1.96         8.61 o                         
  -7   5   1        100.46         87.62        10.12 o                         
  -6   5   1        300.10        317.19        20.20 o                         
  -5   5   1         94.00         76.42         6.28 o                         
  -4   5   1        268.20        273.05         8.02 o                         
  -3   5   1          2.54          3.42         3.18 o                         
  -2   5   1        532.99        499.35         6.25 o                         
  -1   5   1          6.28          5.92         2.28 o                         
   0   5   1        108.39        113.84         3.25 o                         
   1   5   1         11.02          9.15         2.38 o                         
   2   5   1       1274.81       1291.57        10.46 o                         
   3   5   1        375.85        393.27         7.15 o                         
   4   5   1        353.10        348.68         8.89 o                         
   5   5   1        214.20        195.92         7.89 o                         
   6   5   1         18.67         19.69         8.00 o                         
   7   5   1          0.31         -3.47         8.94 o                         
  -7   6   1          4.69         -2.46        10.03 o                         
  -6   6   1         10.99          4.76         6.77 o                         
  -5   6   1          2.91         -3.90         5.50 o                         
  -4   6   1        543.87        539.07         9.52 o                         
  -3   6   1          1.92          3.97         3.67 o                         
  -2   6   1        308.94        296.27         5.72 o                         
  -1   6   1          0.05          1.50         2.70 o                         
   0   6   1       1158.89       1113.55         9.80 o                         
   1   6   1          6.36          2.29         2.73 o                         
   2   6   1        159.90        158.36         5.15 o                         
   3   6   1         54.10         55.77         4.49 o                         
   4   6   1          2.00          1.53         3.61 o                         
   5   6   1         18.88         11.58         6.05 o                         
   6   6   1         53.02         46.22         8.89 o                         
   7   6   1          0.03         -4.32         9.57 o                         
  -7   7   1          9.22         -8.40        10.60 o                         
  -6   7   1         56.69         33.58        10.07 o                         
  -5   7   1          6.57          2.55         6.15 o                         
  -4   7   1        257.91        276.23         8.93 o                         
  -3   7   1        115.16        116.49         5.56 o                         
  -2   7   1        295.66        279.99         7.03 o                         
  -1   7   1        241.58        252.52         5.76 o                         
   0   7   1        561.75        552.79         7.83 o                         
   1   7   1        220.88        223.21         5.54 o                         
   2   7   1        502.35        483.02         9.30 o                         
   3   7   1          1.38         -0.21         3.90 o                         
   4   7   1         17.02         14.88         5.96 o                         
   5   7   1         30.27         27.57         7.90 o                         
   6   7   1         15.49         15.06         9.17 o                         
  -6   8   1        231.64        227.51        24.15 o                         
  -5   8   1          3.88          0.02         9.10 o                         
  -4   8   1        274.14        249.80        13.28 o                         
  -3   8   1          4.45          8.58         5.70 o                         
  -2   8   1         18.22         22.36         4.65 o                         
  -1   8   1         10.24          8.83         4.15 o                         
   0   8   1        152.95        141.89         5.62 o                         
   1   8   1         38.51         37.77         4.09 o                         
   2   8   1        690.34        649.83        10.42 o                         
   3   8   1          7.92          6.36         4.60 o                         
   4   8   1        220.86        209.93        15.32 o                         
   5   8   1          0.21         -7.66         7.66 o                         
   6   8   1          3.26        -12.71        16.58 o                         
  -5   9   1          0.41         -3.53         9.58 o                         
  -4   9   1         19.95         13.54         9.20 o                         
  -3   9   1         42.69         43.77         8.20 o                         
  -2   9   1        694.26        698.29        13.10 o                         
  -1   9   1        128.02        121.37         7.40 o                         
   0   9   1        476.31        455.98        10.48 o                         
   1   9   1          6.79          6.52         4.77 o                         
   2   9   1          0.87         -3.52         5.39 o                         
   3   9   1          0.38         -2.51         6.11 o                         
   4   9   1         43.33         39.54         9.76 o                         
   5   9   1          6.76          0.11         9.86 o                         
  -5  10   1          2.09         -9.45        10.74 o                         
  -4  10   1        123.64        107.28        11.78 o                         
  -3  10   1          0.08         -6.42         6.67 o                         
  -2  10   1         25.37         33.49         6.26 o                         
  -1  10   1          6.38          4.22         5.89 o                         
   0  10   1        186.82        198.83         9.19 o                         
   1  10   1          3.14          7.36         5.76 o                         
   2  10   1        183.74        209.79         9.16 o                         
   3  10   1          3.80          3.46         6.60 o                         
   4  10   1         30.56         18.78        10.25 o                         
  -3  11   1         15.44         19.70         7.38 o                         
  -2  11   1         63.93         82.03         8.93 o                         
  -1  11   1          0.74         -5.51         6.15 o                         
   0  11   1          9.12         11.91         6.36 o                         
   1  11   1         25.06          9.85         6.46 o                         
   2  11   1         93.26         97.78         7.98 o                         
   3  11   1         23.98         19.46         7.51 o                         
  -2  12   1          1.03          3.89         7.67 o                         
  -1  12   1          2.00          2.68         6.97 o                         
   0  12   1          6.07          2.82         6.90 o                         
   1  12   1         13.66          5.09         7.14 o                         
  -8   0   2          2.87         -8.69        27.62 o                         
  -6   0   2        242.93        259.24        16.03 o                         
  -4   0   2      15696.30      16394.90       155.00 o                         
  -2   0   2      67445.24      66234.71      1180.46 o                         
   2   0   2          3.45         -2.88         2.88 o                         
   4   0   2          2.88          2.64         3.33 o                         
   6   0   2        193.20        193.91        16.10 o                         
   8   0   2         77.33         88.80        37.76 o                         
  -8   1   2          8.37         -2.63        10.98 o                         
  -7   1   2          3.18          9.78         9.56 o                         
  -6   1   2          0.05         -2.29         5.63 o                         
  -5   1   2          0.92          0.04         3.20 o                         
  -4   1   2         14.03         11.61         2.78 o                         
  -3   1   2          0.00          3.40         2.80 o                         
  -2   1   2        862.51        868.61         8.34 o                         
  -1   1   2         29.88         31.21         1.78 o                         
   0   1   2        287.48        241.19         3.97 o                         
   1   1   2         44.86         45.78         2.97 o                         
   2   1   2        323.95        324.98         4.93 o                         
   3   1   2         10.19         12.53         2.96 o                         
   4   1   2        505.34        509.98        10.14 o                         
   5   1   2          0.06         -0.52         3.98 o                         
   6   1   2        580.61        572.90        24.29 o                         
   7   1   2          1.23         12.50        12.17 o                         
   8   1   2         32.47         32.82        16.16 o                         
  -8   2   2          1.98        -13.75        14.01 o                         
  -7   2   2         17.29         14.15         9.34 o                         
  -6   2   2        233.23        251.27        15.50 o                         
  -5   2   2          5.26         -0.13         4.73 o                         
  -4   2   2       1155.29       1207.42        11.98 o                         
  -3   2   2        547.44        565.44         6.72 o                         
  -2   2   2       3779.48       3808.17        25.00 o                         
  -1   2   2        433.61        402.76         4.70 o                         
   0   2   2       4621.64       4618.38        28.07 o                         
   1   2   2         98.85        108.10         3.44 o                         
   2   2   2         78.98         79.98         3.30 o                         
   3   2   2         26.92         25.56         2.41 o                         
   4   2   2         87.32         85.11         4.15 o                         
   5   2   2          7.87          3.90         3.72 o                         
   6   2   2          4.39          2.09         7.34 o                         
   7   2   2         23.29         22.63        13.22 o                         
   8   2   2          6.29          8.37        13.25 o                         
  -8   3   2          0.60         -0.58        10.20 o                         
  -7   3   2          0.20         12.48         7.75 o                         
  -6   3   2          4.33          8.08         6.07 o                         
  -5   3   2        205.05        199.76         9.61 o                         
  -4   3   2         40.61         43.59         3.75 o                         
  -3   3   2         18.38         15.52         2.58 o                         
  -2   3   2        292.02        271.74         4.12 o                         
  -1   3   2       1220.67       1214.02         8.52 o                         
   0   3   2         29.17         20.64         2.36 o                         
   1   3   2        413.98        401.27         5.40 o                         
   2   3   2          0.76          2.26         2.32 o                         
   3   3   2        602.54        615.21         7.61 o                         
   4   3   2        682.37        704.92         9.93 o                         
   5   3   2         19.12         25.03         4.63 o                         
   6   3   2        227.62        235.94        12.00 o                         
   7   3   2         11.87         20.01         9.31 o                         
   8   3   2          0.01        -15.34        15.34 o                         
  -8   4   2          9.07          5.09        10.42 o                         
  -7   4   2         14.73         18.17         7.54 o                         
  -6   4   2         11.77         14.66         6.59 o                         
  -5   4   2        121.31        111.23         6.46 o                         
  -4   4   2        608.93        585.45        10.43 o                         
  -3   4   2        321.14        308.80         5.12 o                         
  -2   4   2       2184.85       2226.39        15.64 o                         
  -1   4   2       1373.23       1493.67        10.51 o                         
   0   4   2        801.28        789.38         6.96 o                         
   1   4   2        579.80        569.00         6.00 o                         
   2   4   2         33.55         43.26         2.64 o                         
   3   4   2        100.19        106.55         3.72 o                         
   4   4   2         67.83         59.21         4.36 o                         
   5   4   2         12.20         10.63         4.65 o                         
   6   4   2          0.83          1.22         7.05 o                         
   7   4   2         21.39         43.37         9.77 o                         
  -7   5   2          2.08          0.18        11.15 o                         
  -6   5   2         29.80         23.86         7.14 o                         
  -5   5   2          1.24         -3.16         5.60 o                         
  -4   5   2        189.47        180.69         7.11 o                         
  -3   5   2          4.95          3.47         2.82 o                         
  -2   5   2        100.25         92.08         3.26 o                         
  -1   5   2          0.39          5.55         2.24 o                         
   0   5   2        116.50        110.97         3.37 o                         
   1   5   2         21.12         13.37         2.24 o                         
   2   5   2        481.91        534.66         6.44 o                         
   3   5   2        134.70        140.98         4.73 o                         
   4   5   2        211.94        205.78         5.76 o                         
   5   5   2        312.85        298.05        13.18 o                         
   6   5   2         38.52         23.58         8.87 o                         
   7   5   2         20.72         10.46         9.74 o                         
  -7   6   2          9.74          0.77        12.59 o                         
  -6   6   2         19.21         16.27         7.11 o                         
  -5   6   2          0.15         -3.19         5.85 o                         
  -4   6   2          0.17          6.99         3.72 o                         
  -3   6   2        357.09        361.24         8.03 o                         
  -2   6   2          2.48          5.17         3.02 o                         
  -1   6   2         31.36         33.41         3.18 o                         
   0   6   2        183.02        182.42         4.31 o                         
   1   6   2         13.31         19.36         2.77 o                         
   2   6   2         45.18         35.97         3.54 o                         
   3   6   2        124.41        111.82         4.96 o                         
   4   6   2          2.26          3.84         3.59 o                         
   5   6   2         11.97         13.69         6.39 o                         
   6   6   2          2.70          5.64         9.43 o                         
   7   6   2          6.90         -2.49        16.11 o                         
  -7   7   2          2.38         -2.35        12.54 o                         
  -6   7   2         22.02         11.47         9.83 o                         
  -5   7   2          8.09          3.68         6.07 o                         
  -4   7   2         18.57         24.59         5.07 o                         
  -3   7   2         11.43         17.36         3.77 o                         
  -2   7   2          5.69          3.79         3.57 o                         
  -1   7   2          2.00         -1.32         3.08 o                         
   0   7   2         11.23          8.27         3.25 o                         
   1   7   2         80.11         71.66         3.98 o                         
   2   7   2         57.49         51.07         4.07 o                         
   3   7   2        206.58        191.02        13.48 o                         
   4   7   2         42.22         31.27         6.31 o                         
   5   7   2        237.79        255.38        12.33 o                         
   6   7   2         39.57         29.58        12.46 o                         
  -6   8   2          6.93          5.99        10.45 o                         
  -5   8   2        272.63        254.71        16.31 o                         
  -4   8   2        139.94        156.23        10.32 o                         
  -3   8   2       2499.81       2607.68        29.30 o                         
  -2   8   2        320.16        342.10         9.78 o                         
  -1   8   2       1073.01       1124.68        14.21 o                         
   0   8   2         96.38        106.33         5.28 o                         
   1   8   2         40.30         30.99         3.90 o                         
   2   8   2          3.15          5.33         4.57 o                         
   3   8   2         13.18         10.39         6.02 o                         
   4   8   2          6.85         -4.74         8.43 o                         
   5   8   2         17.13         25.24         8.41 o                         
   6   8   2          0.08         -9.14        17.14 o                         
  -5   9   2         85.70         83.11        11.56 o                         
  -4   9   2          1.46         -3.28         7.29 o                         
  -3   9   2          0.24         -0.27         7.39 o                         
  -2   9   2         17.56         19.80         5.97 o                         
  -1   9   2        204.54        204.64         8.30 o                         
   0   9   2          8.73         13.92         4.81 o                         
   1   9   2         52.30         47.29         4.96 o                         
   2   9   2          0.19          4.99         4.98 o                         
   3   9   2        279.56        283.95        11.21 o                         
   4   9   2         29.98         18.63        13.38 o                         
   5   9   2        806.62        943.18        31.98 o                         
  -5  10   2        251.31        236.86        25.28 o                         
  -4  10   2         14.11         27.86         9.89 o                         
  -3  10   2        848.59        937.98        21.14 o                         
  -2  10   2          5.64          0.54         6.45 o                         
  -1  10   2        563.50        612.47        13.45 o                         
   0  10   2          0.19          1.39         5.75 o                         
   1  10   2         26.18         24.04         6.08 o                         
   2  10   2          9.88          9.69         5.80 o                         
   3  10   2         12.77          8.49         6.73 o                         
   4  10   2         13.06         -0.43         7.91 o                         
  -3  11   2          0.07         17.55         7.05 o                         
  -2  11   2          3.72         -1.71         6.97 o                         
  -1  11   2          2.24         11.21         6.40 o                         
   0  11   2          6.35          8.49         6.35 o                         
   1  11   2         16.36          8.51         6.30 o                         
   2  11   2         10.40         23.33         7.06 o                         
   3  11   2          0.72         14.39         7.39 o                         
  -2  12   2          0.11          4.17         8.01 o                         
  -1  12   2          8.51         -4.54         6.84 o                         
   0  12   2         56.48         59.60         7.87 o                         
   1  12   2          0.62          3.53         6.99 o                         
  -7   0   3         14.66          7.88        14.48 o                         
  -5   0   3         48.97         58.90         6.69 o                         
  -3   0   3        192.49        224.00         7.60 o                         
  -1   0   3       5671.32       5720.32        76.40 o                         
   1   0   3        482.27        446.96         9.05 o                         
   3   0   3       3524.12       3712.15        38.17 o                         
   5   0   3       1000.80       1037.59        18.45 o                         
   7   0   3         17.55          4.20        27.97 o                         
  -8   1   3          3.45         -5.58        11.04 o                         
  -7   1   3          0.44         -8.85         8.85 o                         
  -6   1   3          3.01         -2.68         4.11 o                         
  -5   1   3         71.61         64.59         4.38 o                         
  -4   1   3          4.10          5.19         3.05 o                         
  -3   1   3        102.94         97.96         4.13 o                         
  -2   1   3         82.05         84.06         2.99 o                         
  -1   1   3        476.14        441.18         4.17 o                         
   0   1   3          0.33          0.03         1.48 o                         
   1   1   3        646.40        653.06         7.26 o                         
   2   1   3        318.96        313.30         5.05 o                         
   3   1   3        119.72        115.85         4.81 o                         
   4   1   3         19.83         21.27         2.91 o                         
   5   1   3         13.58         12.34         3.88 o                         
   6   1   3          0.30          9.45         6.21 o                         
   7   1   3        108.47        139.29        48.94 o                         
   8   1   3          1.63          4.27        23.39 o                         
  -8   2   3         10.79         -8.76        10.59 o                         
  -7   2   3         74.96         68.80        11.18 o                         
  -6   2   3         46.64         60.92         7.78 o                         
  -5   2   3         45.44         44.61         4.30 o                         
  -4   2   3         83.96         86.12         3.80 o                         
  -3   2   3       1060.14       1060.29         9.68 o                         
  -2   2   3        183.46        175.13         3.56 o                         
  -1   2   3        316.92        305.32         4.25 o                         
   0   2   3        107.48        124.40         2.83 o                         
   1   2   3       1554.42       1576.69        13.61 o                         
   2   2   3          1.89          3.26         2.31 o                         
   3   2   3         27.76         26.97         3.34 o                         
   4   2   3         15.31         13.81         2.78 o                         
   5   2   3         58.07         65.16         4.76 o                         
   6   2   3          0.20         -6.39         6.39 o                         
   7   2   3        258.63        241.39        20.23 o                         
   8   2   3          2.54         16.91        24.47 o                         
  -8   3   3          0.05          9.78        12.03 o                         
  -7   3   3         98.11         89.14         9.08 o                         
  -6   3   3          0.00         -5.89         5.89 o                         
  -5   3   3        227.73        237.46         7.78 o                         
  -4   3   3         18.02         17.80         3.29 o                         
  -3   3   3        197.23        204.66         4.57 o                         
  -2   3   3        106.16        112.73         3.12 o                         
  -1   3   3       3731.28       3551.33        23.00 o                         
   0   3   3         68.46         61.22         2.61 o                         
   1   3   3        425.55        424.30         5.71 o                         
   2   3   3        524.30        534.52         6.71 o                         
   3   3   3          0.01          3.69         2.16 o                         
   4   3   3          5.65          4.83         4.03 o                         
   5   3   3        160.46        158.39         6.37 o                         
   6   3   3         52.25         63.05        14.43 o                         
   7   3   3         19.90         14.37        13.13 o                         
  -8   4   3          0.56          1.03        20.24 o                         
  -7   4   3         19.13          6.65         7.44 o                         
  -6   4   3          0.99          1.00         6.17 o                         
  -5   4   3         18.39         15.32         5.66 o                         
  -4   4   3         10.12          7.84         3.38 o                         
  -3   4   3          4.97          1.69         2.35 o                         
  -2   4   3         39.61         46.28         2.46 o                         
  -1   4   3          0.66          2.37         1.73 o                         
   0   4   3        147.40        142.02         3.44 o                         
   1   4   3         13.71         10.58         2.34 o                         
   2   4   3        151.88        147.12         3.85 o                         
   3   4   3        329.57        326.51         6.50 o                         
   4   4   3         37.45         33.71         3.87 o                         
   5   4   3         41.66         42.32         5.07 o                         
   6   4   3          2.14         -1.42         7.38 o                         
   7   4   3        153.61        135.07        11.82 o                         
  -7   5   3         25.07         17.11         7.49 o                         
  -6   5   3         12.66          2.44         6.51 o                         
  -5   5   3          3.40          1.30         5.49 o                         
  -4   5   3        166.18        139.10         5.89 o                         
  -3   5   3          0.06          2.40         2.70 o                         
  -2   5   3        142.59        159.24         3.78 o                         
  -1   5   3        183.45        187.98         3.81 o                         
   0   5   3       1478.90       1512.36        11.41 o                         
   1   5   3       1255.68       1327.89        10.71 o                         
   2   5   3        145.41        159.16         4.48 o                         
   3   5   3        276.54        271.80         7.21 o                         
   4   5   3         62.73         52.36         3.70 o                         
   5   5   3         14.02         19.89         5.43 o                         
   6   5   3         15.88         13.33         9.58 o                         
   7   5   3          8.58         -6.02         9.36 o                         
  -7   6   3          0.03         -9.51         9.51 o                         
  -6   6   3        224.33        214.33        13.77 o                         
  -5   6   3          1.01         -0.80         5.77 o                         
  -4   6   3          9.80          3.00         3.71 o                         
  -3   6   3         12.02          8.91         3.21 o                         
  -2   6   3        483.20        444.24         7.17 o                         
  -1   6   3        168.96        157.99         4.74 o                         
   0   6   3         50.23         57.72         3.05 o                         
   1   6   3        197.82        205.90         4.88 o                         
   2   6   3         63.03         67.13         3.89 o                         
   3   6   3         29.53         31.48         4.22 o                         
   4   6   3        276.35        286.67         9.31 o                         
   5   6   3          0.04          0.96         6.77 o                         
   6   6   3         34.13         41.58         9.79 o                         
   7   6   3          7.72          3.48        11.61 o                         
  -7   7   3          7.25         -7.43        15.08 o                         
  -6   7   3         55.51         49.96        11.10 o                         
  -5   7   3         46.31         35.92         8.04 o                         
  -4   7   3        139.88        140.40         6.94 o                         
  -3   7   3        183.85        178.95         5.47 o                         
  -2   7   3        514.84        521.62        12.46 o                         
  -1   7   3        255.63        242.48         6.42 o                         
   0   7   3        250.60        236.43         5.60 o                         
   1   7   3          0.66          7.19         3.27 o                         
   2   7   3         14.80         14.89         3.35 o                         
   3   7   3         27.65         29.12         4.84 o                         
   4   7   3          7.52          5.63         6.94 o                         
   5   7   3          3.08          4.35         8.20 o                         
   6   7   3         16.60         24.77        15.49 o                         
  -6   8   3         59.01         35.98        11.57 o                         
  -5   8   3          0.46          7.78         7.82 o                         
  -4   8   3          6.45          3.65         7.01 o                         
  -3   8   3         46.21         54.93         6.58 o                         
  -2   8   3        406.61        384.13         9.43 o                         
  -1   8   3         65.45         62.79         4.81 o                         
   0   8   3        794.79        788.68        10.85 o                         
   1   8   3          5.28          6.07         3.48 o                         
   2   8   3          9.79          5.54         4.10 o                         
   3   8   3          2.92          5.58         6.71 o                         
   4   8   3        107.17         79.49         9.15 o                         
   5   8   3          4.59         -4.51         9.21 o                         
   6   8   3          4.93         -3.42        10.13 o                         
  -5   9   3         40.10         24.19        10.39 o                         
  -4   9   3        287.35        266.66        12.00 o                         
  -3   9   3         30.99         33.72         8.15 o                         
  -2   9   3         87.99         88.52         6.81 o                         
  -1   9   3          0.10         -0.35         4.96 o                         
   0   9   3          1.50          1.86         4.41 o                         
   1   9   3          9.71         18.03         4.98 o                         
   2   9   3         18.52         22.40         5.37 o                         
   3   9   3          9.38          8.92         6.50 o                         
   4   9   3         28.19         36.66        12.00 o                         
   5   9   3          0.01         -2.69        12.04 o                         
  -5  10   3          5.85          7.94        11.09 o                         
  -4  10   3         12.17         17.67         9.04 o                         
  -3  10   3         18.41         24.70         7.27 o                         
  -2  10   3        320.14        304.16        11.90 o                         
  -1  10   3          1.60         -1.36         5.59 o                         
   0  10   3        139.50        149.62         8.71 o                         
   1  10   3          0.41          6.27         5.15 o                         
   2  10   3          7.76          4.91         5.47 o                         
   3  10   3          8.83          7.11         7.21 o                         
   4  10   3          0.10         -8.17         8.17 o                         
  -3  11   3          0.80          7.90         7.33 o                         
  -2  11   3         19.33          3.23         6.88 o                         
  -1  11   3          8.36         -6.17         6.17 o                         
   0  11   3         78.07         78.63         7.91 o                         
   1  11   3          0.56          4.12         6.36 o                         
   2  11   3          0.72          4.36         6.22 o                         
   3  11   3          4.07         21.76         8.18 o                         
  -1  12   3          2.59          6.68         7.00 o                         
   0  12   3          8.62         -0.95         6.69 o                         
   1  12   3         15.71         10.28         7.64 o                         
  -8   0   4        378.53        405.26        28.31 o                         
  -6   0   4       4327.31       4883.81        74.55 o                         
  -4   0   4       6255.16       6450.90        66.12 o                         
  -2   0   4        362.32        316.42         7.50 o                         
   0   0   4       1385.31       1203.33        16.95 o                         
   2   0   4        245.37        210.46         8.07 o                         
   4   0   4       1384.53       1367.74        17.76 o                         
   6   0   4         66.77         67.89        23.42 o                         
   8   0   4          9.59         28.67        34.26 o                         
  -8   1   4          0.08        -10.33        10.33 o                         
  -7   1   4          0.09         -9.21         9.21 o                         
  -6   1   4         13.29          7.60         4.95 o                         
  -5   1   4          6.19          4.00         4.53 o                         
  -4   1   4        155.36        176.76         5.66 o                         
  -3   1   4         39.48         33.67         3.38 o                         
  -2   1   4        149.69        145.44         3.47 o                         
  -1   1   4         12.46          6.17         1.70 o                         
   0   1   4         25.37         25.70         2.63 o                         
   1   1   4          9.12          7.54         1.81 o                         
   2   1   4       5698.00       5836.32        49.01 o                         
   3   1   4         24.98         23.96         2.77 o                         
   4   1   4       1362.91       1346.62        13.66 o                         
   5   1   4          8.10         11.81         3.28 o                         
   6   1   4          0.13          6.70         5.76 o                         
   7   1   4          4.16         42.04        23.42 o                         
   8   1   4          0.07         29.62        24.66 o                         
  -8   2   4        116.89        100.25        17.30 o                         
  -7   2   4         14.17          7.44         9.92 o                         
  -6   2   4        420.27        411.32         9.51 o                         
  -5   2   4        105.06        115.55         5.45 o                         
  -4   2   4        988.42       1031.17        10.54 o                         
  -3   2   4         88.39         84.15         3.37 o                         
  -2   2   4        821.90        857.02         7.23 o                         
  -1   2   4         60.43         51.80         2.35 o                         
   0   2   4        193.73        185.96         3.71 o                         
   1   2   4         54.79         63.09         2.83 o                         
   2   2   4         56.70         50.56         3.42 o                         
   3   2   4         70.95         68.62         5.26 o                         
   4   2   4          1.38          6.01         4.49 o                         
   5   2   4         73.42         72.83         4.60 o                         
   6   2   4         20.00         23.42         8.28 o                         
   7   2   4          0.03         40.18        29.37 o                         
  -8   3   4          0.13         -8.22         8.22 o                         
  -7   3   4         27.20         20.54         7.45 o                         
  -6   3   4          2.00         -3.05         5.99 o                         
  -5   3   4         43.32         44.86         4.30 o                         
  -4   3   4         22.37         22.39         3.40 o                         
  -3   3   4         25.85         23.70         2.86 o                         
  -2   3   4        162.76        160.42         3.41 o                         
  -1   3   4       1763.02       1820.91        13.27 o                         
   0   3   4        886.10        890.43         8.11 o                         
   1   3   4        453.92        492.73         6.58 o                         
   2   3   4       3928.01       4172.41        33.86 o                         
   3   3   4         39.96         40.10         3.66 o                         
   4   3   4        384.41        376.62         7.26 o                         
   5   3   4        132.84        125.73         5.85 o                         
   6   3   4         20.82         32.58         7.34 o                         
   7   3   4         10.76         -1.39        20.41 o                         
  -8   4   4          3.09          2.26        18.52 o                         
  -7   4   4          7.68          3.97         7.56 o                         
  -6   4   4         59.40         66.27         7.29 o                         
  -5   4   4         79.79         70.21         5.02 o                         
  -4   4   4        280.03        250.75         6.42 o                         
  -3   4   4        543.06        514.25         6.74 o                         
  -2   4   4        175.55        150.01         4.00 o                         
  -1   4   4         20.83         12.66         2.46 o                         
   0   4   4         36.50         49.92         2.70 o                         
   1   4   4        372.98        379.35         4.93 o                         
   2   4   4        118.93        126.34         4.40 o                         
   3   4   4          4.62          4.95         2.85 o                         
   4   4   4          4.10          5.68         2.73 o                         
   5   4   4         27.15         24.06         5.60 o                         
   6   4   4         15.82         17.71         6.95 o                         
   7   4   4         25.64         17.53        16.40 o                         
  -7   5   4          4.21         -4.22         8.34 o                         
  -6   5   4         19.92         15.86         6.80 o                         
  -5   5   4          1.74          4.16         4.13 o                         
  -4   5   4         75.60         63.59         5.11 o                         
  -3   5   4         30.22         20.33         2.68 o                         
  -2   5   4         51.22         58.72         3.50 o                         
  -1   5   4          0.00          2.23         2.33 o                         
   0   5   4       1186.08       1271.55        10.36 o                         
   1   5   4       1266.15       1338.36        11.11 o                         
   2   5   4        455.85        479.54         6.77 o                         
   3   5   4        919.95        874.92        11.22 o                         
   4   5   4        198.38        163.45         8.18 o                         
   5   5   4          4.99          5.41         6.39 o                         
   6   5   4         21.29         27.91         8.63 o                         
   7   5   4         10.79          1.34        16.63 o                         
  -7   6   4          0.54         -4.74        10.82 o                         
  -6   6   4         12.66         11.38         7.85 o                         
  -5   6   4         17.48         18.56         6.55 o                         
  -4   6   4          0.32         -1.58         3.77 o                         
  -3   6   4          1.54          1.37         4.00 o                         
  -2   6   4         58.38         50.16         4.45 o                         
  -1   6   4        242.20        203.69         4.99 o                         
   0   6   4          4.85         12.02         2.62 o                         
   1   6   4        337.48        330.79         5.76 o                         
   2   6   4          2.81          6.34         2.97 o                         
   3   6   4         41.79         44.97         4.31 o                         
   4   6   4         13.46         24.89         5.28 o                         
   5   6   4         51.73         37.97         8.68 o                         
   6   6   4          7.54          7.77        14.47 o                         
  -7   7   4         14.98          7.98        13.87 o                         
  -6   7   4          5.11         -6.32         7.81 o                         
  -5   7   4          3.56          0.01         7.09 o                         
  -4   7   4          3.83          1.90         3.98 o                         
  -3   7   4         32.80         21.60         4.82 o                         
  -2   7   4          2.08          0.01         4.89 o                         
  -1   7   4        166.32        162.57         5.49 o                         
   0   7   4         47.89         48.12         3.61 o                         
   1   7   4        389.20        349.01         7.19 o                         
   2   7   4        124.75        123.26         5.20 o                         
   3   7   4        507.65        556.39        12.42 o                         
   4   7   4        115.88        125.06        14.59 o                         
   5   7   4        150.60        143.23        10.27 o                         
   6   7   4          6.95         -5.66        10.70 o                         
  -6   8   4         68.47         45.93        10.25 o                         
  -5   8   4        845.05        910.72        27.30 o                         
  -4   8   4        107.21        104.02         7.49 o                         
  -3   8   4         43.19         51.86         6.62 o                         
  -2   8   4         20.05         22.81         6.18 o                         
  -1   8   4        121.61        111.29         5.35 o                         
   0   8   4          6.79         12.06         3.49 o                         
   1   8   4         22.60         28.05         3.88 o                         
   2   8   4          5.56         -0.39         4.56 o                         
   3   8   4        134.39        156.30        10.21 o                         
   4   8   4          0.49         -7.27         7.27 o                         
   5   8   4         11.44         -2.85         8.02 o                         
  -5   9   4         21.30         15.32         9.75 o                         
  -4   9   4         11.19         18.44         7.41 o                         
  -3   9   4         44.19         60.41         7.96 o                         
  -2   9   4          0.07         -2.74         5.37 o                         
  -1   9   4         58.12         67.83         6.12 o                         
   0   9   4         10.71          4.05         4.89 o                         
   1   9   4       1382.86       1372.42        17.11 o                         
   2   9   4        121.02        123.16         7.07 o                         
   3   9   4       1823.58       1887.33        25.95 o                         
   4   9   4         43.15         24.65         8.27 o                         
   5   9   4        190.40        180.27        19.18 o                         
  -5  10   4        336.39        306.48        36.72 o                         
  -4  10   4          0.00         -8.28         8.54 o                         
  -3  10   4        132.75        149.29        11.64 o                         
  -2  10   4          0.01         -5.84         5.84 o                         
  -1  10   4          0.09         -5.35         5.35 o                         
   0  10   4         14.07         11.48         5.57 o                         
   1  10   4         21.11         18.18         5.29 o                         
   2  10   4          6.69          1.94         5.35 o                         
   3  10   4         15.58         12.26         6.88 o                         
   4  10   4          0.85         13.03         8.94 o                         
  -3  11   4          8.61          1.47         7.42 o                         
  -2  11   4          6.01         16.90         7.41 o                         
  -1  11   4          6.97          3.30         6.00 o                         
   0  11   4         18.55         16.55         6.25 o                         
   1  11   4         25.86         33.75         6.71 o                         
   2  11   4          1.38         -0.40         6.61 o                         
   3  11   4         11.72         23.19         9.04 o                         
  -1  12   4          2.39         -7.03         8.21 o                         
   0  12   4         14.95         15.03         7.91 o                         
  -7   0   5         40.91         71.80        21.33 o                         
  -5   0   5        579.27        653.14        24.15 o                         
  -3   0   5       2807.41       2907.69        32.33 o                         
  -1   0   5       1753.74       1787.25        32.11 o                         
   1   0   5      12027.95      12608.44       202.41 o                         
   3   0   5       1105.58       1100.95        15.68 o                         
   5   0   5          0.22          5.45         5.45 o                         
   7   0   5          0.83          4.20        28.67 o                         
  -8   1   5          0.82        -13.42        13.42 o                         
  -7   1   5          2.08         -9.48         9.48 o                         
  -6   1   5          1.13          2.79         4.36 o                         
  -5   1   5          6.49          7.33         5.51 o                         
  -4   1   5         87.69         86.77         4.54 o                         
  -3   1   5        237.59        205.89         4.72 o                         
  -2   1   5          4.40          5.22         2.05 o                         
  -1   1   5        338.13        337.27         5.70 o                         
   0   1   5        110.70         95.37         3.39 o                         
   1   1   5        189.76        178.05         4.94 o                         
   2   1   5          0.21         -0.73         2.10 o                         
   3   1   5        181.48        163.24         6.44 o                         
   4   1   5          2.24          1.85         3.91 o                         
   5   1   5        376.29        370.47         7.45 o                         
   6   1   5          0.81         14.22         7.46 o                         
   7   1   5         57.73         66.44        23.22 o                         
  -8   2   5         10.40          6.44        12.74 o                         
  -7   2   5         17.87         16.44         8.89 o                         
  -6   2   5         46.89         56.22         5.64 o                         
  -5   2   5        308.46        330.67         7.58 o                         
  -4   2   5        189.41        190.47         5.46 o                         
  -3   2   5         52.05         46.87         2.95 o                         
  -2   2   5         94.04        115.69         3.59 o                         
  -1   2   5        580.97        580.27         5.60 o                         
   0   2   5        126.51        110.15         3.28 o                         
   1   2   5          2.80          0.88         2.14 o                         
   2   2   5         69.39         80.50         4.67 o                         
   3   2   5        710.76        709.75         9.79 o                         
   4   2   5          6.79          6.76         3.41 o                         
   5   2   5        609.42        583.47         8.85 o                         
   6   2   5          9.29         26.39         8.46 o                         
   7   2   5         28.88         49.58        23.17 o                         
  -8   3   5          1.02         -5.66         8.92 o                         
  -7   3   5         31.13         36.29         7.95 o                         
  -6   3   5          0.00         -0.64         4.64 o                         
  -5   3   5         72.32         60.53         5.19 o                         
  -4   3   5          0.24         -1.66         3.23 o                         
  -3   3   5        668.56        638.70         7.36 o                         
  -2   3   5        792.72        809.62         7.75 o                         
  -1   3   5         98.67        103.81         3.57 o                         
   0   3   5        348.59        369.50         4.68 o                         
   1   3   5        148.00        137.04         4.64 o                         
   2   3   5        254.40        261.52         5.12 o                         
   3   3   5        459.93        453.17         7.27 o                         
   4   3   5         42.65         41.60         4.60 o                         
   5   3   5          8.16          8.02         4.07 o                         
   6   3   5          4.04          9.37         8.78 o                         
   7   3   5         19.45         47.91        22.95 o                         
  -8   4   5          0.52         -5.25         9.14 o                         
  -7   4   5          0.61         -7.00         7.00 o                         
  -6   4   5          1.55         -0.51         6.28 o                         
  -5   4   5          3.22          3.85         4.39 o                         
  -4   4   5          2.14         -2.67         3.61 o                         
  -3   4   5         43.07         50.03         3.10 o                         
  -2   4   5        151.45        151.65         4.22 o                         
  -1   4   5        196.44        224.69         4.56 o                         
   0   4   5        165.19        172.29         3.85 o                         
   1   4   5       1129.47       1153.39        10.09 o                         
   2   4   5        139.05        139.55         4.07 o                         
   3   4   5          1.72          0.83         2.13 o                         
   4   4   5         14.04         12.87         3.06 o                         
   5   4   5        607.08        630.90        24.49 o                         
   6   4   5        158.60        161.98        11.95 o                         
   7   4   5        265.42        294.67        24.78 o                         
  -7   5   5          9.73         -8.34         8.34 o                         
  -6   5   5          0.16         -5.09         6.47 o                         
  -5   5   5         41.86         36.95         5.24 o                         
  -4   5   5        290.72        288.43         8.82 o                         
  -3   5   5        470.31        438.12         7.68 o                         
  -2   5   5        356.15        365.29         6.56 o                         
  -1   5   5       1248.77       1291.92        11.64 o                         
   0   5   5         26.18         33.54         2.75 o                         
   1   5   5         55.81         63.82         3.31 o                         
   2   5   5        196.29        202.25         5.30 o                         
   3   5   5         59.32         52.65         4.23 o                         
   4   5   5          0.35          7.34         3.07 o                         
   5   5   5          4.85          4.24         6.83 o                         
   6   5   5         88.87        106.04         9.78 o                         
   7   5   5          8.75         29.59        19.23 o                         
  -7   6   5          1.11         -5.41        10.27 o                         
  -6   6   5         44.88         35.13         8.60 o                         
  -5   6   5         33.48         32.29         5.46 o                         
  -4   6   5          4.12          4.66         2.97 o                         
  -3   6   5        159.61        157.21         6.47 o                         
  -2   6   5         81.36         68.46         4.88 o                         
  -1   6   5         86.27         93.52         5.46 o                         
   0   6   5        599.12        633.46         9.08 o                         
   1   6   5          9.92          8.31         2.76 o                         
   2   6   5        197.16        200.05         5.14 o                         
   3   6   5          0.00         -1.12         3.60 o                         
   4   6   5        358.91        365.34        18.59 o                         
   5   6   5         17.96         20.57         8.08 o                         
   6   6   5        193.85        190.67        12.04 o                         
  -7   7   5         19.12         -9.81         9.81 o                         
  -6   7   5         80.96         79.60        10.07 o                         
  -5   7   5        117.26        105.99        14.55 o                         
  -4   7   5        194.20        207.12         8.63 o                         
  -3   7   5        183.60        197.98         8.34 o                         
  -2   7   5          8.22          5.03         4.81 o                         
  -1   7   5          9.48         10.12         4.06 o                         
   0   7   5         38.04         30.78         3.69 o                         
   1   7   5          0.73          1.22         3.09 o                         
   2   7   5         11.40         16.12         3.65 o                         
   3   7   5          0.66          1.25         4.70 o                         
   4   7   5         21.08         24.99         7.31 o                         
   5   7   5          8.55         11.70         8.50 o                         
   6   7   5         14.99         26.69        14.53 o                         
  -6   8   5         54.42         33.97         9.78 o                         
  -5   8   5         53.96         50.04        10.12 o                         
  -4   8   5        446.50        480.75        12.58 o                         
  -3   8   5         55.55         59.18         6.74 o                         
  -2   8   5        290.87        303.75        11.98 o                         
  -1   8   5          0.55         -3.82         4.33 o                         
   0   8   5        150.24        148.61         5.29 o                         
   1   8   5         22.88         25.35         4.13 o                         
   2   8   5        171.59        156.27         6.83 o                         
   3   8   5         13.16          9.43         6.55 o                         
   4   8   5          0.44         -5.86         7.18 o                         
   5   8   5          0.19         -3.75         8.83 o                         
  -5   9   5          2.06         -8.31         8.31 o                         
  -4   9   5         13.83          8.64         6.62 o                         
  -3   9   5          0.47          3.13         6.47 o                         
  -2   9   5          6.64         -2.09         5.39 o                         
  -1   9   5         16.77         14.69         5.33 o                         
   0   9   5         18.22         20.77         5.31 o                         
   1   9   5          0.00         11.43         4.84 o                         
   2   9   5         33.08         39.62         5.64 o                         
   3   9   5          0.39         -0.84         6.24 o                         
   4   9   5         17.13         12.90         9.07 o                         
   5   9   5         10.21         -5.42         9.38 o                         
  -4  10   5        252.34        256.14        19.54 o                         
  -3  10   5          1.01          1.30         6.37 o                         
  -2  10   5         44.80         32.52         6.74 o                         
  -1  10   5          7.06         -5.68         5.68 o                         
   0  10   5          0.42         -5.16         5.16 o                         
   1  10   5         18.86         14.31         5.64 o                         
   2  10   5         12.12          6.92         6.00 o                         
   3  10   5          4.39          9.70         7.14 o                         
   4  10   5         30.24         27.45        13.00 o                         
  -3  11   5          1.48         -7.21         7.21 o                         
  -2  11   5         13.66          3.83         6.66 o                         
  -1  11   5         12.12         11.90         6.56 o                         
   0  11   5          2.33          5.97         6.77 o                         
   1  11   5          4.95          6.33         6.75 o                         
   2  11   5         39.61         32.27         7.48 o                         
  -8   0   6        839.78        985.75        39.04 o                         
  -6   0   6        408.18        415.87        28.32 o                         
  -4   0   6        109.70        102.43         7.45 o                         
  -2   0   6        253.35        276.06         7.34 o                         
   0   0   6       4211.11       4177.53        66.91 o                         
   2   0   6       2777.87       2806.20        49.96 o                         
   4   0   6          0.05         -1.24         4.53 o                         
   6   0   6         16.40         18.51        13.07 o                         
  -8   1   6         11.56          9.17        11.65 o                         
  -7   1   6          0.52         -9.84         9.84 o                         
  -6   1   6          3.57          6.48         5.21 o                         
  -5   1   6          2.58          1.53         5.69 o                         
  -4   1   6         37.05         35.54         3.80 o                         
  -3   1   6          7.40          4.01         2.34 o                         
  -2   1   6       1789.12       1723.00        13.17 o                         
  -1   1   6         32.88         32.00         2.14 o                         
   0   1   6       8712.76       9002.17        69.06 o                         
   1   1   6        142.78        150.71         7.52 o                         
   2   1   6        593.71        633.04         8.03 o                         
   3   1   6          1.74         -0.11         2.04 o                         
   4   1   6         73.57         68.74         3.92 o                         
   5   1   6         30.05         37.59         3.85 o                         
   6   1   6          3.78         17.35        15.85 o                         
   7   1   6          0.02         11.67        23.48 o                         
  -8   2   6        170.39        152.03        12.84 o                         
  -7   2   6         16.25         13.87         9.36 o                         
  -6   2   6        204.04        211.46        14.33 o                         
  -5   2   6         35.31         34.60         4.30 o                         
  -4   2   6          9.43          2.68         3.25 o                         
  -3   2   6        160.68        158.10         4.16 o                         
  -2   2   6        183.11        186.86         3.69 o                         
  -1   2   6         18.55         26.37         2.09 o                         
   0   2   6         31.39         32.05         2.51 o                         
   1   2   6        283.36        256.43         6.24 o                         
   2   2   6          5.48         -0.25         2.69 o                         
   3   2   6         37.21         40.60         2.85 o                         
   4   2   6         56.91         52.39         4.60 o                         
   5   2   6         23.40         22.93         6.70 o                         
   6   2   6         31.82         35.96        12.40 o                         
   7   2   6         11.72         -1.16        21.74 o                         
  -8   3   6          2.05         -1.29         8.87 o                         
  -7   3   6         14.97          5.73         7.25 o                         
  -6   3   6          7.43          8.66         5.24 o                         
  -5   3   6         52.92         51.36         5.15 o                         
  -4   3   6          5.84          3.93         3.20 o                         
  -3   3   6        566.23        580.98         6.75 o                         
  -2   3   6       2501.59       2519.11        16.52 o                         
  -1   3   6         39.02         45.80         2.53 o                         
   0   3   6       4196.31       4414.39        31.49 o                         
   1   3   6        293.81        282.04         4.19 o                         
   2   3   6         68.84         62.99         3.01 o                         
   3   3   6        346.88        338.74         7.20 o                         
   4   3   6         66.34         73.34         4.18 o                         
   5   3   6          8.77          4.03         8.58 o                         
   6   3   6         24.94         30.10        13.03 o                         
   7   3   6         48.55         53.50        24.17 o                         
  -8   4   6          0.00          2.18         8.75 o                         
  -7   4   6         17.35          4.80         7.56 o                         
  -6   4   6         22.19         16.34         6.58 o                         
  -5   4   6         51.23         41.15         5.00 o                         
  -4   4   6         29.58         24.39         4.08 o                         
  -3   4   6         89.52         94.27         4.15 o                         
  -2   4   6         52.18         53.42         3.04 o                         
  -1   4   6        179.83        174.84         3.70 o                         
   0   4   6        211.16        217.62         4.22 o                         
   1   4   6         44.71         42.50         2.73 o                         
   2   4   6         45.51         42.29         3.13 o                         
   3   4   6         15.65         12.76         3.30 o                         
   4   4   6        153.11        162.56         6.46 o                         
   5   4   6        228.23        267.63        17.15 o                         
   6   4   6        286.42        306.68        19.18 o                         
   7   4   6        129.06        168.04        21.94 o                         
  -7   5   6          0.26          8.85        10.25 o                         
  -6   5   6          9.10          0.81         6.98 o                         
  -5   5   6         17.22         22.76         5.13 o                         
  -4   5   6        175.45        162.23         6.73 o                         
  -3   5   6        130.22        130.21         5.11 o                         
  -2   5   6        768.56        784.22        10.05 o                         
  -1   5   6       2027.20       2114.25        18.67 o                         
   0   5   6        551.15        589.88         7.36 o                         
   1   5   6        686.02        683.67         8.23 o                         
   2   5   6        382.83        356.06         6.13 o                         
   3   5   6         14.62         16.63         3.76 o                         
   4   5   6          2.26          6.31         5.42 o                         
   5   5   6         28.53         45.04         7.87 o                         
   6   5   6        118.26        137.32        15.45 o                         
  -7   6   6          1.59         -8.44         8.44 o                         
  -6   6   6          0.87          5.97         7.98 o                         
  -5   6   6         26.09         11.31         6.19 o                         
  -4   6   6          0.33          1.08         4.64 o                         
  -3   6   6        465.75        467.98        10.98 o                         
  -2   6   6         35.06         32.93         4.59 o                         
  -1   6   6         33.06         46.78         4.40 o                         
   0   6   6          0.46          3.01         3.84 o                         
   1   6   6        250.36        241.06         5.75 o                         
   2   6   6          0.64         -1.14         2.87 o                         
   3   6   6         27.06         26.29         4.27 o                         
   4   6   6        131.72        138.28         9.67 o                         
   5   6   6         57.43         65.12         8.70 o                         
   6   6   6        168.88        195.79        17.65 o                         
  -7   7   6          0.51         -8.67         8.73 o                         
  -6   7   6          2.03         -8.31         8.31 o                         
  -5   7   6         24.71         27.44        10.63 o                         
  -4   7   6          0.02         -1.35         5.44 o                         
  -3   7   6         72.15         82.14         6.61 o                         
  -2   7   6         42.95         41.32         6.98 o                         
  -1   7   6        415.02        386.61         9.39 o                         
   0   7   6        268.96        263.83         6.49 o                         
   1   7   6        787.28        777.30        10.33 o                         
   2   7   6        198.89        208.86         6.46 o                         
   3   7   6        179.60        184.67         8.94 o                         
   4   7   6          1.35          7.28         8.00 o                         
   5   7   6          7.40         -0.88        10.12 o                         
   6   7   6          0.16         13.30        16.85 o                         
  -6   8   6         21.55          9.03         9.79 o                         
  -5   8   6         22.19          8.77         8.49 o                         
  -4   8   6          2.72         10.74         6.32 o                         
  -3   8   6         66.52         68.68         7.10 o                         
  -2   8   6          0.93          1.85         5.88 o                         
  -1   8   6         81.65         89.37         6.39 o                         
   0   8   6          1.51          5.85         3.61 o                         
   1   8   6        252.27        270.14         8.57 o                         
   2   8   6          0.61         -4.40         4.40 o                         
   3   8   6         10.89          6.08         5.60 o                         
   4   8   6          2.87         12.61         6.75 o                         
   5   8   6         84.07         88.71        10.96 o                         
  -5   9   6          0.50          0.41         8.38 o                         
  -4   9   6          0.18          3.03         6.56 o                         
  -3   9   6        195.10        193.21        10.37 o                         
  -2   9   6         56.58         61.18         6.76 o                         
  -1   9   6       2233.26       2275.74        29.44 o                         
   0   9   6        128.31        148.03         9.03 o                         
   1   9   6       1588.67       1534.33        18.35 o                         
   2   9   6         13.62          2.83         5.36 o                         
   3   9   6         51.06         45.85         7.27 o                         
   4   9   6          4.55         12.06         7.63 o                         
  -4  10   6          0.49         -6.43        10.06 o                         
  -3  10   6          8.69          8.05         6.41 o                         
  -2  10   6          1.87         -1.62         6.12 o                         
  -1  10   6         36.40         31.47         6.55 o                         
   0  10   6          0.26          1.15         5.65 o                         
   1  10   6         41.64         31.02         6.87 o                         
   2  10   6          1.07         -5.80         5.80 o                         
   3  10   6         16.33          3.02         7.14 o                         
  -3  11   6          0.67         -3.05         7.54 o                         
  -2  11   6          3.65          6.18         7.78 o                         
  -1  11   6         43.32         73.49         9.01 o                         
   0  11   6          5.55         -0.64         6.71 o                         
   1  11   6          0.36         -3.03         6.75 o                         
   2  11   6         14.63         13.50         7.02 o                         
  -7   0   7        467.55        480.35        27.28 o                         
  -5   0   7        310.03        306.30        16.80 o                         
  -3   0   7       2816.44       2877.16        26.77 o                         
  -1   0   7       6248.07       6511.30        76.44 o                         
   1   0   7        301.01        251.18        11.41 o                         
   3   0   7          4.22         -0.04         2.44 o                         
   5   0   7          0.76          5.03         6.99 o                         
   7   0   7         83.70        119.56        38.46 o                         
  -8   1   7          2.15         -5.95        12.62 o                         
  -7   1   7          4.15         -6.04         7.96 o                         
  -6   1   7         24.20         21.52         5.00 o                         
  -5   1   7         26.80         18.76         4.22 o                         
  -4   1   7          2.58          3.35         2.95 o                         
  -3   1   7         99.36        106.12         3.39 o                         
  -2   1   7          0.94          2.69         2.61 o                         
  -1   1   7         18.77         19.13         2.03 o                         
   0   1   7         36.54         37.89         2.37 o                         
   1   1   7       1121.17       1133.33        15.71 o                         
   2   1   7          0.01          0.79         2.37 o                         
   3   1   7        604.15        610.36         8.32 o                         
   4   1   7          5.99          0.24         3.11 o                         
   5   1   7          9.66         13.80         5.01 o                         
   6   1   7         12.93         25.30        11.41 o                         
   7   1   7          7.98         19.41        22.73 o                         
  -8   2   7         27.01          0.20        11.66 o                         
  -7   2   7         62.78         37.61         8.45 o                         
  -6   2   7         72.38         63.80         5.88 o                         
  -5   2   7         35.48         34.01         4.49 o                         
  -4   2   7          5.24          3.95         3.20 o                         
  -3   2   7         19.87         16.74         2.81 o                         
  -2   2   7        154.13        154.94         3.52 o                         
  -1   2   7        131.67        119.68         3.31 o                         
   0   2   7         62.12         68.57         3.05 o                         
   1   2   7       2417.95       2367.21        25.63 o                         
   2   2   7          0.29         -1.62         3.39 o                         
   3   2   7        512.42        470.42        10.51 o                         
   4   2   7          2.31         -3.02         5.00 o                         
   5   2   7          0.17          8.23         7.15 o                         
   6   2   7          9.95         35.02        12.61 o                         
   7   2   7          0.02          3.06        23.59 o                         
  -8   3   7          1.17          2.57        12.01 o                         
  -7   3   7         72.24         59.98         8.14 o                         
  -6   3   7         64.68         69.20         6.64 o                         
  -5   3   7         18.66         17.78         4.12 o                         
  -4   3   7        409.98        426.06         8.57 o                         
  -3   3   7         41.19         34.79         3.31 o                         
  -2   3   7          0.03          1.18         1.96 o                         
  -1   3   7        495.25        481.68         5.49 o                         
   0   3   7        232.52        252.29         4.98 o                         
   1   3   7         71.15         61.35         3.09 o                         
   2   3   7         34.10         31.02         4.31 o                         
   3   3   7        208.66        224.81         6.95 o                         
   4   3   7         25.72         26.49         5.23 o                         
   5   3   7          8.67         14.43         8.18 o                         
   6   3   7          0.23         19.28        13.01 o                         
   7   3   7         83.83         70.06        29.37 o                         
  -8   4   7          0.56         -9.53         9.53 o                         
  -7   4   7          8.41         13.42         8.22 o                         
  -6   4   7          2.04         -0.01         6.20 o                         
  -5   4   7         12.78          7.85         4.31 o                         
  -4   4   7         11.99         13.72         3.67 o                         
  -3   4   7        277.30        302.88         6.50 o                         
  -2   4   7         78.12         76.08         3.79 o                         
  -1   4   7        616.36        599.83         6.27 o                         
   0   4   7        118.64        118.50         4.39 o                         
   1   4   7        230.24        220.85         4.54 o                         
   2   4   7        216.52        214.27         4.37 o                         
   3   4   7       1204.58       1218.91        13.70 o                         
   4   4   7        396.02        417.38         9.52 o                         
   5   4   7        248.69        275.00        15.18 o                         
   6   4   7         19.39         18.64        12.17 o                         
  -7   5   7         58.00         53.06         9.40 o                         
  -6   5   7        109.39        102.87         9.34 o                         
  -5   5   7        275.24        265.21        11.03 o                         
  -4   5   7         14.59         15.03         4.89 o                         
  -3   5   7        282.25        315.66         7.09 o                         
  -2   5   7         16.77         25.83         3.66 o                         
  -1   5   7         12.27          9.67         3.00 o                         
   0   5   7        103.68        108.65         4.00 o                         
   1   5   7         18.49         18.95         3.16 o                         
   2   5   7        154.81        145.11         4.48 o                         
   3   5   7          0.04         -0.91         3.27 o                         
   4   5   7        101.97        116.85         6.99 o                         
   5   5   7          8.56         20.19        10.02 o                         
   6   5   7          6.18         12.33        11.76 o                         
  -7   6   7         22.69         13.05         9.22 o                         
  -6   6   7         11.09          2.57         7.93 o                         
  -5   6   7         41.36         40.98         6.78 o                         
  -4   6   7          3.65          4.75         5.79 o                         
  -3   6   7          9.01         13.90         4.97 o                         
  -2   6   7        569.57        621.14        11.59 o                         
  -1   6   7          3.48          9.05         3.74 o                         
   0   6   7          6.30          4.67         3.65 o                         
   1   6   7          4.69         -0.19         2.82 o                         
   2   6   7        562.78        542.99         8.50 o                         
   3   6   7         62.57         56.90         5.09 o                         
   4   6   7         40.15         37.17         6.05 o                         
   5   6   7         23.28         21.56         9.88 o                         
   6   6   7          1.47         10.41        12.95 o                         
  -6   7   7         25.65         24.09         9.11 o                         
  -5   7   7         90.04         86.35         8.46 o                         
  -4   7   7          5.01         -1.88         5.61 o                         
  -3   7   7         21.60         26.79         5.76 o                         
  -2   7   7          0.38         -2.63         4.81 o                         
  -1   7   7         13.13          7.58         4.30 o                         
   0   7   7         40.79         50.55         3.89 o                         
   1   7   7          0.23          4.49         3.49 o                         
   2   7   7          2.17          0.70         3.74 o                         
   3   7   7          6.49         11.91         5.38 o                         
   4   7   7         98.04        132.87        10.42 o                         
   5   7   7          0.05         -9.78         9.78 o                         
  -6   8   7        222.92        224.33        15.37 o                         
  -5   8   7         19.51         21.40         8.65 o                         
  -4   8   7         18.74         25.79         6.66 o                         
  -3   8   7          2.65         -0.90         6.06 o                         
  -2   8   7        216.84        209.30         9.08 o                         
  -1   8   7         44.15         35.42         5.31 o                         
   0   8   7         31.65         22.26         4.18 o                         
   1   8   7         15.18          3.80         4.61 o                         
   2   8   7         10.90          6.84         4.69 o                         
   3   8   7          3.50          1.92         6.13 o                         
   4   8   7          0.51          0.96         6.79 o                         
   5   8   7          7.60         13.33        15.57 o                         
  -5   9   7          3.31          2.52         8.51 o                         
  -4   9   7          8.45          2.08         6.79 o                         
  -3   9   7          2.61         -2.61         6.67 o                         
  -2   9   7         21.84         21.04         5.81 o                         
  -1   9   7          6.43          5.81         6.33 o                         
   0   9   7          0.49          3.05         4.82 o                         
   1   9   7          1.94          6.35         5.20 o                         
   2   9   7         98.76        100.00         8.72 o                         
   3   9   7         17.99         13.54         8.02 o                         
   4   9   7          0.09         -1.03         7.03 o                         
  -4  10   7          4.37         -0.55         9.62 o                         
  -3  10   7         10.32          4.40         6.41 o                         
  -2  10   7          2.70          3.44         6.33 o                         
  -1  10   7          1.02         -6.46         6.46 o                         
   0  10   7         24.78         20.67         7.18 o                         
   1  10   7          0.40         -5.60         6.01 o                         
   2  10   7         31.94         42.11         7.36 o                         
   3  10   7         11.81          0.24         7.28 o                         
  -3  11   7         16.62         -5.87         7.24 o                         
  -2  11   7          1.28          0.50         7.46 o                         
  -1  11   7          4.90         -2.13         7.35 o                         
   0  11   7         47.84         34.74         9.51 o                         
   1  11   7          5.15         -5.88         6.65 o                         
  -8   0   8         28.26          7.15        19.58 o                         
  -6   0   8         27.32         22.07        14.68 o                         
  -4   0   8         51.55         31.33         4.69 o                         
  -2   0   8       2721.05       2744.57        33.04 o                         
   0   0   8        375.66        396.18         8.41 o                         
   2   0   8          2.48         -0.75         4.44 o                         
   4   0   8        935.81        979.53        22.19 o                         
   6   0   8        537.98        641.80        55.24 o                         
  -8   1   8          0.57        -10.89        10.89 o                         
  -7   1   8          0.83         -2.45         9.26 o                         
  -6   1   8          1.14         -2.07         5.47 o                         
  -5   1   8          0.01         -3.19         3.65 o                         
  -4   1   8       1051.36       1040.96        12.07 o                         
  -3   1   8         23.27         26.05         2.76 o                         
  -2   1   8       1948.34       2052.41        17.71 o                         
  -1   1   8        128.76        142.15         4.50 o                         
   0   1   8         11.96          1.60         2.64 o                         
   1   1   8          2.97         -3.56         3.56 o                         
   2   1   8         98.02         75.71         4.60 o                         
   3   1   8         30.76         28.34         3.08 o                         
   4   1   8         12.11          6.57         3.30 o                         
   5   1   8          2.15         -1.88         7.22 o                         
   6   1   8          6.83          5.52        13.91 o                         
   7   1   8          0.18         24.47        23.67 o                         
  -8   2   8         19.08         -3.81        12.21 o                         
  -7   2   8         13.43         10.81         7.69 o                         
  -6   2   8          8.61          2.40         5.53 o                         
  -5   2   8         49.92         49.68         4.63 o                         
  -4   2   8         12.60          9.77         3.23 o                         
  -3   2   8          0.71          0.07         2.53 o                         
  -2   2   8         31.43         37.38         2.41 o                         
  -1   2   8         60.03         63.84         2.69 o                         
   0   2   8        156.50        154.80         5.17 o                         
   1   2   8         52.52         42.51         5.11 o                         
   2   2   8         13.50         14.45         4.64 o                         
   3   2   8         64.92         56.70         5.84 o                         
   4   2   8        122.20        113.54         5.46 o                         
   5   2   8          0.38         23.03        12.08 o                         
   6   2   8          0.11          4.99        12.17 o                         
   7   2   8          0.14         31.11        24.23 o                         
  -8   3   8          4.16         -6.12        12.82 o                         
  -7   3   8         32.65         25.55         7.40 o                         
  -6   3   8         42.30         37.02         6.24 o                         
  -5   3   8         50.28         50.12         4.72 o                         
  -4   3   8       1093.47       1150.84        13.07 o                         
  -3   3   8         11.12          6.01         2.88 o                         
  -2   3   8        718.89        743.44         7.61 o                         
  -1   3   8        434.54        424.01         5.35 o                         
   0   3   8          5.80          2.80         2.29 o                         
   1   3   8         52.85         49.74         5.12 o                         
   2   3   8         12.68          4.27         4.20 o                         
   3   3   8        245.95        243.22         6.45 o                         
   4   3   8        108.58        111.53         7.36 o                         
   5   3   8         38.73         41.28        13.63 o                         
   6   3   8        193.07        234.25        27.86 o                         
  -8   4   8          2.79          2.33        12.16 o                         
  -7   4   8          0.51          6.52         7.87 o                         
  -6   4   8          1.33         -1.82         5.26 o                         
  -5   4   8         36.78         37.59         4.77 o                         
  -4   4   8         47.83         46.16         5.00 o                         
  -3   4   8          0.67          2.75         3.06 o                         
  -2   4   8         76.17         77.81         3.79 o                         
  -1   4   8          6.33          2.79         2.08 o                         
   0   4   8         61.19         63.41         3.92 o                         
   1   4   8        330.67        325.72         5.45 o                         
   2   4   8        687.11        682.88         7.77 o                         
   3   4   8        605.44        595.60         8.96 o                         
   4   4   8       1001.80       1091.31        17.26 o                         
   5   4   8        258.38        253.95        19.81 o                         
   6   4   8        348.47        415.53        22.26 o                         
  -7   5   8          0.01          5.66         8.45 o                         
  -6   5   8        110.25         85.16        13.39 o                         
  -5   5   8        172.85        158.60         8.51 o                         
  -4   5   8        210.46        201.92        14.52 o                         
  -3   5   8        726.82        743.12        10.37 o                         
  -2   5   8        266.98        275.07         7.88 o                         
  -1   5   8         70.82         66.13         3.79 o                         
   0   5   8        120.22        123.38         5.16 o                         
   1   5   8         30.52         31.49         3.57 o                         
   2   5   8        223.23        226.02         7.53 o                         
   3   5   8         53.79         54.03         4.31 o                         
   4   5   8        247.47        281.57        12.00 o                         
   5   5   8        131.75        160.97        22.78 o                         
   6   5   8          8.84         10.28        12.92 o                         
  -7   6   8         50.74         42.09        10.84 o                         
  -6   6   8          3.24          2.59        11.15 o                         
  -5   6   8        120.00        129.31         9.87 o                         
  -4   6   8         10.84          6.43         5.80 o                         
  -3   6   8         31.93         29.39         4.96 o                         
  -2   6   8          1.16          8.50         4.51 o                         
  -1   6   8         71.03         76.04         4.88 o                         
   0   6   8         58.32         48.25         3.58 o                         
   1   6   8          1.70          2.21         3.12 o                         
   2   6   8        432.22        441.97         7.96 o                         
   3   6   8        408.65        436.82        10.43 o                         
   4   6   8        264.86        325.17        27.24 o                         
   5   6   8        447.71        446.48        30.90 o                         
  -6   7   8          0.00         -6.54         8.48 o                         
  -5   7   8         25.66         19.19         8.87 o                         
  -4   7   8         48.59         48.90         6.72 o                         
  -3   7   8        374.87        374.70        11.09 o                         
  -2   7   8        285.08        296.16        14.53 o                         
  -1   7   8        575.94        573.06        10.94 o                         
   0   7   8        169.56        178.55         5.79 o                         
   1   7   8         46.52         49.78         4.58 o                         
   2   7   8          0.26         -2.77         4.56 o                         
   3   7   8          0.34         -4.84         4.84 o                         
   4   7   8          1.16         -5.79         6.00 o                         
   5   7   8          4.98         18.40        14.90 o                         
  -6   8   8          0.23          7.81        11.52 o                         
  -5   8   8         29.22         36.91         8.94 o                         
  -4   8   8          0.15          3.98         6.42 o                         
  -3   8   8        125.85        134.05         8.58 o                         
  -2   8   8          0.73          5.63         5.37 o                         
  -1   8   8        103.59        106.92         6.45 o                         
   0   8   8          0.03         -0.37         3.94 o                         
   1   8   8        100.46        114.75         8.57 o                         
   2   8   8          7.53         -1.26         4.96 o                         
   3   8   8         10.29         10.59         5.80 o                         
   4   8   8          3.21         12.29         6.46 o                         
  -5   9   8        271.36        267.60        24.07 o                         
  -4   9   8         48.78         39.90         7.97 o                         
  -3   9   8       1328.71       1414.73        30.80 o                         
  -2   9   8         35.33         34.23         6.16 o                         
  -1   9   8        533.48        494.58        13.30 o                         
   0   9   8          0.93          0.90         6.06 o                         
   1   9   8          8.64         -3.05         5.59 o                         
   2   9   8         12.37         16.41         5.85 o                         
   3   9   8          4.45          6.76         7.04 o                         
   4   9   8          7.14          1.30         6.63 o                         
  -4  10   8          0.58         -3.95         8.03 o                         
  -3  10   8         36.97         30.73         7.97 o                         
  -2  10   8          0.52         -1.02         7.00 o                         
  -1  10   8         28.61         18.84         6.97 o                         
   0  10   8          4.98          7.53         6.87 o                         
   1  10   8          2.07         -2.69         6.21 o                         
   2  10   8          0.89          2.19         6.52 o                         
  -2  11   8          2.37         -4.59         7.88 o                         
  -1  11   8          4.03         -7.20         7.52 o                         
   0  11   8         10.91         13.12         7.61 o                         
   1  11   8          2.47         -1.71         9.01 o                         
  -7   0   9          0.06          2.74        14.60 o                         
  -5   0   9        914.53        951.94        22.20 o                         
  -3   0   9        863.53        848.76        17.76 o                         
  -1   0   9        168.73        161.62         6.31 o                         
   1   0   9        115.52        117.63         8.48 o                         
   3   0   9        166.21        158.76         5.40 o                         
   5   0   9        266.23        315.33        22.12 o                         
  -8   1   9          7.07        -10.77        10.77 o                         
  -7   1   9          4.01         -8.96         9.97 o                         
  -6   1   9          3.63          7.31         5.48 o                         
  -5   1   9         23.65         25.30         3.95 o                         
  -4   1   9         20.83         19.93         2.46 o                         
  -3   1   9         81.46         90.53         5.20 o                         
  -2   1   9         40.46         45.27         3.25 o                         
  -1   1   9       1383.88       1452.70        12.26 o                         
   0   1   9         10.51          5.29         2.62 o                         
   1   1   9        157.30        160.33         5.81 o                         
   2   1   9         26.24         17.75         5.15 o                         
   3   1   9         27.28         22.96         3.33 o                         
   4   1   9          6.06          6.57         4.81 o                         
   5   1   9         47.44         24.67         8.65 o                         
   6   1   9          2.09         19.07        27.97 o                         
  -8   2   9         12.47          9.44        13.92 o                         
  -7   2   9          5.16          4.30         9.02 o                         
  -6   2   9          1.83         -5.30         5.30 o                         
  -5   2   9          3.23          1.90         3.68 o                         
  -4   2   9         67.34         67.10         4.12 o                         
  -3   2   9        361.37        345.94         8.26 o                         
  -2   2   9         97.76         97.67         3.43 o                         
  -1   2   9       1424.33       1406.97        12.09 o                         
   0   2   9        121.43        124.49         3.70 o                         
   1   2   9         33.75         32.23         3.91 o                         
   2   2   9          7.94         -0.26         5.28 o                         
   3   2   9         13.16          8.57         5.19 o                         
   4   2   9         42.03         45.46         8.55 o                         
   5   2   9          3.37         16.50        12.24 o                         
   6   2   9         36.98         46.54        19.85 o                         
  -8   3   9         42.73         30.32        10.46 o                         
  -7   3   9          0.30          2.96         8.91 o                         
  -6   3   9         40.35         40.63         6.26 o                         
  -5   3   9          0.23          0.36         3.63 o                         
  -4   3   9         36.84         43.85         5.05 o                         
  -3   3   9         94.41         88.07         4.13 o                         
  -2   3   9          0.30         -1.48         2.24 o                         
  -1   3   9        161.31        177.09         4.06 o                         
   0   3   9        184.11        180.18         4.95 o                         
   1   3   9         80.53         88.71         7.53 o                         
   2   3   9          1.37         -6.36         6.36 o                         
   3   3   9        439.92        417.89        10.26 o                         
   4   3   9          2.32          2.48         4.58 o                         
   5   3   9        134.16        144.18        16.77 o                         
   6   3   9         58.92         81.26        16.66 o                         
  -7   4   9          0.31         -9.01         9.01 o                         
  -6   4   9          0.31         -5.75         5.75 o                         
  -5   4   9         76.36         81.66         7.23 o                         
  -4   4   9         37.13         30.68         4.79 o                         
  -3   4   9         16.46         11.91         2.61 o                         
  -2   4   9          0.28          4.68         2.41 o                         
  -1   4   9        609.41        598.30         8.58 o                         
   0   4   9        689.49        690.69        10.12 o                         
   1   4   9       1049.99       1070.80        16.28 o                         
   2   4   9        389.60        358.97         7.95 o                         
   3   4   9        139.82        127.61         7.09 o                         
   4   4   9          1.46         11.48         6.47 o                         
   5   4   9          1.90          8.66        13.74 o                         
   6   4   9         18.89         36.87        13.45 o                         
  -7   5   9         80.24         70.00        11.31 o                         
  -6   5   9          0.04         -1.52         7.41 o                         
  -5   5   9         21.18         21.64         6.35 o                         
  -4   5   9          8.47          8.27         4.83 o                         
  -3   5   9         13.81          6.11         3.67 o                         
  -2   5   9          5.33          2.29         3.27 o                         
  -1   5   9          1.39         -0.94         1.79 o                         
   0   5   9        337.17        349.88         8.12 o                         
   1   5   9          0.07          2.10         2.41 o                         
   2   5   9          0.09         -1.91         2.61 o                         
   3   5   9          0.06          1.48         5.75 o                         
   4   5   9         79.83         84.77         8.30 o                         
   5   5   9         46.45         42.89        14.94 o                         
   6   5   9          2.96         16.88        13.13 o                         
  -7   6   9          4.06        -10.21        10.21 o                         
  -6   6   9         26.78         26.26         8.91 o                         
  -5   6   9          0.05          4.57         6.23 o                         
  -4   6   9         79.46         89.24         7.56 o                         
  -3   6   9          1.65         -4.48         4.48 o                         
  -2   6   9        142.55        147.72         6.34 o                         
  -1   6   9         84.31         79.58         4.51 o                         
   0   6   9        119.80        113.47         5.72 o                         
   1   6   9        150.07        143.08         6.01 o                         
   2   6   9          7.44          7.63         2.95 o                         
   3   6   9          5.43          4.14         4.72 o                         
   4   6   9         27.79         28.79         6.45 o                         
   5   6   9         12.80         12.51        15.08 o                         
  -6   7   9          0.07          3.92         8.49 o                         
  -5   7   9         16.68         11.30         7.55 o                         
  -4   7   9         14.05         13.20         7.50 o                         
  -3   7   9         26.48         25.82         6.23 o                         
  -2   7   9         11.08          9.62         5.39 o                         
  -1   7   9          4.04          5.69         3.78 o                         
   0   7   9         55.86         52.54         6.22 o                         
   1   7   9          1.65         -1.73         5.20 o                         
   2   7   9        141.00        164.05         6.97 o                         
   3   7   9          0.41         -5.12         6.01 o                         
   4   7   9         21.95         22.43         7.14 o                         
   5   7   9          0.05          1.33        18.15 o                         
  -6   8   9          1.57        -11.25        22.91 o                         
  -5   8   9          4.31          6.21         8.20 o                         
  -4   8   9         52.13         45.42         7.62 o                         
  -3   8   9         26.93         26.44         6.82 o                         
  -2   8   9          2.18          4.46         5.22 o                         
  -1   8   9          9.25          4.39         5.55 o                         
   0   8   9          7.85         -2.93         6.65 o                         
   1   8   9          2.99          4.20         5.69 o                         
   2   8   9         29.71         36.74         6.14 o                         
   3   8   9          6.21          5.56         5.67 o                         
   4   8   9         93.58        126.62        18.30 o                         
  -5   9   9          0.22         14.07         8.91 o                         
  -4   9   9          0.21         -5.54         7.74 o                         
  -3   9   9          1.22         -0.32         6.79 o                         
  -2   9   9        103.21         96.73         9.92 o                         
  -1   9   9         14.77         14.93         6.38 o                         
   0   9   9         76.34         72.77         7.58 o                         
   1   9   9          3.28          7.32         7.93 o                         
   2   9   9        101.56        130.94         8.22 o                         
   3   9   9          9.77          8.63         6.32 o                         
  -3  10   9          5.13         -5.98         7.64 o                         
  -2  10   9         31.83         27.94         7.85 o                         
  -1  10   9          1.40         -4.66         6.84 o                         
   0  10   9         21.71         11.32         6.75 o                         
   1  10   9         14.07          7.24         7.21 o                         
   2  10   9          9.22         -0.47         6.78 o                         
  -1  11   9          2.38         -7.89         7.89 o                         
  -8   0  10          0.52         -6.88        15.25 o                         
  -6   0  10         68.73         62.40        14.08 o                         
  -4   0  10        258.14        270.51        12.94 o                         
  -2   0  10         22.40         20.42         4.61 o                         
   0   0  10        638.91        648.21        11.73 o                         
   2   0  10       3767.70       3705.64        51.61 o                         
   4   0  10        611.12        655.12        27.93 o                         
   6   0  10          0.13         19.58        31.46 o                         
  -8   1  10          9.04          3.61        11.28 o                         
  -7   1  10          0.13          1.50         8.46 o                         
  -6   1  10        226.55        252.66        13.34 o                         
  -5   1  10         19.07         23.86         3.28 o                         
  -4   1  10        100.53        113.79         7.15 o                         
  -3   1  10         55.91         60.39         4.98 o                         
  -2   1  10         70.04         58.52         3.79 o                         
  -1   1  10          0.13         -1.53         1.95 o                         
   0   1  10         23.69         15.78         2.54 o                         
   1   1  10          0.41          1.79         5.16 o                         
   2   1  10          4.42          7.52        10.75 o                         
   3   1  10          1.95         -0.76         7.28 o                         
   4   1  10          8.44         21.44        10.93 o                         
   5   1  10          5.44          8.04        15.54 o                         
   6   1  10          6.04         52.02        23.45 o                         
  -8   2  10          2.97         16.39        12.84 o                         
  -7   2  10          3.86          6.23         8.79 o                         
  -6   2  10          0.87         -6.06         6.95 o                         
  -5   2  10          2.29          0.36         4.20 o                         
  -4   2  10          0.03          4.46         3.60 o                         
  -3   2  10          4.73          3.04         4.37 o                         
  -2   2  10         76.12         75.26         3.10 o                         
  -1   2  10        120.35        116.01         4.09 o                         
   0   2  10         87.36         83.24         3.49 o                         
   1   2  10          2.06         -1.88         3.49 o                         
   2   2  10        105.59         92.06         8.75 o                         
   3   2  10         21.35          3.20         7.30 o                         
   4   2  10         68.05         45.50        14.66 o                         
   5   2  10          1.51         12.15        12.72 o                         
   6   2  10         28.45         74.02        24.48 o                         
  -7   3  10          5.09         -6.57         9.06 o                         
  -6   3  10        176.16        175.91        14.23 o                         
  -5   3  10         17.19         21.41         6.09 o                         
  -4   3  10         25.30         18.74         3.55 o                         
  -3   3  10         73.25         68.11         4.62 o                         
  -2   3  10          4.58          3.04         2.61 o                         
  -1   3  10        163.10        151.79         6.44 o                         
   0   3  10          3.01          0.60         3.12 o                         
   1   3  10        391.38        354.36         9.22 o                         
   2   3  10        571.09        564.54        12.92 o                         
   3   3  10          0.05         -4.80         4.80 o                         
   4   3  10        313.84        314.16        25.15 o                         
   5   3  10          0.73         17.53        15.38 o                         
   6   3  10          1.35          9.14        14.37 o                         
  -7   4  10          2.00         -2.69         9.23 o                         
  -6   4  10         11.07          8.14         8.12 o                         
  -5   4  10          2.97         -2.04         5.75 o                         
  -4   4  10          1.11         -1.30         3.29 o                         
  -3   4  10         28.47         30.09         3.14 o                         
  -2   4  10        114.79        123.44         5.22 o                         
  -1   4  10        573.51        577.66         8.92 o                         
   0   4  10       1648.10       1667.19        18.28 o                         
   1   4  10        830.85        842.98        14.57 o                         
   2   4  10       1908.26       1894.18        25.17 o                         
   3   4  10        433.85        434.24        13.55 o                         
   4   4  10        387.97        441.77        19.88 o                         
   5   4  10         82.53         87.09        15.39 o                         
  -7   5  10         68.90         46.43        11.72 o                         
  -6   5  10         32.38         11.89         9.19 o                         
  -5   5  10         82.33         67.39         7.55 o                         
  -4   5  10         43.68         38.32         6.25 o                         
  -3   5  10          0.03          0.42         3.64 o                         
  -2   5  10          8.00          7.33         3.22 o                         
  -1   5  10          4.77          4.46         3.46 o                         
   0   5  10        538.94        576.70        10.37 o                         
   1   5  10        160.93        165.64         4.02 o                         
   2   5  10        232.12        249.91         9.80 o                         
   3   5  10        305.56        350.76        13.16 o                         
   4   5  10          7.26         22.46         9.35 o                         
   5   5  10          7.18          1.69        13.98 o                         
  -6   6  10          0.01         -9.18         9.18 o                         
  -5   6  10         13.10         10.54         6.60 o                         
  -4   6  10          0.21          2.95         6.29 o                         
  -3   6  10          1.95          2.23         4.60 o                         
  -2   6  10        166.24        167.34        10.95 o                         
  -1   6  10         81.18         82.36         5.01 o                         
   0   6  10        504.58        503.21        10.32 o                         
   1   6  10       1221.26       1279.84        15.52 o                         
   2   6  10        242.31        248.16         4.94 o                         
   3   6  10        418.25        406.16        17.35 o                         
   4   6  10         69.12         66.66        15.20 o                         
   5   6  10          2.07          9.32        14.40 o                         
  -6   7  10         30.80         28.81        10.37 o                         
  -5   7  10        205.31        202.89        15.42 o                         
  -4   7  10        139.51        136.17         8.75 o                         
  -3   7  10        120.92        124.82         9.03 o                         
  -2   7  10         84.29         90.71         6.16 o                         
  -1   7  10          0.89         10.32         5.25 o                         
   0   7  10          8.12          7.35         4.75 o                         
   1   7  10          4.89         15.86         4.76 o                         
   2   7  10         11.16         14.60         4.44 o                         
   3   7  10         14.91         11.09        10.22 o                         
   4   7  10          0.13         -6.46        12.88 o                         
  -5   8  10         64.67         62.12        13.12 o                         
  -4   8  10          0.06         -6.41         6.41 o                         
  -3   8  10          0.22         -1.33         6.19 o                         
  -2   8  10          5.31          8.52         6.02 o                         
  -1   8  10         89.66        100.72         9.05 o                         
   0   8  10          6.17         13.23         5.78 o                         
   1   8  10         55.18         39.83         6.00 o                         
   2   8  10          2.53          0.83         6.57 o                         
   3   8  10        133.15        114.78        11.91 o                         
   4   8  10          6.23         -3.64        11.83 o                         
  -4   9  10          3.06         -5.00         7.31 o                         
  -3   9  10         93.33         92.89         8.62 o                         
  -2   9  10          1.55         -2.77         7.01 o                         
  -1   9  10         10.87         21.59         6.65 o                         
   0   9  10         13.34         14.16         6.34 o                         
   1   9  10          0.17          0.19         6.24 o                         
   2   9  10          0.00         -0.14         6.58 o                         
   3   9  10         49.10         13.93        15.18 o                         
  -3  10  10          2.86         -1.24         7.74 o                         
  -2  10  10          2.50         -6.66         6.93 o                         
  -1  10  10          0.58          5.23         7.04 o                         
   0  10  10          2.15         -6.39         6.39 o                         
   1  10  10          0.05         -6.65         6.94 o                         
  -7   0  11        137.51        145.60        13.85 o                         
  -5   0  11        114.05        138.63        13.77 o                         
  -3   0  11        233.88        253.64        10.14 o                         
  -1   0  11         15.80          8.31         3.99 o                         
   1   0  11        792.24        796.75        22.68 o                         
   3   0  11        131.71        139.14        19.58 o                         
   5   0  11        101.91        106.92        20.63 o                         
  -8   1  11          1.06         28.01        15.48 o                         
  -7   1  11          0.05          0.43         9.45 o                         
  -6   1  11          7.56          8.89         7.27 o                         
  -5   1  11        197.08        221.24        13.91 o                         
  -4   1  11         13.50         11.67         5.55 o                         
  -3   1  11        482.68        537.31        11.10 o                         
  -2   1  11         12.37         14.26         3.46 o                         
  -1   1  11          8.51          6.50         2.45 o                         
   0   1  11          5.31          1.74         2.19 o                         
   1   1  11         12.25         16.30         5.02 o                         
   2   1  11          1.42         -3.00         3.00 o                         
   3   1  11        250.78        150.66        20.69 o                         
   4   1  11          8.20          2.06        15.66 o                         
   5   1  11        171.25        161.19        22.00 o                         
   6   1  11         29.29         50.82        23.45 o                         
  -7   2  11         11.22          5.62         9.91 o                         
  -6   2  11         23.56         18.03         7.37 o                         
  -5   2  11        236.39        246.09        10.88 o                         
  -4   2  11        121.92        133.22         8.73 o                         
  -3   2  11        262.66        276.17         9.41 o                         
  -2   2  11        235.27        236.75         7.57 o                         
  -1   2  11          9.83         10.41         2.67 o                         
   0   2  11          3.61          1.05         2.38 o                         
   1   2  11          0.06         -4.10         5.11 o                         
   2   2  11         94.92        103.07         8.41 o                         
   3   2  11          1.28         -8.02         8.02 o                         
   4   2  11         24.44         34.31        10.09 o                         
   5   2  11         32.97         68.97        14.55 o                         
   6   2  11          1.69         25.77        23.48 o                         
  -7   3  11          1.84         -9.06         9.06 o                         
  -6   3  11          5.27          1.70         6.98 o                         
  -5   3  11          0.72          0.57         5.03 o                         
  -4   3  11         30.38         28.42         4.69 o                         
  -3   3  11        144.44        146.95         6.73 o                         
  -2   3  11         33.40         27.60         3.58 o                         
  -1   3  11        105.85        109.27         4.89 o                         
   0   3  11         10.45          7.00         2.78 o                         
   1   3  11        917.65        894.31        15.49 o                         
   2   3  11         74.20         64.51        10.45 o                         
   3   3  11         27.98          1.81         8.55 o                         
   4   3  11         93.07         75.29        21.31 o                         
   5   3  11         45.22         60.05        18.97 o                         
  -7   4  11          1.32         -6.23         9.66 o                         
  -6   4  11          1.46        -10.50        10.50 o                         
  -5   4  11         36.40         40.06         6.72 o                         
  -4   4  11         85.07         90.88         7.16 o                         
  -3   4  11        359.12        349.65         6.98 o                         
  -2   4  11        541.33        535.16        11.88 o                         
  -1   4  11        367.38        381.47         7.36 o                         
   0   4  11         72.20         75.45         4.25 o                         
   1   4  11         42.30         46.28         6.85 o                         
   2   4  11         31.63         15.68         5.78 o                         
   3   4  11          0.31         -4.62        11.20 o                         
   4   4  11          6.96          7.64         8.79 o                         
   5   4  11         13.63         22.93        13.71 o                         
  -7   5  11          0.03          1.75        13.39 o                         
  -6   5  11          0.00        -11.92        11.92 o                         
  -5   5  11          5.42          3.47         6.46 o                         
  -4   5  11         77.55         83.35         7.66 o                         
  -3   5  11          0.00          0.24         4.04 o                         
  -2   5  11        126.44        125.57         4.39 o                         
  -1   5  11          0.95         -2.79         3.83 o                         
   0   5  11        124.62        129.58         5.92 o                         
   1   5  11         43.30         41.09         5.49 o                         
   2   5  11         84.29         83.47         7.50 o                         
   3   5  11         79.80         78.57        10.29 o                         
   4   5  11         51.57         38.25        13.92 o                         
   5   5  11         24.20         10.94        22.19 o                         
  -6   6  11          0.44         -9.02         9.02 o                         
  -5   6  11         20.31         23.27         7.98 o                         
  -4   6  11         48.47         34.13         7.09 o                         
  -3   6  11        148.85        128.38         7.60 o                         
  -2   6  11         10.97         17.87         6.01 o                         
  -1   6  11         94.73         85.94         5.65 o                         
   0   6  11          8.37         11.37         4.26 o                         
   1   6  11          4.82          6.66         3.20 o                         
   2   6  11         77.48         72.19         7.20 o                         
   3   6  11          9.37          0.47         9.70 o                         
   4   6  11          0.00        -12.61        13.56 o                         
  -6   7  11         10.39         -4.63        10.41 o                         
  -5   7  11         21.16          5.80         8.20 o                         
  -4   7  11          0.03         -6.99         8.29 o                         
  -3   7  11          5.03         -5.65         5.65 o                         
  -2   7  11         52.69         52.21         6.49 o                         
  -1   7  11          2.72         -1.15         5.11 o                         
   0   7  11         90.85        105.16         7.41 o                         
   1   7  11         12.79          8.53         6.11 o                         
   2   7  11         24.01          9.36         6.58 o                         
   3   7  11          2.51         -9.98         9.98 o                         
   4   7  11          7.67          9.19        13.69 o                         
  -5   8  11         12.57         11.33        10.07 o                         
  -4   8  11          3.44          8.89         6.93 o                         
  -3   8  11          9.97         -2.61         6.42 o                         
  -2   8  11          5.17         11.02         7.19 o                         
  -1   8  11          0.00          1.86         6.06 o                         
   0   8  11        133.22        153.96        11.85 o                         
   1   8  11          2.71          1.66         5.99 o                         
   2   8  11         96.32        101.54         9.80 o                         
   3   8  11          0.05        -16.25        16.25 o                         
  -4   9  11        151.42        123.11        10.55 o                         
  -3   9  11          9.65          0.85         7.61 o                         
  -2   9  11          0.19         -0.87         6.46 o                         
  -1   9  11          3.72          3.80         6.21 o                         
   0   9  11        242.20        271.83        15.90 o                         
   1   9  11          8.94         13.69         6.28 o                         
   2   9  11         13.73         10.72         8.02 o                         
  -2  10  11          5.16          0.88         7.66 o                         
  -1  10  11          1.88         -4.50         6.64 o                         
   0  10  11         25.22         37.71         9.49 o                         
  -6   0  12          0.00          7.43         9.56 o                         
  -4   0  12          3.88         -7.60         7.60 o                         
  -2   0  12       1462.10       1510.01        25.62 o                         
   0   0  12       2992.55       2903.08        52.88 o                         
   2   0  12        150.58        168.76        39.51 o                         
   4   0  12          1.05         19.80        13.48 o                         
  -7   1  12          4.74         18.07         8.12 o                         
  -6   1  12          0.01          5.35         7.33 o                         
  -5   1  12          8.84          4.96         7.53 o                         
  -4   1  12         25.76         24.82         6.86 o                         
  -3   1  12          1.09          7.44         4.54 o                         
  -2   1  12         27.02         29.48         4.04 o                         
  -1   1  12          3.26         -0.22         2.59 o                         
   0   1  12         81.19         82.40         4.28 o                         
   1   1  12          2.74          5.43         2.35 o                         
   2   1  12         19.19         23.09         4.13 o                         
   3   1  12         14.10         -2.56         9.91 o                         
   4   1  12         13.08         16.63        17.84 o                         
   5   1  12          3.79         29.13        13.69 o                         
  -7   2  12          0.11          5.24        10.78 o                         
  -6   2  12          1.33         -2.34         7.94 o                         
  -5   2  12         19.75         21.55         8.66 o                         
  -4   2  12          0.80          1.90         5.99 o                         
  -3   2  12         30.36         32.19         5.25 o                         
  -2   2  12        172.58        172.21         8.82 o                         
  -1   2  12         28.16         26.65         3.83 o                         
   0   2  12          0.09         -2.82         3.40 o                         
   1   2  12         37.33         29.92         5.87 o                         
   2   2  12        189.50        202.50         7.99 o                         
   3   2  12          3.87          4.09         9.08 o                         
   4   2  12          3.83          9.30        11.49 o                         
   5   2  12          0.86         23.63        14.01 o                         
  -7   3  12          4.96         -3.97         9.59 o                         
  -6   3  12          0.43         -1.97         7.53 o                         
  -5   3  12          2.84         -0.73         7.18 o                         
  -4   3  12         12.04          0.50         6.27 o                         
  -3   3  12        240.95        245.57         8.37 o                         
  -2   3  12        104.31         97.61         4.25 o                         
  -1   3  12         88.97         81.17         4.01 o                         
   0   3  12        888.67        905.85        12.35 o                         
   1   3  12         12.72          2.01         5.60 o                         
   2   3  12         92.28         85.38         9.56 o                         
   3   3  12         24.49          7.58         9.70 o                         
   4   3  12         15.41         18.66        16.10 o                         
   5   3  12         36.68         47.92        18.42 o                         
  -7   4  12          0.05          9.68        10.72 o                         
  -6   4  12          0.05         -5.60         8.91 o                         
  -5   4  12         49.59         55.63         8.14 o                         
  -4   4  12        226.32        245.35         9.47 o                         
  -3   4  12        356.31        382.68         8.97 o                         
  -2   4  12       1616.36       1713.40        17.67 o                         
  -1   4  12        638.27        646.08        13.29 o                         
   0   4  12       1455.42       1492.87        18.37 o                         
   1   4  12        400.62        386.70        10.15 o                         
   2   4  12        154.76        147.36        11.31 o                         
   3   4  12         18.42         -7.72         7.72 o                         
   4   4  12         35.43         38.11        10.65 o                         
   5   4  12         51.41         39.64        15.45 o                         
  -6   5  12          0.86         -8.58        16.38 o                         
  -5   5  12          0.19         -7.35         7.35 o                         
  -4   5  12         77.98         82.20         7.41 o                         
  -3   5  12          9.32          3.01         4.97 o                         
  -2   5  12        409.23        454.05         8.91 o                         
  -1   5  12        318.02        335.53        10.30 o                         
   0   5  12        130.89        135.86         6.00 o                         
   1   5  12        250.94        268.57         9.56 o                         
   2   5  12         22.60         17.41         7.37 o                         
   3   5  12          3.77         -0.94        10.11 o                         
   4   5  12         28.78         15.31        13.21 o                         
  -6   6  12          6.07          7.79         9.89 o                         
  -5   6  12          0.04         -3.44         8.22 o                         
  -4   6  12        154.35        149.23         9.37 o                         
  -3   6  12        366.83        383.72        13.55 o                         
  -2   6  12        287.36        323.55        14.25 o                         
  -1   6  12       1077.96       1103.34        18.09 o                         
   0   6  12        134.94        140.67         6.48 o                         
   1   6  12         85.71         78.60         7.14 o                         
   2   6  12         44.09         28.52        10.30 o                         
   3   6  12          6.87         11.39        10.20 o                         
   4   6  12          0.41          6.45        13.86 o                         
  -5   7  12          3.02         -8.61         8.61 o                         
  -4   7  12         42.74         39.42         9.34 o                         
  -3   7  12          0.10         -5.70         5.70 o                         
  -2   7  12         28.70         35.19         8.41 o                         
  -1   7  12         40.37         63.96         6.78 o                         
   0   7  12         11.15         13.55         5.12 o                         
   1   7  12          3.58          3.35         5.81 o                         
   2   7  12          8.74          4.17         8.18 o                         
   3   7  12         33.18         68.86        16.47 o                         
  -4   8  12          7.71         -2.12        13.35 o                         
  -3   8  12         15.55         16.70         6.86 o                         
  -2   8  12          0.08          0.17         6.12 o                         
  -1   8  12        144.60        147.10        12.96 o                         
   0   8  12         19.69         13.34         6.02 o                         
   1   8  12         59.28         68.32         8.82 o                         
   2   8  12          5.05         -1.03        13.92 o                         
  -3   9  12          8.93         10.15         8.56 o                         
  -2   9  12          1.28          7.01         6.78 o                         
  -1   9  12         14.70          5.42         6.50 o                         
   0   9  12          6.45         13.59         9.18 o                         
   1   9  12         92.85         93.41        10.50 o                         
  -7   0  13         62.93         78.36        14.51 o                         
  -5   0  13        146.78        159.03        16.55 o                         
  -3   0  13         35.00         54.95         9.23 o                         
  -1   0  13        454.60        443.75        16.35 o                         
   1   0  13         47.79         44.24         9.62 o                         
   3   0  13         91.54         89.50        19.58 o                         
   5   0  13         82.99        109.78        37.76 o                         
  -7   1  13        113.69        136.05        25.84 o                         
  -6   1  13          5.41         -6.93         8.45 o                         
  -5   1  13         63.88         56.98         9.30 o                         
  -4   1  13          3.36          0.80         6.36 o                         
  -3   1  13         14.21         16.42         5.12 o                         
  -2   1  13          2.58          7.38         3.70 o                         
  -1   1  13         63.07         51.11         4.25 o                         
   0   1  13          9.13         -2.66         6.56 o                         
   1   1  13        436.53        366.21         9.71 o                         
   2   1  13         18.05         22.85         6.04 o                         
   3   1  13        145.29        139.04        22.72 o                         
   4   1  13         27.79         28.39        18.36 o                         
   5   1  13         24.99         44.90        14.98 o                         
  -7   2  13         89.31         75.92        30.28 o                         
  -6   2  13         87.35         92.47        10.37 o                         
  -5   2  13         33.31         24.74         9.39 o                         
  -4   2  13        102.29         89.04        14.70 o                         
  -3   2  13          4.69          1.03         4.38 o                         
  -2   2  13          2.32          4.38         2.98 o                         
  -1   2  13          2.28         -0.21         3.42 o                         
   0   2  13         44.45         38.87         3.37 o                         
   1   2  13         16.27         22.61         5.21 o                         
   2   2  13          0.32        -11.96        12.87 o                         
   3   2  13         54.52         69.41        11.81 o                         
   4   2  13          8.93          4.92        16.31 o                         
   5   2  13          1.29         30.79        20.76 o                         
  -7   3  13         10.57          3.24        12.93 o                         
  -6   3  13          6.01         -7.58         7.58 o                         
  -5   3  13         11.49         14.55         7.62 o                         
  -4   3  13          2.69          8.12         6.39 o                         
  -3   3  13        265.36        261.72        13.03 o                         
  -2   3  13          0.00          2.22         3.73 o                         
  -1   3  13        428.76        409.10         7.93 o                         
   0   3  13        142.64        134.23         7.01 o                         
   1   3  13          1.07          4.57         6.74 o                         
   2   3  13          3.41         -6.23         6.23 o                         
   3   3  13         23.32          5.66         7.19 o                         
   4   3  13         59.53         43.64        11.73 o                         
  -6   4  13         84.06         82.35        13.53 o                         
  -5   4  13         96.20         81.21        10.85 o                         
  -4   4  13         99.79         95.90         8.94 o                         
  -3   4  13         47.98         55.44         7.39 o                         
  -2   4  13          5.65          0.17         4.59 o                         
  -1   4  13          0.28          0.41         3.69 o                         
   0   4  13         20.40         23.40         4.22 o                         
   1   4  13          6.41         14.64         7.49 o                         
   2   4  13          0.02         -6.34         6.34 o                         
   3   4  13         17.51          7.24         8.14 o                         
   4   4  13          1.91         -7.99        21.17 o                         
  -6   5  13         53.90         43.00        11.20 o                         
  -5   5  13          1.06         -3.04         9.67 o                         
  -4   5  13          4.67          5.18         7.17 o                         
  -3   5  13          1.06         -0.53         5.35 o                         
  -2   5  13        153.82        172.38         8.09 o                         
  -1   5  13         95.34        106.63         6.87 o                         
   0   5  13          8.58         10.85         6.06 o                         
   1   5  13          9.00         13.94         6.60 o                         
   2   5  13        104.43         99.58         9.67 o                         
   3   5  13        171.39        157.31        16.92 o                         
   4   5  13         62.65         58.84        15.65 o                         
  -6   6  13          0.68         -9.33         9.33 o                         
  -5   6  13         79.18         58.18         9.65 o                         
  -4   6  13         33.42         45.98         8.78 o                         
  -3   6  13         10.46          6.26         6.29 o                         
  -2   6  13          0.33         -3.06         5.17 o                         
  -1   6  13         13.70          9.22         6.03 o                         
   0   6  13         13.99         19.63         4.56 o                         
   1   6  13          0.89          8.65         7.80 o                         
   2   6  13         35.99         18.12        10.30 o                         
   3   6  13         26.31         30.51         8.90 o                         
  -5   7  13          1.27         -0.15         9.35 o                         
  -4   7  13         15.70         22.50         8.82 o                         
  -3   7  13          6.92          2.57         6.71 o                         
  -2   7  13         35.44         32.29         6.65 o                         
  -1   7  13         27.36         24.28         6.02 o                         
   0   7  13         12.55          8.59         4.94 o                         
   1   7  13          4.18          2.60         7.32 o                         
   2   7  13          1.47          5.69        10.40 o                         
   3   7  13         12.40          6.21        11.01 o                         
  -4   8  13         12.10          6.80         8.88 o                         
  -3   8  13          0.23         -6.93         8.47 o                         
  -2   8  13        149.33        172.85        10.91 o                         
  -1   8  13          0.84          3.86         6.10 o                         
   0   8  13          5.96         16.09         5.83 o                         
   1   8  13          1.57          5.31         7.86 o                         
   2   8  13        151.21        157.94        27.01 o                         
  -2   9  13         94.68         74.36         8.89 o                         
  -1   9  13          0.12          6.48         8.86 o                         
   0   9  13         12.41         21.75         9.80 o                         
  -6   0  14          3.81         13.86        13.21 o                         
  -4   0  14        662.44        711.57        23.03 o                         
  -2   0  14        724.75        744.51        17.60 o                         
   0   0  14         22.63         10.18        12.24 o                         
   2   0  14          3.91         20.90        15.03 o                         
   4   0  14         17.88         49.33        15.83 o                         
  -7   1  14          1.91         12.96         8.79 o                         
  -6   1  14          5.98          3.55         8.73 o                         
  -5   1  14          2.49         -3.94         8.22 o                         
  -4   1  14         14.26         15.97         7.41 o                         
  -3   1  14          1.02          5.10         5.02 o                         
  -2   1  14         34.46         33.70         4.70 o                         
  -1   1  14          9.07          0.93         3.20 o                         
   0   1  14          0.57         -4.89         4.89 o                         
   1   1  14          2.13          8.06         5.54 o                         
   2   1  14          0.36         13.39         7.44 o                         
   3   1  14         11.62         29.75        11.45 o                         
   4   1  14         36.92         25.83        11.62 o                         
  -7   2  14         11.43          2.65        12.01 o                         
  -6   2  14         33.60         38.34        14.03 o                         
  -5   2  14          2.27         -4.07         8.58 o                         
  -4   2  14         61.93         69.58         9.71 o                         
  -3   2  14         30.80         25.81         6.04 o                         
  -2   2  14         51.44         54.85         8.00 o                         
  -1   2  14         30.05         28.20         3.71 o                         
   0   2  14         75.43         84.73         9.26 o                         
   1   2  14          3.46         -0.29         6.66 o                         
   2   2  14          6.83         -0.85         8.38 o                         
   3   2  14          7.57          7.72         8.19 o                         
   4   2  14         21.21         19.08        11.72 o                         
  -6   3  14          0.00         -7.42         8.05 o                         
  -5   3  14         62.68         52.19        13.03 o                         
  -4   3  14        181.67        176.57        10.27 o                         
  -3   3  14          1.26          1.98         5.91 o                         
  -2   3  14        304.30        315.23        19.93 o                         
  -1   3  14          0.27          4.76         3.81 o                         
   0   3  14          5.23          6.25         5.36 o                         
   1   3  14         82.36         84.47         9.52 o                         
   2   3  14          8.53          4.54         7.10 o                         
   3   3  14         18.87         -0.20         6.86 o                         
   4   3  14        269.58        347.32        28.56 o                         
  -6   4  14        207.45        202.75        15.87 o                         
  -5   4  14        170.84        166.11        11.34 o                         
  -4   4  14        701.91        788.24        22.30 o                         
  -3   4  14        306.40        306.70        12.20 o                         
  -2   4  14        432.85        431.18        14.46 o                         
  -1   4  14        127.24        127.00         6.27 o                         
   0   4  14         12.97         10.39         5.58 o                         
   1   4  14         19.53         27.59         7.45 o                         
   2   4  14         90.76         79.14         9.29 o                         
   3   4  14        129.61        100.34        11.22 o                         
   4   4  14        151.40        154.61        19.55 o                         
  -6   5  14         70.66         46.00        17.70 o                         
  -5   5  14         29.71         29.78         9.08 o                         
  -4   5  14        164.12        149.97        11.85 o                         
  -3   5  14        214.47        212.83        11.00 o                         
  -2   5  14         49.07         34.79         5.62 o                         
  -1   5  14         34.34         32.87         4.77 o                         
   0   5  14         34.10         38.96         7.58 o                         
   1   5  14         13.12         25.30        14.84 o                         
   2   5  14         49.30         38.84         8.77 o                         
   3   5  14         52.20         33.29         8.85 o                         
  -5   6  14        305.01        298.51        17.21 o                         
  -4   6  14         98.40         93.99         9.88 o                         
  -3   6  14        288.12        282.00        15.05 o                         
  -2   6  14         38.85         38.81         7.38 o                         
  -1   6  14          2.65          1.10         7.73 o                         
   0   6  14          3.82          2.84        10.70 o                         
   1   6  14         12.96         18.76         8.95 o                         
   2   6  14         11.85         -7.64         7.64 o                         
   3   6  14          1.57         -9.57         9.57 o                         
  -4   7  14         20.62          4.93         8.48 o                         
  -3   7  14         35.17         34.83         8.54 o                         
  -2   7  14          1.22         -2.60         6.54 o                         
  -1   7  14          9.55          7.03         5.67 o                         
   0   7  14         12.12          2.56         7.23 o                         
   1   7  14         64.31         56.95        13.55 o                         
   2   7  14          0.17         -6.07        11.85 o                         
  -3   8  14         71.41         82.03        13.63 o                         
  -2   8  14         14.07          4.59         7.45 o                         
  -1   8  14          0.85         -2.99         6.67 o                         
   0   8  14          0.23         11.94        10.19 o                         
   1   8  14         25.37         34.66        10.71 o                         
  -5   0  15         45.17         59.68        12.06 o                         
  -3   0  15          7.84          7.06         8.70 o                         
  -1   0  15        232.51        225.17         8.54 o                         
   1   0  15         22.08         21.39         9.08 o                         
   3   0  15        277.14        251.02        29.37 o                         
  -6   1  15          0.01          5.71        11.32 o                         
  -5   1  15          5.52          5.16         7.65 o                         
  -4   1  15          6.11         10.78         6.84 o                         
  -3   1  15        189.55        185.36        11.90 o                         
  -2   1  15          6.18          9.06         5.38 o                         
  -1   1  15        261.45        243.81         8.26 o                         
   0   1  15          6.20          1.77         9.08 o                         
   1   1  15         96.06        102.15        11.60 o                         
   2   1  15          5.00          5.92        10.30 o                         
   3   1  15         71.72         61.01        14.43 o                         
   4   1  15          0.19         19.05        21.55 o                         
  -6   2  15         12.53         21.62        11.30 o                         
  -5   2  15          0.94         -3.13         8.98 o                         
  -4   2  15          5.19          7.98         6.91 o                         
  -3   2  15          0.12         -3.05         5.99 o                         
  -2   2  15          0.47          8.10         4.95 o                         
  -1   2  15         32.46         42.75         4.45 o                         
   0   2  15         11.35         14.51        11.51 o                         
   1   2  15         11.46          2.65         7.12 o                         
   2   2  15          0.15          8.51         8.73 o                         
   3   2  15         16.78         16.88         8.91 o                         
   4   2  15          0.15         26.33        17.85 o                         
  -6   3  15          2.20         -1.82         8.78 o                         
  -5   3  15        132.54        112.60        10.21 o                         
  -4   3  15         13.87         13.82        11.20 o                         
  -3   3  15         96.61         81.96         7.89 o                         
  -2   3  15         26.54         23.96         5.67 o                         
  -1   3  15          0.05          3.15         3.89 o                         
   0   3  15         85.33        102.90         9.82 o                         
   1   3  15          5.56          7.43         7.52 o                         
   2   3  15         58.09         48.03         8.35 o                         
   3   3  15         85.39         57.92         9.42 o                         
  -6   4  15          0.96         -9.62        11.70 o                         
  -5   4  15          0.01          0.85        13.62 o                         
  -4   4  15         19.92         21.87         7.75 o                         
  -3   4  15         17.99         20.94         6.61 o                         
  -2   4  15          2.82          9.07         5.94 o                         
  -1   4  15         21.86         23.22         4.51 o                         
   0   4  15          0.30         14.33         8.17 o                         
   1   4  15          0.01          3.05         8.00 o                         
   2   4  15          0.05         -6.72         6.72 o                         
   3   4  15         88.56         86.62        10.15 o                         
  -5   5  15          6.51         -7.92         7.92 o                         
  -4   5  15         50.08         34.22         8.45 o                         
  -3   5  15         37.63         41.56         7.77 o                         
  -2   5  15          2.73          5.43         5.88 o                         
  -1   5  15         35.07         34.58         5.44 o                         
   0   5  15         65.81         81.82        18.57 o                         
   1   5  15        256.52        237.85        20.89 o                         
   2   5  15         61.10         46.04         9.10 o                         
   3   5  15         24.09         17.30         8.44 o                         
  -5   6  15          0.83         -6.62         9.97 o                         
  -4   6  15          0.24          3.17         8.21 o                         
  -3   6  15          4.49          7.27         7.22 o                         
  -2   6  15         13.84         17.35         6.46 o                         
  -1   6  15         12.34         18.18         5.94 o                         
   0   6  15         21.12          3.36         9.49 o                         
   1   6  15         24.25         17.56        10.72 o                         
   2   6  15         65.70         47.28         9.55 o                         
  -4   7  15          6.44         10.63        10.41 o                         
  -3   7  15         18.23         22.90         8.25 o                         
  -2   7  15          0.02         -5.39         7.08 o                         
  -1   7  15          6.57          8.60         6.36 o                         
   0   7  15          2.73         -2.43        12.51 o                         
   1   7  15          1.27         -3.45        10.52 o                         
  -1   8  15         10.34          0.93        10.07 o                         
  -6   0  16        138.41        114.73        36.71 o                         
  -4   0  16        115.94        129.96        13.27 o                         
  -2   0  16         25.07         20.52         9.12 o                         
   0   0  16          0.21        -15.56        18.18 o                         
   2   0  16        184.56        133.55        25.17 o                         
  -6   1  16          1.26          7.12         9.03 o                         
  -5   1  16          0.29         12.68         8.78 o                         
  -4   1  16          1.81          6.22         6.85 o                         
  -3   1  16          4.13          5.56         6.12 o                         
  -2   1  16          0.17          5.29         4.60 o                         
  -1   1  16          0.25         -3.04         4.93 o                         
   0   1  16         29.25          1.02         8.57 o                         
   1   1  16          0.61          1.76         8.30 o                         
   2   1  16         75.70         66.64        16.02 o                         
   3   1  16         10.67         35.88        12.78 o                         
  -6   2  16          4.23         -9.96        10.25 o                         
  -5   2  16         11.47          1.95         9.38 o                         
  -4   2  16         39.52         45.17         8.08 o                         
  -3   2  16         30.37         31.93         6.53 o                         
  -2   2  16          1.92         10.04         5.56 o                         
  -1   2  16         40.52         49.31         6.20 o                         
   0   2  16          1.63          9.12        10.59 o                         
   1   2  16         13.30         12.54        11.10 o                         
   2   2  16         81.61        117.71        11.29 o                         
   3   2  16          7.40         -0.32        10.94 o                         
  -5   3  16          0.05        -11.53        11.53 o                         
  -4   3  16         14.72          1.69         7.01 o                         
  -3   3  16          9.75         16.96         6.46 o                         
  -2   3  16          9.12         14.27         5.46 o                         
  -1   3  16         31.53         42.94         6.00 o                         
   0   3  16        209.86        216.03        20.08 o                         
   1   3  16          1.44          5.98         8.68 o                         
   2   3  16        361.66        388.00        22.60 o                         
   3   3  16         19.96         13.46         8.53 o                         
  -5   4  16         76.08         53.71        11.41 o                         
  -4   4  16         64.40         69.74        10.44 o                         
  -3   4  16          2.76          9.58         6.74 o                         
  -2   4  16          0.44          8.18         7.53 o                         
  -1   4  16         80.27         90.10         7.29 o                         
   0   4  16        127.77        128.53        11.29 o                         
   1   4  16        116.08        106.83        11.52 o                         
   2   4  16        241.22        235.81        19.67 o                         
  -5   5  16         48.07         42.46        13.18 o                         
  -4   5  16          9.82          2.69         7.86 o                         
  -3   5  16          1.96          6.41         6.90 o                         
  -2   5  16         23.57         17.97         6.16 o                         
  -1   5  16          1.44          7.49         9.79 o                         
   0   5  16         61.73         81.26        24.12 o                         
   1   5  16        194.89        151.16        13.00 o                         
   2   5  16         95.81         78.85        12.99 o                         
  -4   6  16          4.61         -5.93         8.25 o                         
  -3   6  16          9.45          4.06         7.70 o                         
  -2   6  16          4.00         11.08         6.42 o                         
  -1   6  16         56.13         52.16        10.07 o                         
   0   6  16         28.88         50.25        18.53 o                         
   1   6  16         24.29         15.96         9.07 o                         
  -2   7  16          3.91         -0.37         7.38 o                         
  -1   7  16         27.93         19.45        10.13 o                         
  -5   0  17         50.54         60.56        12.75 o                         
  -3   0  17         72.27         69.46        12.42 o                         
  -1   0  17        220.21        216.39        23.07 o                         
   1   0  17        111.32         65.03        23.77 o                         
  -5   1  17        110.92        114.89        19.39 o                         
  -4   1  17          3.47         -0.32         7.87 o                         
  -3   1  17         70.60         76.84         7.92 o                         
  -2   1  17          0.25         -0.82         5.04 o                         
  -1   1  17         79.57         92.66        11.22 o                         
   0   1  17          0.04         -7.24        13.24 o                         
   1   1  17         82.23         69.70        16.81 o                         
   2   1  17          3.40         24.88        15.07 o                         
  -5   2  17          0.75          9.34         7.91 o                         
  -4   2  17          4.20          5.05        10.82 o                         
  -3   2  17          7.75          9.14         6.09 o                         
  -2   2  17          1.04          4.96         6.05 o                         
  -1   2  17          1.38         -2.58         5.41 o                         
   0   2  17          9.92          5.24        10.30 o                         
   1   2  17         18.91         53.69        12.24 o                         
   2   2  17          0.50          4.80        10.48 o                         
  -5   3  17         25.33          7.19        13.27 o                         
  -4   3  17          7.28         -4.20        10.35 o                         
  -3   3  17          3.90         -0.57         6.58 o                         
  -2   3  17        120.02        119.96         8.44 o                         
  -1   3  17         16.41         15.07         5.90 o                         
   0   3  17          2.13         -7.16         9.74 o                         
   1   3  17        139.05        139.32        15.42 o                         
   2   3  17         18.07         20.86         9.75 o                         
  -4   4  17          2.49         -7.80         7.80 o                         
  -3   4  17          9.61         13.01         7.13 o                         
  -2   4  17          2.99          7.90         6.17 o                         
  -1   4  17         29.74         25.46        12.04 o                         
   0   4  17         12.07          9.35        10.59 o                         
   1   4  17        184.01        196.82        17.03 o                         
  -4   5  17          3.23          2.68         8.00 o                         
  -3   5  17         76.23         87.21        11.83 o                         
  -2   5  17         21.28         20.07         6.23 o                         
  -1   5  17        130.25        163.62        21.47 o                         
   0   5  17         59.34         58.83        16.83 o                         
   1   5  17          3.08         -9.71        10.62 o                         
  -2   6  17          3.85         -3.77         7.17 o                         
  -1   6  17         10.62          3.81        24.82 o                         
  -4   0  18         12.13         24.47        12.54 o                         
  -2   0  18         30.77         25.77        10.57 o                         
   0   0  18        218.50        185.99        30.77 o                         
   2   0  18         39.54         55.94        25.87 o                         
  -5   1  18          0.36         13.42        10.82 o                         
  -4   1  18          3.97         11.64        10.77 o                         
  -3   1  18          0.01          2.16         7.97 o                         
  -2   1  18         40.74         35.39         7.44 o                         
  -1   1  18          7.51          9.65         9.12 o                         
   0   1  18         17.86         30.74        16.29 o                         
   1   1  18         15.54         19.23        16.56 o                         
  -4   2  18          0.77          1.15         9.52 o                         
  -3   2  18         36.77         36.02         6.86 o                         
  -2   2  18          9.76         19.00         6.86 o                         
  -1   2  18          0.60          0.84         6.78 o                         
   0   2  18         64.50         71.72        18.54 o                         
   1   2  18         21.46         13.91        15.80 o                         
  -4   3  18          5.11          9.99         7.63 o                         
  -3   3  18          1.41          7.86         8.39 o                         
  -2   3  18        290.05        343.64        21.20 o                         
  -1   3  18          1.70          4.42        11.00 o                         
   0   3  18        151.35        153.07        18.21 o                         
   1   3  18         32.74         53.84        17.80 o                         
  -3   4  18         51.00         54.27         9.22 o                         
  -2   4  18        132.80        134.26         8.07 o                         
  -1   4  18         56.98         90.65        14.66 o                         
   0   4  18        196.72        221.82        18.80 o                         
  -2   5  18         60.78         53.51         8.79 o                         
  -1   5  18        169.20        174.96        27.40 o                         
  -3   0  19        124.30        113.45        15.24 o                         
  -1   0  19          1.21         -4.89        21.68 o                         
  -3   1  19         49.14         54.71         7.52 o                         
  -2   1  19          0.34          9.08         7.20 o                         
  -1   1  19         11.39          4.30        16.23 o                         
   0   1  19          5.11         15.11        16.29 o                         
  -3   2  19          7.03          8.88        11.28 o                         
  -2   2  19         10.38          1.62         6.66 o                         
  -1   2  19         15.20         26.23        17.28 o                         
   0   2  19          1.15          5.53        17.01 o                         
  -2   3  19          6.98         21.90         9.49 o                         
  -1   3  19         55.66         64.26        18.77 o                         
                                                                                
